# Supplementary material for: Can the low-carbon city pilot policy promote firms’ low-carbon innovation: Evidence from China
Source: PLoS One. 2023 Jan 11;18(1):e0277879. doi: 10.1371/journal.pone.0277879 (PMC9833526; doi:10.1371/journal.pone.0277879)
Supplement: S1 Data — (XLS) [file pone.0277879.s001.xls]

## Sheet: base
id	year	lnasset	lndar	lnage	province	east	ccr	lnccr	sector	so2	post	sp	tq	lntq	soe	lnincome	lnlabor	roa	lnroa	fd	lnfd	gdpg	opp	prd	kscope1	kscope2	lnkscope1	lnkscope2	pw	BC	cm	y2003	y2004	y2005	y2006	y2007	y2008	y2009	y2010	y2011	y2012	y2013	y2014	y2015	y2016	y2017	y2018	y2019	profit
8	2008	18.1839	-2.59312	2.94444	1	1	15.2	2.78501	37	0	0	0	4.12532	1.41714	1	16.2519	2.99573	0.144865	-1.93196	0.93775	-0.0642719	0.133097	0.208219	6.31055	0	0	0	0	0	1	0	0	0	0	0	0	1	0	0	0	0	0	0	0	0	0	0	0	0.208398
8	2009	18.1901	-2.5693	2.99573	1	1	15.2	2.78501	37	0	0	0	11.3901	2.43274	1	16.1273	3.09104	0.127097	-2.06281	0.87386	-0.134835	0.0920842	-0.0341514	6.50524	0	0	0	0	0	1	0	0	0	0	0	0	0	1	0	0	0	0	0	0	0	0	0	0	0.25028
8	2010	18.1714	-3.09403	3.04452	1	1	15.2	2.78501	37	0	0	0	11.3128	2.42593	1	16.1608	3.17805	0.133921	-2.0105	0.86627	-0.143559	0.159919	0.0647839	6.71153	0	0	0	0	0	1	0	0	0	0	0	0	0	0	1	0	0	0	0	0	0	0	0	0	0.247285
8	2011	18.1624	-3.13029	3.09104	1	1	9	2.30259	37	0	0	0	6.64663	1.89411	1	16.4532	3.13549	0.181013	-1.70919	0.92637	-0.0764816	0.148677	0.102563	6.8423	0	0	0	0	0	1	0	0	0	0	0	0	0	0	0	1	0	0	0	0	0	0	0	0	0.211981
8	2012	20.2352	-2.12921	3.13549	1	1	9	2.30259	37	0	1	0	2.65354	0.975895	1	19.6191	7.42952	0.540021	-0.616148	0.8995	-0.105916	0.106808	-0.1741	6.96919	0	0	0	0	0	1	0	0	0	0	0	0	0	0	0	0	1	0	0	0	0	0	0	0	0.49088
8	2013	20.2559	-2.29655	3.17805	1	1	9	2.30259	37	0	1	0	4.36052	1.47259	1	19.5339	7.39142	0.485853	-0.721849	0.87719	-0.131032	0.110903	-0.166623	7.07754	0	0	0	0	0	1	1	0	0	0	0	0	0	0	0	0	0	1	0	0	0	0	0	0	0.451981
8	2014	20.3288	-2.1868	3.21888	1	1	9	2.30259	37	0	1	0	9.94997	2.29757	1	19.543	7.16935	0.45574	-0.785834	0.89005	-0.116478	0.0847615	-0.0552335	7.14582	0	0	0	0	0	1	1	0	0	0	0	0	0	0	0	0	0	0	1	0	0	0	0	0	0.44739
8	2015	22.0012	-1.66174	3.2581	1	1	9	2.30259	37	0	1	0	7.90758	2.06782	1	20.9818	7.86978	0.36081	-1.0194	0.8233	-0.194435	0.0808296	-0.0154922	7.23275	0	0	0	0	0	1	1	0	0	0	0	0	0	0	0	0	0	0	0	1	0	0	0	0	0.474828
8	2016	22.8265	-1.40006	3.29584	1	1	4.615	1.72544	37	0	1	0	3.19562	1.16178	1	21.3524	7.55119	0.228986	-1.47409	0.79311	-0.231793	0.0912906	-0.0937133	7.30288	0	0	0	0	0	1	1	0	0	0	0	0	0	0	0	0	0	0	0	0	1	0	0	0	0.527716
12	2008	23.0628	-0.623356	3.17805	19	1	110	4.70953	30	1	0	0	0.787401	-0.239017	0	22.1756	9.07142	0.41185	-0.887097	0.87608	-0.132298	0.156307	0.0701414	6.21971	0	0	0	0	0	1	0	0	0	0	0	0	1	0	0	0	0	0	0	0	0	0	0	0	0.299273
12	2009	23.1133	-0.721851	3.21888	19	1	110	4.70953	30	1	0	0	1.71281	0.538136	0	22.387	9.22118	0.483729	-0.726231	0.84206	-0.171904	0.0752094	0.155361	6.48155	0.5	0.430556	0.405465	0.358063	0	1	0	0	0	0	0	0	0	1	0	0	0	0	0	0	0	0	0	0	0.349212
12	2010	23.2466	-0.781006	3.2581	19	1	110	4.70953	30	1	0	0	2.65747	0.977373	0	22.7702	9.36897	0.621025	-0.476384	0.83317	-0.182518	0.164195	0.039779	6.69549	0	0	0	0	0	1	0	0	0	0	0	0	0	0	1	0	0	0	0	0	0	0	0	0	0.361612
12	2011	23.4499	-0.650268	3.29584	19	1	71.5	4.28359	30	1	0	0	0.988971	-0.0110903	0	22.836	9.38505	0.541229	-0.613913	0.82159	-0.196514	0.155148	0.0635039	6.95224	0.556122	0.556122	0.442197	0.442197	0	1	0	0	0	0	0	0	0	0	0	1	0	0	0	0	0	0	0	0	0.315107
12	2012	23.386	-0.707238	3.3322	19	1	71.5	4.28359	30	1	1	1	0.984499	-0.0156223	0	22.6683	9.339	0.487894	-0.717657	0.84316	-0.170599	0.0741416	0.184989	7.11976	0.612245	0.426304	0.477628	0.355086	0	1	0	0	0	0	0	0	0	0	0	0	1	0	0	0	0	0	0	0	0.234268
12	2013	23.4366	-0.814484	3.3673	19	1	71.5	4.28359	30	1	1	1	0.956378	-0.044602	0	22.7689	9.20593	0.51289	-0.667694	0.84193	-0.172058	0.0964028	-0.0140892	7.27479	0	0	0	0	0	1	1	0	0	0	0	0	0	0	0	0	0	1	0	0	0	0	0	0	0.288667
12	2014	23.4391	-0.849658	3.4012	19	1	71.5	4.28359	30	1	1	1	0.999642	-0.00035803	0	22.6756	9.25263	0.466005	-0.76356	0.88118	-0.126493	0.0907087	-0.129273	7.38116	0	0	0	0	0	1	1	0	0	0	0	0	0	0	0	0	0	0	1	0	0	0	0	0	0.244344
12	2015	23.4634	-0.710415	3.43399	19	1	71.5	4.28359	30	1	1	1	1.42715	0.35568	0	22.7289	9.26369	0.479734	-0.734523	0.73019	-0.314451	0.096217	-0.208809	7.49452	0	0.037037	0	0.0363676	0	1	1	0	0	0	0	0	0	0	0	0	0	0	0	1	0	0	0	0	0.216138
12	2016	23.5651	-0.642631	3.46574	19	1	65.766	4.20119	30	1	1	1	1.11086	0.105131	0	22.9176	9.35141	0.523367	-0.647472	0.77274	-0.257813	0.0994321	-0.191253	7.61832	0	0.233333	0	0.209721	0	1	1	0	0	0	0	0	0	0	0	0	0	0	0	0	1	0	0	0	0.268759
16	2008	23.0794	-0.482253	2.77259	19	1	110	4.70953	39	0	0	0	0.297014	-1.21398	1	23.2255	9.75365	1.15688	0.145723	0.87608	-0.132298	0.156307	0.0701414	6.21971	0.56	0.477179	0.444686	0.390135	0	1	0	0	0	0	0	0	1	0	0	0	0	0	0	0	0	0	0	0	0.191467
16	2009	23.331	-0.360456	2.83321	19	1	110	4.70953	39	0	0	0	0.552489	-0.593321	1	23.308	9.89576	0.977222	-0.0230411	0.84206	-0.171904	0.0752094	0.155361	6.48155	0.666667	0.568755	0.510826	0.450282	0	1	0	0	0	0	0	0	0	1	0	0	0	0	0	0	0	0	0	0	0.187744
16	2010	23.5246	-0.296417	2.89037	19	1	110	4.70953	39	0	0	0	0.294907	-1.22109	1	23.5629	9.92447	1.03914	0.0383961	0.83317	-0.182518	0.164195	0.039779	6.69549	0.5	0.535417	0.405465	0.428802	0	1	0	0	0	0	0	0	0	0	1	0	0	0	0	0	0	0	0	0	0.155965
16	2011	23.551	-0.288472	2.94444	19	1	71.5	4.28359	39	0	0	0	0.183059	-1.69795	1	23.5095	9.88959	0.959256	-0.0415971	0.82159	-0.196514	0.155148	0.0635039	6.95224	0.444444	0.277778	0.367725	0.245122	0	1	0	0	0	0	0	0	0	0	0	1	0	0	0	0	0	0	0	0	0.164319
16	2012	23.5304	-0.296261	2.99573	19	1	71.5	4.28359	39	0	1	0	0.197785	-1.62057	1	23.6323	9.94261	1.10716	0.101802	0.84316	-0.170599	0.0741416	0.184989	7.11976	0.5	0.502778	0.405465	0.407315	0	1	0	0	0	0	0	0	0	0	0	0	1	0	0	0	0	0	0	0	0.179943
16	2013	23.4797	-0.317273	3.04452	19	1	71.5	4.28359	39	0	1	0	0.251646	-1.37973	1	23.7195	9.93023	1.27081	0.239655	0.84193	-0.172058	0.0964028	-0.0140892	7.27479	0.444444	0.398148	0.367725	0.335149	0	1	1	0	0	0	0	0	0	0	0	0	0	1	0	0	0	0	0	0	0.167231
16	2014	23.5434	-0.29587	3.09104	19	1	71.5	4.28359	39	0	1	0	0.348302	-1.05469	1	23.6896	9.84033	1.15758	0.146334	0.88118	-0.126493	0.0907087	-0.129273	7.38116	0.5	0.458333	0.405465	0.377294	0	1	1	0	0	0	0	0	0	0	0	0	0	0	1	0	0	0	0	0	0.138479
16	2015	23.38	-0.243112	3.13549	19	1	71.5	4.28359	39	0	1	0	0.959262	-0.0415914	1	23.6356	9.82774	1.29086	0.255306	0.73019	-0.314451	0.096217	-0.208809	7.49452	0.222222	0.222222	0.200671	0.200671	0	1	1	0	0	0	0	0	0	0	0	0	0	0	0	1	0	0	0	0	0.12719
16	2016	23.5707	-0.213755	3.17805	19	1	65.766	4.20119	39	0	1	0	0.53713	-0.621515	1	23.7339	9.76365	1.17724	0.163176	0.77274	-0.257813	0.0994321	-0.191253	7.61832	0.21875	0.21875	0.197826	0.197826	0	1	1	0	0	0	0	0	0	0	0	0	0	0	0	0	1	0	0	0	0.137
20	2008	19.9173	-0.809214	2.77259	19	1	110	4.70953	39	0	0	0	1.1909	0.174713	0	19.0594	7.30854	0.424029	-0.857954	0.87608	-0.132298	0.156307	0.0701414	6.21971	0	0	0	0	0	1	0	0	0	0	0	0	1	0	0	0	0	0	0	0	0	0	0	0	0.180719
20	2009	20.4446	-0.404878	2.83321	19	1	110	4.70953	39	0	0	0	3.14241	1.14499	0	20.0466	6.97635	0.671612	-0.398074	0.84206	-0.171904	0.0752094	0.155361	6.48155	0	0	0	0	0	1	0	0	0	0	0	0	0	1	0	0	0	0	0	0	0	0	0	0	0.112888
20	2010	20.4029	-0.457636	2.89037	19	1	110	4.70953	39	0	0	0	2.86035	1.05094	0	20.4297	6.98286	1.02712	0.0267582	0.83317	-0.182518	0.164195	0.039779	6.69549	0	0	0	0	0	1	0	0	0	0	0	0	0	0	1	0	0	0	0	0	0	0	0	0	0.105752
20	2011	20.3204	-0.535016	2.94444	19	1	71.5	4.28359	39	0	0	0	1.70802	0.535335	0	20.5906	6.91175	1.31029	0.270248	0.82159	-0.196514	0.155148	0.0635039	6.95224	0	0	0	0	0	1	0	0	0	0	0	0	0	0	0	1	0	0	0	0	0	0	0	0	0.099015
20	2012	20.34	-0.529392	2.99573	19	1	71.5	4.28359	39	0	1	0	2.03896	0.712439	0	20.4002	6.96602	1.06198	0.0601324	0.84316	-0.170599	0.0741416	0.184989	7.11976	0	0	0	0	0	1	0	0	0	0	0	0	0	0	0	0	1	0	0	0	0	0	0	0	0.119858
20	2013	20.4104	-0.468708	3.04452	19	1	71.5	4.28359	39	0	1	0	2.01398	0.700112	0	20.2561	6.95368	0.857076	-0.154229	0.84193	-0.172058	0.0964028	-0.0140892	7.27479	0	0	0	0	0	1	1	0	0	0	0	0	0	0	0	0	0	1	0	0	0	0	0	0	0.112029
20	2014	20.874	-0.277035	3.09104	19	1	71.5	4.28359	39	0	1	0	1.5141	0.414824	0	20.3591	6.96508	0.597588	-0.514854	0.88118	-0.126493	0.0907087	-0.129273	7.38116	0	0	0	0	0	1	1	0	0	0	0	0	0	0	0	0	0	0	1	0	0	0	0	0	0.145128
20	2015	20.8674	-0.314156	3.13549	19	1	71.5	4.28359	39	0	1	0	5.43911	1.69362	0	20.0291	6.71052	0.432396	-0.838414	0.73019	-0.314451	0.096217	-0.208809	7.49452	0	0	0	0	0	1	1	0	0	0	0	0	0	0	0	0	0	0	0	1	0	0	0	0	0.163087
20	2016	20.2652	-0.704152	3.17805	19	1	65.766	4.20119	39	0	1	0	7.42024	2.00421	0	20.2439	6.84694	0.978959	-0.0212653	0.77274	-0.257813	0.0994321	-0.191253	7.61832	0	0	0	0	0	1	1	0	0	0	0	0	0	0	0	0	0	0	0	0	1	0	0	0	0.136362
21	2008	22.1892	-1.60844	2.70805	19	1	110	4.70953	39	0	0	0	0.84059	-0.173651	1	23.3587	8.90041	3.2198	1.16932	0.87608	-0.132298	0.156307	0.0701414	6.21971	0.5	0.441889	0.405465	0.365954	0	1	0	0	0	0	0	0	1	0	0	0	0	0	0	0	0	0	0	0	0.030136
21	2009	22.4149	-1.30263	2.77259	19	1	110	4.70953	39	0	0	0	2.0885	0.736446	1	23.3193	9.54359	2.46953	0.904026	0.84206	-0.171904	0.0752094	0.155361	6.48155	0.5	0.357143	0.405465	0.305382	0	1	0	0	0	0	0	0	0	1	0	0	0	0	0	0	0	0	0	0	0.036574
21	2010	22.6204	-1.11402	2.83321	19	1	110	4.70953	39	0	0	0	2.32329	0.842986	1	23.7568	9.76933	3.11579	1.13648	0.83317	-0.182518	0.164195	0.039779	6.69549	0.5	0.428571	0.405465	0.356675	0	1	0	0	0	0	0	0	0	0	1	0	0	0	0	0	0	0	0	0	0.024365
21	2011	23.059	-0.541262	2.89037	19	1	71.5	4.28359	39	0	0	0	0.654741	-0.423516	1	23.648	9.83564	1.80234	0.589088	0.82159	-0.196514	0.155148	0.0635039	6.95224	0.5	0.39881	0.405465	0.335622	0	1	0	0	0	0	0	0	0	0	0	1	0	0	0	0	0	0	0	0	0.02733
21	2012	23.0438	-0.52462	2.94444	19	1	71.5	4.28359	39	0	1	0	0.610311	-0.493787	1	23.5205	9.75725	1.61074	0.476693	0.84316	-0.170599	0.0741416	0.184989	7.11976	0.25	0.25	0.223144	0.223144	0	1	0	0	0	0	0	0	0	0	0	0	1	0	0	0	0	0	0	0	0.025363
21	2013	23.3426	-0.448519	2.99573	19	1	71.5	4.28359	39	0	1	0	0.565929	-0.569287	1	23.434	9.60784	1.09565	0.0913502	0.84193	-0.172058	0.0964028	-0.0140892	7.27479	0	0	0	0	0	1	1	0	0	0	0	0	0	0	0	0	0	1	0	0	0	0	0	0	0.02358
21	2014	23.3932	-0.430318	3.04452	19	1	71.5	4.28359	39	0	1	0	0.731601	-0.31252	1	23.523	9.7703	1.13887	0.130032	0.88118	-0.126493	0.0907087	-0.129273	7.38116	0	0	0	0	0	1	1	0	0	0	0	0	0	0	0	0	0	0	1	0	0	0	0	0	0.031881
21	2015	23.3861	-0.451113	3.09104	19	1	71.5	4.28359	39	0	1	0	1.23755	0.213133	1	23.455	9.92701	1.07144	0.0690053	0.73019	-0.314451	0.096217	-0.208809	7.49452	0.444444	0.269841	0.367725	0.238892	0	1	1	0	0	0	0	0	0	0	0	0	0	0	0	1	0	0	0	0	0.043295
21	2016	23.1843	-0.601648	3.13549	19	1	65.766	4.20119	39	0	1	0	1.18405	0.168942	1	23.436	10.5129	1.28605	0.251578	0.77274	-0.257813	0.0994321	-0.191253	7.61832	0	0.166667	0	0.154151	0	1	1	0	0	0	0	0	0	0	0	0	0	0	0	0	1	0	0	0	0.056719
23	2008	20.6974	-0.370901	2.70805	19	1	110	4.70953	30	1	0	0	0.542519	-0.611532	0	20.1004	7.02198	0.550488	-0.59695	0.87608	-0.132298	0.156307	0.0701414	6.21971	0	0	0	0	0	1	0	0	0	0	0	0	1	0	0	0	0	0	0	0	0	0	0	0	0.173321
23	2009	20.7958	-0.345267	2.77259	19	1	110	4.70953	30	1	0	0	1.26468	0.23482	0	20.4749	7.00941	0.725555	-0.320819	0.84206	-0.171904	0.0752094	0.155361	6.48155	0	0	0	0	0	1	0	0	0	0	0	0	0	1	0	0	0	0	0	0	0	0	0	0	0.153564
23	2010	20.6598	-0.412769	2.83321	19	1	110	4.70953	30	1	0	0	1.24782	0.221395	0	20.6394	7.12125	0.979855	-0.0203512	0.83317	-0.182518	0.164195	0.039779	6.69549	0	0	0	0	0	1	0	0	0	0	0	0	0	0	1	0	0	0	0	0	0	0	0	0	0.150193
23	2011	20.8127	-0.379357	2.89037	19	1	71.5	4.28359	30	1	0	0	0.723236	-0.324019	0	20.5002	7.10497	0.731684	-0.312407	0.82159	-0.196514	0.155148	0.0635039	6.95224	0	0	0	0	0	1	0	0	0	0	0	0	0	0	0	1	0	0	0	0	0	0	0	0	0.161385
23	2012	20.9213	-0.406745	2.94444	19	1	71.5	4.28359	30	1	1	1	0.739854	-0.301302	0	20.593	7.15774	0.720194	-0.328235	0.84316	-0.170599	0.0741416	0.184989	7.11976	0	0	0	0	0	1	0	0	0	0	0	0	0	0	0	0	1	0	0	0	0	0	0	0	0.107968
23	2013	21.0196	-0.369044	2.99573	19	1	71.5	4.28359	30	1	1	1	0.812988	-0.207038	0	20.7909	7.11721	0.795247	-0.229103	0.84193	-0.172058	0.0964028	-0.0140892	7.27479	0	0	0	0	0	1	1	0	0	0	0	0	0	0	0	0	0	1	0	0	0	0	0	0	0.131514
23	2014	21.1112	-0.339725	3.04452	19	1	71.5	4.28359	30	1	1	1	1.49676	0.403301	0	20.8113	7.12448	0.741081	-0.299645	0.88118	-0.126493	0.0907087	-0.129273	7.38116	0	0	0	0	0	1	1	0	0	0	0	0	0	0	0	0	0	0	1	0	0	0	0	0	0.125324
23	2015	21.1717	-0.335723	3.09104	19	1	71.5	4.28359	30	1	1	1	2.70536	0.995234	0	20.7606	7.11721	0.662767	-0.411332	0.73019	-0.314451	0.096217	-0.208809	7.49452	0	0	0	0	0	1	1	0	0	0	0	0	0	0	0	0	0	0	0	1	0	0	0	0	0.180151
23	2016	21.138	-0.35801	3.13549	19	1	65.766	4.20119	30	1	1	1	2.91175	1.06875	0	20.7332	7.0639	0.667096	-0.404821	0.77274	-0.257813	0.0994321	-0.191253	7.61832	0	0	0	0	0	1	1	0	0	0	0	0	0	0	0	0	0	0	0	0	1	0	0	0	0.129775
27	2008	24.1037	-0.626467	2.70805	19	1	110	4.70953	44	1	0	0	0.609371	-0.495328	1	23.0879	4.76217	0.36219	-1.01559	0.87608	-0.132298	0.156307	0.0701414	6.21971	0	0	0	0	0	1	0	0	0	0	0	0	1	0	0	0	0	0	0	0	0	0	0	0	0.130519
27	2009	24.1328	-0.730847	2.77259	19	1	110	4.70953	44	1	0	0	0.987306	-0.0127756	1	23.156	4.91998	0.376487	-0.976872	0.84206	-0.171904	0.0752094	0.155361	6.48155	0	0	0	0	0	1	0	0	0	0	0	0	0	1	0	0	0	0	0	0	0	0	0	0	0.261655
27	2010	24.093	-0.831669	2.83321	19	1	110	4.70953	44	1	0	0	0.764472	-0.26857	1	23.2458	4.84419	0.428783	-0.846804	0.83317	-0.182518	0.164195	0.039779	6.69549	0	0	0	0	0	1	0	0	0	0	0	0	0	0	1	0	0	0	0	0	0	0	0	0	0.156738
27	2011	24.1735	-0.770067	2.89037	19	1	71.5	4.28359	44	1	0	0	0.51167	-0.670075	1	23.3898	8.17329	0.456599	-0.78395	0.82159	-0.196514	0.155148	0.0635039	6.95224	0	0	0	0	0	1	0	0	0	0	0	0	0	0	0	1	0	0	0	0	0	0	0	0	0.136714
27	2012	24.2002	-0.781572	2.94444	19	1	71.5	4.28359	44	1	1	1	0.488427	-0.716566	1	23.2751	8.13212	0.39644	-0.925231	0.84316	-0.170599	0.0741416	0.184989	7.11976	0	0	0	0	0	1	0	0	0	0	0	0	0	0	0	0	1	0	0	0	0	0	0	0	0.167643
27	2013	24.2316	-0.830492	2.99573	19	1	71.5	4.28359	44	1	1	1	0.435308	-0.831701	1	23.2369	8.15104	0.369856	-0.994642	0.84193	-0.172058	0.0964028	-0.0140892	7.27479	0	0	0	0	0	1	1	0	0	0	0	0	0	0	0	0	0	1	0	0	0	0	0	0	0.213022
27	2014	24.3724	-0.753953	3.04452	19	1	71.5	4.28359	44	1	1	1	0.767293	-0.264886	1	23.2498	8.22202	0.325328	-1.12292	0.88118	-0.126493	0.0907087	-0.129273	7.38116	0	0	0	0	0	1	1	0	0	0	0	0	0	0	0	0	0	0	1	0	0	0	0	0	0.259866
27	2015	24.7849	-0.559069	3.09104	19	1	71.5	4.28359	44	1	1	1	0.669767	-0.400825	1	23.1329	8.47741	0.191673	-1.65196	0.73019	-0.314451	0.096217	-0.208809	7.49452	0	0	0	0	0	1	1	0	0	0	0	0	0	0	0	0	0	0	0	1	0	0	0	0	0.299481
27	2016	24.8319	-0.524134	3.13549	19	1	65.766	4.20119	44	1	1	1	0.447504	-0.80407	1	23.1498	8.58167	0.185963	-1.68221	0.77274	-0.257813	0.0994321	-0.191253	7.61832	0	0	0	0	0	1	1	0	0	0	0	0	0	0	0	0	0	0	0	0	1	0	0	0	0.289318
30	2008	16.7037	4.57429	2.70805	7	0	36.4	3.62167	36	0	0	0	31.335	3.44474	1	14.3458	2.19722	0.0946193	-2.35789	0.35827	-1.02647	0.184888	0.0835324	3.9672	0	0	0	0	0	0	0	0	0	0	0	0	1	0	0	0	0	0	0	0	0	0	0	0	1
30	2009	17.5506	3.73623	2.77259	7	0	36.4	3.62167	36	0	0	0	48.6612	3.88488	1	14.4328	2.07944	0.0442566	-3.11775	0.32929	-1.11082	0.124124	-0.260131	4.39889	0	0	0	0	0	0	0	0	0	0	0	0	0	1	0	0	0	0	0	0	0	0	0	0	0.182956
30	2010	18.1185	3.38283	2.83321	7	0	36.4	3.62167	36	0	0	0	32.1622	3.47079	1	14.2078	2.07944	0.0200265	-3.9107	0.33706	-1.08749	0.179528	0.114895	4.3281	0	0	0	0	0	0	0	0	0	0	0	0	0	0	1	0	0	0	0	0	0	0	0	0	0.182956
30	2011	18.0077	-0.03134	2.89037	7	0	40.6	3.7281	36	0	0	0	31.383	3.44627	1	11.5992	2.07944	0.00164739	-6.40856	0.3861	-0.951659	0.206552	-0.0153468	4.49014	0	0	0	0	0	0	0	0	0	0	0	0	0	0	0	1	0	0	0	0	0	0	0	0	0.182956
30	2013	22.6848	-0.909884	2.99573	7	0	40.6	3.7281	36	0	1	0	1.10024	0.0955316	1	22.3773	8.75951	0.735239	-0.30756	0.42151	-0.863912	0.0864139	0.121667	4.78489	0	0.166667	0	0.154151	0	0	0	0	0	0	0	0	0	0	0	0	0	1	0	0	0	0	0	0	0.182956
30	2014	22.7072	-1.06408	3.04452	7	0	40.6	3.7281	36	0	1	0	1.48927	0.398287	1	22.3347	8.75526	0.689029	-0.372471	0.41307	-0.884138	0.0571283	0.306035	4.87309	0.32	0.32	0.277632	0.277632	0	0	0	0	0	0	0	0	0	0	0	0	0	0	1	0	0	0	0	0	0.186391
30	2015	22.8133	-1.06744	3.09104	7	0	40.6	3.7281	36	0	1	0	1.61494	0.479297	1	22.1893	8.86503	0.535722	-0.62414	0.38213	-0.961994	0.00516731	0.908601	4.95166	0	0	0	0	0	0	0	0	0	0	0	0	0	0	0	0	0	0	0	1	0	0	0	0	0.184
30	2016	22.9286	-1.01198	3.13549	7	0	29.766	3.42641	36	0	1	0	1.20127	0.183376	1	22.4909	8.85009	0.645536	-0.437675	0.35241	-1.04296	0.0408265	0.471325	4.93926	0	0	0	0	0	0	0	0	0	0	0	0	0	0	0	0	0	0	0	0	1	0	0	0	0.186089
37	2008	22.3299	-0.491461	2.70805	19	1	110	4.70953	44	1	0	0	0.310426	-1.16981	0	21.8729	5.90536	0.633091	-0.457142	0.87608	-0.132298	0.156307	0.0701414	6.21971	0	0	0	0	0	1	0	0	0	0	0	0	1	0	0	0	0	0	0	0	0	0	0	0	-0.430142
37	2009	22.3179	-0.540091	2.77259	19	1	110	4.70953	44	1	0	0	0.697521	-0.360223	0	21.3481	5.8944	0.379132	-0.969871	0.84206	-0.171904	0.0752094	0.155361	6.48155	0	0	0	0	0	1	0	0	0	0	0	0	0	1	0	0	0	0	0	0	0	0	0	0	-0.038394
37	2010	22.387	-0.455814	2.83321	19	1	110	4.70953	44	1	0	0	0.46799	-0.759309	0	21.1945	5.84932	0.303418	-1.19264	0.83317	-0.182518	0.164195	0.039779	6.69549	0	0	0	0	0	1	0	0	0	0	0	0	0	0	1	0	0	0	0	0	0	0	0	0	-0.398079
37	2011	22.4194	-0.424974	2.89037	19	1	71.5	4.28359	44	1	0	0	0.304107	-1.19038	0	21.6054	5.78996	0.443046	-0.814082	0.82159	-0.196514	0.155148	0.0635039	6.95224	0	0	0	0	0	1	0	0	0	0	0	0	0	0	0	1	0	0	0	0	0	0	0	0	-0.485917
37	2012	22.4346	-0.372801	2.94444	19	1	71.5	4.28359	44	1	1	1	0.351252	-1.04625	0	20.9583	5.77144	0.228582	-1.47586	0.84316	-0.170599	0.0741416	0.184989	7.11976	0	0	0	0	0	1	0	0	0	0	0	0	0	0	0	0	1	0	0	0	0	0	0	0	-0.64943
37	2013	22.4171	-0.401708	2.99573	19	1	71.5	4.28359	44	1	1	1	0.35757	-1.02842	0	20.8276	5.74939	0.204112	-1.58909	0.84193	-0.172058	0.0964028	-0.0140892	7.27479	0	0	0	0	0	1	1	0	0	0	0	0	0	0	0	0	0	1	0	0	0	0	0	0	-0.452779
37	2014	22.3439	-0.318216	3.04452	19	1	71.5	4.28359	44	1	1	1	0.663091	-0.410843	0	20.9335	5.71043	0.244066	-1.41031	0.88118	-0.126493	0.0907087	-0.129273	7.38116	0	0	0	0	0	1	1	0	0	0	0	0	0	0	0	0	0	0	1	0	0	0	0	0	-0.410666
37	2015	22.2449	-0.127666	3.09104	19	1	71.5	4.28359	44	1	1	1	1.25076	0.22375	0	21.0197	6.39192	0.293681	-1.22526	0.73019	-0.314451	0.096217	-0.208809	7.49452	0	0	0	0	0	1	1	0	0	0	0	0	0	0	0	0	0	0	0	1	0	0	0	0	-0.109884
37	2016	22.1966	-0.623283	3.13549	19	1	65.766	4.20119	44	1	1	1	1.15188	0.141396	0	21.1769	6.3315	0.360723	-1.01964	0.77274	-0.257813	0.0994321	-0.191253	7.61832	0	0	0	0	0	1	1	0	0	0	0	0	0	0	0	0	0	0	0	0	1	0	0	0	0.083342
39	2008	24.2659	-0.565912	3.3322	19	1	110	4.70953	33	0	0	0	0.374337	-0.982599	0	24.5804	10.759	1.36951	0.314452	0.87608	-0.132298	0.156307	0.0701414	6.21971	0	0	0	0	0	1	0	0	0	0	0	0	1	0	0	0	0	0	0	0	0	0	0	0	0.115229
39	2009	24.3438	-0.551028	3.3673	19	1	110	4.70953	33	0	0	0	0.761031	-0.273081	0	23.7427	10.7057	0.548083	-0.601328	0.84206	-0.171904	0.0752094	0.155361	6.48155	0	0	0	0	0	1	0	0	0	0	0	0	0	1	0	0	0	0	0	0	0	0	0	0	0.150118
39	2010	24.7147	-0.438227	3.4012	19	1	110	4.70953	33	0	0	0	0.927978	-0.0747476	0	24.6701	11.0565	0.956359	-0.0446223	0.83317	-0.182518	0.164195	0.039779	6.69549	0	0	0	0	0	1	0	0	0	0	0	0	0	0	1	0	0	0	0	0	0	0	0	0	0.157828
39	2011	24.8878	-0.409196	3.43399	19	1	71.5	4.28359	33	0	0	0	0.406319	-0.900618	0	24.8842	11.0749	0.996323	-0.00368383	0.82159	-0.196514	0.155148	0.0635039	6.95224	0	0	0	0	0	1	0	0	0	0	0	0	0	0	0	1	0	0	0	0	0	0	0	0	0.18558
39	2012	24.8663	-0.432489	3.46574	19	1	71.5	4.28359	33	0	1	0	0.444239	-0.811393	0	24.7183	10.9774	0.86255	-0.147863	0.84316	-0.170599	0.0741416	0.184989	7.11976	0	0	0	0	0	1	0	0	0	0	0	0	0	0	0	0	1	0	0	0	0	0	0	0	0.179129
39	2013	25.0083	-0.41156	3.49651	19	1	71.5	4.28359	33	0	1	0	0.507721	-0.677823	0	24.7815	10.9628	0.797103	-0.226772	0.84193	-0.172058	0.0964028	-0.0140892	7.27479	0	0	0	0	0	1	1	0	0	0	0	0	0	0	0	0	0	1	0	0	0	0	0	0	0.16643
39	2014	25.1981	-0.372246	3.52636	19	1	71.5	4.28359	33	0	1	0	0.531155	-0.632701	0	24.9728	11.025	0.79829	-0.225283	0.88118	-0.126493	0.0907087	-0.129273	7.38116	0	0	0	0	0	1	1	0	0	0	0	0	0	0	0	0	0	0	1	0	0	0	0	0	0.161291
39	2015	25.3939	-0.404162	3.55535	19	1	71.5	4.28359	33	0	1	0	0.439089	-0.823053	0	24.7955	10.9591	0.549682	-0.598415	0.73019	-0.314451	0.096217	-0.208809	7.49452	0	0	0	0	0	1	1	0	0	0	0	0	0	0	0	0	0	0	0	1	0	0	0	0	0.180701
39	2016	25.5485	-0.376945	3.58352	19	1	65.766	4.20119	33	0	1	0	0.286058	-1.25156	0	24.6572	10.8454	0.410157	-0.891214	0.77274	-0.257813	0.0994321	-0.191253	7.61832	0	0	0	0	0	1	1	0	0	0	0	0	0	0	0	0	0	0	0	0	1	0	0	0	0.188404
40	2008	21.5811	-0.519202	2.70805	19	1	110	4.70953	44	1	0	0	0.693012	-0.366708	0	19.5801	8.11432	0.135215	-2.00089	0.87608	-0.132298	0.156307	0.0701414	6.21971	0	0	0	0	0	1	0	0	0	0	0	0	1	0	0	0	0	0	0	0	0	0	0	0	0.374497
40	2009	21.7642	-0.444571	2.77259	19	1	110	4.70953	44	1	0	0	1.19065	0.174501	0	20.3619	8.12563	0.246034	-1.40228	0.84206	-0.171904	0.0752094	0.155361	6.48155	0	0	0	0	0	1	0	0	0	0	0	0	0	1	0	0	0	0	0	0	0	0	0	0	0.331515
40	2010	21.5489	-0.489242	2.83321	19	1	110	4.70953	44	1	0	0	1.04061	0.0398056	0	20.4712	7.99159	0.340372	-1.07772	0.83317	-0.182518	0.164195	0.039779	6.69549	0	0	0	0	0	1	0	0	0	0	0	0	0	0	1	0	0	0	0	0	0	0	0	0	0.410845
40	2011	21.3589	-0.738182	2.89037	19	1	71.5	4.28359	44	1	0	0	0.858038	-0.153107	0	20.5216	6.52942	0.432896	-0.837257	0.82159	-0.196514	0.155148	0.0635039	6.95224	0	0	0	0	0	1	0	0	0	0	0	0	0	0	0	1	0	0	0	0	0	0	0	0	0.337784
40	2012	21.777	-0.521014	2.94444	19	1	71.5	4.28359	44	1	1	1	0.831675	-0.184314	0	20.5735	6.83948	0.300133	-1.20353	0.84316	-0.170599	0.0741416	0.184989	7.11976	0	0	0	0	0	1	0	0	0	0	0	0	0	0	0	0	1	0	0	0	0	0	0	0	0.556363
40	2013	22.0997	-0.380145	2.99573	19	1	71.5	4.28359	44	1	1	1	0.494424	-0.704362	0	20.5188	6.95464	0.205806	-1.58082	0.84193	-0.172058	0.0964028	-0.0140892	7.27479	0	0	0	0	0	1	1	0	0	0	0	0	0	0	0	0	0	1	0	0	0	0	0	0	0.423825
40	2014	22.1748	-0.352538	3.04452	19	1	71.5	4.28359	44	1	1	1	0.722568	-0.324944	0	20.7596	6.99026	0.242759	-1.41569	0.88118	-0.126493	0.0907087	-0.129273	7.38116	0	0	0	0	0	1	1	0	0	0	0	0	0	0	0	0	0	0	1	0	0	0	0	0	0.33176
40	2015	22.6356	-0.217948	3.09104	19	1	71.5	4.28359	44	1	1	1	1.03577	0.0351445	0	21.2337	7.37776	0.246085	-1.40208	0.73019	-0.314451	0.096217	-0.208809	7.49452	0	0	0	0	0	1	1	0	0	0	0	0	0	0	0	0	0	0	0	1	0	0	0	0	0.331637
40	2016	23.5733	-1.00565	3.13549	19	1	65.766	4.20119	44	1	1	1	0.950595	-0.0506669	0	22.0514	7.45876	0.218273	-1.52201	0.77274	-0.257813	0.0994321	-0.191253	7.61832	0	0	0	0	0	1	1	0	0	0	0	0	0	0	0	0	0	0	0	0	1	0	0	0	0.165999
45	2008	20.1537	-1.33721	2.63906	19	1	110	4.70953	39	0	0	0	1.84087	0.610239	1	19.7132	6.53959	0.643618	-0.44065	0.87608	-0.132298	0.156307	0.0701414	6.21971	0	0	0	0	0	1	0	0	0	0	0	0	1	0	0	0	0	0	0	0	0	0	0	0	0.197391
45	2009	20.5033	-0.953445	2.70805	19	1	110	4.70953	39	0	0	0	3.69503	1.30699	1	20.006	6.64639	0.608143	-0.497345	0.84206	-0.171904	0.0752094	0.155361	6.48155	0	0	0	0	0	1	0	0	0	0	0	0	0	1	0	0	0	0	0	0	0	0	0	0	0.178597
45	2010	21.2273	-1.67701	2.77259	19	1	110	4.70953	39	0	0	0	3.03879	1.11146	1	20.2735	6.79122	0.38528	-0.953784	0.83317	-0.182518	0.164195	0.039779	6.69549	0	0	0	0	0	1	0	0	0	0	0	0	0	0	1	0	0	0	0	0	0	0	0	0	0.172534
45	2011	21.3156	-1.41652	2.83321	19	1	71.5	4.28359	39	0	0	0	1.5872	0.46197	1	20.3849	6.69456	0.39425	-0.93077	0.82159	-0.196514	0.155148	0.0635039	6.95224	0	0	0	0	0	1	0	0	0	0	0	0	0	0	0	1	0	0	0	0	0	0	0	0	0.170668
45	2012	21.3549	-1.18041	2.89037	19	1	71.5	4.28359	39	0	1	0	1.08695	0.0833792	1	20.555	7.11233	0.449371	-0.799906	0.84316	-0.170599	0.0741416	0.184989	7.11976	0	0	0	0	0	1	0	0	0	0	0	0	0	0	0	0	1	0	0	0	0	0	0	0	0.042649
45	2013	21.7712	-1.63868	2.94444	19	1	71.5	4.28359	39	0	1	0	1.36369	0.310192	1	20.8464	7.29641	0.396632	-0.924747	0.84193	-0.172058	0.0964028	-0.0140892	7.27479	0	0	0	0	0	1	1	0	0	0	0	0	0	0	0	0	0	1	0	0	0	0	0	0	0.038158
45	2014	21.761	-1.50528	2.99573	19	1	71.5	4.28359	39	0	1	0	1.61018	0.476344	1	20.9147	7.28961	0.428992	-0.846316	0.88118	-0.126493	0.0907087	-0.129273	7.38116	0	0	0	0	0	1	1	0	0	0	0	0	0	0	0	0	0	0	1	0	0	0	0	0	0.046417
45	2015	21.8116	-1.31799	3.04452	19	1	71.5	4.28359	39	0	1	0	2.29276	0.829758	1	20.9278	7.15383	0.41313	-0.883992	0.73019	-0.314451	0.096217	-0.208809	7.49452	0	0	0	0	0	1	1	0	0	0	0	0	0	0	0	0	0	0	0	1	0	0	0	0	0.068666
45	2016	22.139	-1.8022	3.09104	19	1	65.766	4.20119	39	0	1	0	1.63343	0.490683	1	20.9039	7.13569	0.290855	-1.23493	0.77274	-0.257813	0.0994321	-0.191253	7.61832	0	0	0	0	0	1	1	0	0	0	0	0	0	0	0	0	0	0	0	0	1	0	0	0	0.058476
48	2008	20.9513	0.102267	2.63906	19	1	110	4.70953	13	1	0	0	0.615938	-0.484609	0	20.8997	7.26683	0.949505	-0.0518144	0.87608	-0.132298	0.156307	0.0701414	6.21971	0	0	0	0	0	1	0	0	0	0	0	0	1	0	0	0	0	0	0	0	0	0	0	0	0.117006
48	2009	20.5795	0.0004409	2.70805	19	1	110	4.70953	13	1	0	0	2.23341	0.803529	0	21.0851	7.2717	1.65763	0.505386	0.84206	-0.171904	0.0752094	0.155361	6.48155	0	0	0	0	0	1	0	0	0	0	0	0	0	1	0	0	0	0	0	0	0	0	0	0	0.15695
48	2010	20.4609	0.0611666	2.77259	19	1	110	4.70953	13	1	0	0	2.72281	1.00166	0	20.8734	7.25841	1.51083	0.41266	0.83317	-0.182518	0.164195	0.039779	6.69549	0	0	0	0	0	1	0	0	0	0	0	0	0	0	1	0	0	0	0	0	0	0	0	0	0.12941
48	2011	20.9379	-0.442135	2.83321	19	1	71.5	4.28359	13	1	0	0	2.54425	0.933837	0	21.0084	7.09838	1.07288	0.0703428	0.82159	-0.196514	0.155148	0.0635039	6.95224	0	0	0	0	0	1	0	0	0	0	0	0	0	0	0	1	0	0	0	0	0	0	0	0	0.121998
48	2012	20.9153	-0.523543	2.89037	19	1	71.5	4.28359	13	1	1	1	2.17679	0.777851	0	21.0969	7.25276	1.1994	0.181821	0.84316	-0.170599	0.0741416	0.184989	7.11976	0	0	0	0	0	1	0	0	0	0	0	0	0	0	0	0	1	0	0	0	0	0	0	0	0.105449
48	2013	21.0089	-0.451829	2.94444	19	1	71.5	4.28359	13	1	1	1	3.26285	1.1826	0	21.1712	7.27863	1.17642	0.162477	0.84193	-0.172058	0.0964028	-0.0140892	7.27479	0	0	0	0	0	1	1	0	0	0	0	0	0	0	0	0	0	1	0	0	0	0	0	0	0.10858
48	2014	21.4078	-0.363753	2.99573	19	1	71.5	4.28359	13	1	1	1	2.08298	0.7338	0	21.4859	7.2937	1.08143	0.0782857	0.88118	-0.126493	0.0907087	-0.129273	7.38116	0	0	0	0	0	1	1	0	0	0	0	0	0	0	0	0	0	0	1	0	0	0	0	0	0.248475
48	2015	21.3864	-0.533429	3.04452	19	1	71.5	4.28359	13	1	1	1	7.32892	1.99183	0	21.557	7.38709	1.18612	0.170685	0.73019	-0.314451	0.096217	-0.208809	7.49452	0	0	0	0	0	1	1	0	0	0	0	0	0	0	0	0	0	0	0	1	0	0	0	0	0.314215
48	2016	21.3961	-0.547344	3.09104	19	1	65.766	4.20119	13	1	1	1	7.56119	2.02303	0	21.1686	7.43544	0.796653	-0.227336	0.77274	-0.257813	0.0994321	-0.191253	7.61832	0	0	0	0	0	1	1	0	0	0	0	0	0	0	0	0	0	0	0	0	1	0	0	0	0.176909
49	2008	20.2319	-0.424966	2.56495	19	1	110	4.70953	38	0	0	0	1.47157	0.386332	1	20.4685	7.97591	1.26691	0.236583	0.87608	-0.132298	0.156307	0.0701414	6.21971	0	0	0	0	0	1	0	0	0	0	0	0	1	0	0	0	0	0	0	0	0	0	0	0	0.156274
49	2009	20.2996	-0.308771	2.63906	19	1	110	4.70953	38	0	0	0	2.23428	0.80392	1	20.6359	8.0067	1.39964	0.336213	0.84206	-0.171904	0.0752094	0.155361	6.48155	0	0	0	0	0	1	0	0	0	0	0	0	0	1	0	0	0	0	0	0	0	0	0	0	0.120275
49	2010	20.5611	-0.396386	2.70805	19	1	110	4.70953	38	0	0	0	4.23366	1.44307	1	20.9979	8.34117	1.54767	0.436751	0.83317	-0.182518	0.164195	0.039779	6.69549	0	0	0	0	0	1	0	0	0	0	0	0	0	0	1	0	0	0	0	0	0	0	0	0	0.205071
49	2011	21.0734	-0.358295	2.77259	19	1	71.5	4.28359	38	0	0	0	2.00623	0.696258	1	21.5324	8.58204	1.58271	0.45914	0.82159	-0.196514	0.155148	0.0635039	6.95224	0	0	0	0	0	1	0	0	0	0	0	0	0	0	0	1	0	0	0	0	0	0	0	0	0.206468
49	2012	21.3445	-0.286889	2.83321	19	1	71.5	4.28359	38	0	1	0	2.24732	0.80974	1	21.8849	8.42727	1.7167	0.540403	0.84316	-0.170599	0.0741416	0.184989	7.11976	0	0	0	0	0	1	0	0	0	0	0	0	0	0	0	0	1	0	0	0	0	0	0	0	0.166411
49	2013	21.9385	-0.215075	2.89037	19	1	71.5	4.28359	38	0	1	0	2.84935	1.04709	1	22.2053	8.56827	1.30596	0.266935	0.84193	-0.172058	0.0964028	-0.0140892	7.27479	0	0	0	0	0	1	1	0	0	0	0	0	0	0	0	0	0	1	0	0	0	0	0	0	0.145265
49	2014	22.2656	-0.218706	2.94444	19	1	71.5	4.28359	38	0	1	0	1.32217	0.279274	1	22.578	8.70963	1.36658	0.312313	0.88118	-0.126493	0.0907087	-0.129273	7.38116	0	0	0	0	0	1	1	0	0	0	0	0	0	0	0	0	0	0	1	0	0	0	0	0	0.106943
49	2015	21.9478	-0.433909	2.99573	19	1	71.5	4.28359	38	0	1	0	3.42498	1.23109	1	22.8555	8.74973	2.47877	0.907761	0.73019	-0.314451	0.096217	-0.208809	7.49452	0	0	0	0	0	1	1	0	0	0	0	0	0	0	0	0	0	0	0	1	0	0	0	0	0.08919
49	2016	22.3614	-0.344635	3.04452	19	1	65.766	4.20119	38	0	1	0	1.6772	0.517123	1	22.8893	9.07004	1.69545	0.527946	0.77274	-0.257813	0.0994321	-0.191253	7.61832	0	0	0	0	0	1	1	0	0	0	0	0	0	0	0	0	0	0	0	0	1	0	0	0	0.097084
50	2008	22.3373	-0.506628	2.56495	19	1	110	4.70953	39	0	0	0	0.350951	-1.04711	1	21.0424	8.80418	0.273978	-1.29471	0.87608	-0.132298	0.156307	0.0701414	6.21971	0.5	0.5	0.405465	0.405465	0	1	0	0	0	0	0	0	1	0	0	0	0	0	0	0	0	0	0	0	0.11886
50	2009	22.5914	-0.391661	2.63906	19	1	110	4.70953	39	0	0	0	0.58966	-0.528209	1	21.5072	8.70996	0.338237	-1.08401	0.84206	-0.171904	0.0752094	0.155361	6.48155	0.56	0.56	0.444686	0.444686	0	1	0	0	0	0	0	0	0	1	0	0	0	0	0	0	0	0	0	0	0.039711
50	2010	22.7991	-0.374618	2.70805	19	1	110	4.70953	39	0	0	0	1.07766	0.0747933	1	21.9628	8.91919	0.433319	-0.83628	0.83317	-0.182518	0.164195	0.039779	6.69549	0	0	0	0	0	1	0	0	0	0	0	0	0	0	1	0	0	0	0	0	0	0	0	0	0.159357
50	2011	22.8092	-0.450201	2.77259	19	1	71.5	4.28359	39	0	0	0	0.443577	-0.812883	1	22.2526	9.01128	0.573134	-0.556636	0.82159	-0.196514	0.155148	0.0635039	6.95224	0	0	0	0	0	1	0	0	0	0	0	0	0	0	0	1	0	0	0	0	0	0	0	0	0.118679
50	2012	22.7778	-0.497003	2.83321	19	1	71.5	4.28359	39	0	1	0	0.582098	-0.541117	1	22.1898	8.87961	0.555356	-0.588147	0.84316	-0.170599	0.0741416	0.184989	7.11976	0.5	0.5	0.405465	0.405465	0	1	0	0	0	0	0	0	0	0	0	0	1	0	0	0	0	0	0	0	0.143665
50	2013	22.7998	-0.530879	2.89037	19	1	71.5	4.28359	39	0	1	0	0.812754	-0.207327	1	22.2316	8.91985	0.566568	-0.568158	0.84193	-0.172058	0.0964028	-0.0140892	7.27479	0.5	0.369658	0.405465	0.314561	0	1	1	0	0	0	0	0	0	0	0	0	0	1	0	0	0	0	0	0	0.181448
50	2014	23.4764	-0.788678	2.94444	19	1	71.5	4.28359	39	0	1	0	1.38181	0.323397	1	22.9556	9.49552	0.594065	-0.520767	0.88118	-0.126493	0.0907087	-0.129273	7.38116	0.4375	0.343056	0.362905	0.294947	0	1	1	0	0	0	0	0	0	0	0	0	0	0	1	0	0	0	0	0	0.186529
50	2015	23.7973	-0.94813	2.99573	19	1	71.5	4.28359	39	0	1	0	1.10983	0.104207	1	23.0775	9.49281	0.486853	-0.719792	0.73019	-0.314451	0.096217	-0.208809	7.49452	0.5	0.46046	0.405465	0.378752	0	1	1	0	0	0	0	0	0	0	0	0	0	0	0	1	0	0	0	0	0.163369
50	2016	23.7996	-1.00692	3.04452	19	1	65.766	4.20119	39	0	1	0	1.2163	0.195817	1	23.0972	9.50286	0.495253	-0.702687	0.77274	-0.257813	0.0994321	-0.191253	7.61832	0.444444	0.432326	0.367725	0.3593	0	1	1	0	0	0	0	0	0	0	0	0	0	0	0	0	1	0	0	0	0.201832
55	2008	21.0566	-0.596943	2.63906	19	1	110	4.70953	33	0	0	0	0.860318	-0.150454	0	20.4808	7.02287	0.562294	-0.575731	0.87608	-0.132298	0.156307	0.0701414	6.21971	0.5	0.478718	0.405465	0.391175	0	1	0	0	0	0	0	0	1	0	0	0	0	0	0	0	0	0	0	0	0.177275
55	2009	21.1172	-0.657382	2.70805	19	1	110	4.70953	33	0	0	0	1.97118	0.67863	0	20.6322	7.68478	0.615707	-0.484984	0.84206	-0.171904	0.0752094	0.155361	6.48155	0.666667	0.666667	0.510826	0.510826	0	1	0	0	0	0	0	0	0	1	0	0	0	0	0	0	0	0	0	0	0.179496
55	2010	21.412	-0.797604	2.77259	19	1	110	4.70953	33	0	0	0	1.87666	0.629495	0	20.8734	7.73587	0.583546	-0.538633	0.83317	-0.182518	0.164195	0.039779	6.69549	0	0.212	0	0.192272	0	1	0	0	0	0	0	0	0	0	1	0	0	0	0	0	0	0	0	0	0.17751
55	2011	21.4949	-0.760441	2.83321	19	1	71.5	4.28359	33	0	0	0	1.02454	0.0242418	0	21.0226	7.98037	0.623474	-0.472449	0.82159	-0.196514	0.155148	0.0635039	6.95224	0	0	0	0	0	1	0	0	0	0	0	0	0	0	0	1	0	0	0	0	0	0	0	0	0.193348
55	2012	21.5682	-0.688365	2.89037	19	1	71.5	4.28359	33	0	1	0	1.09176	0.0877924	0	21.0583	7.96555	0.600524	-0.509953	0.84316	-0.170599	0.0741416	0.184989	7.11976	0	0	0	0	0	1	0	0	0	0	0	0	0	0	0	0	1	0	0	0	0	0	0	0	0.180867
55	2013	21.6786	-0.630736	2.94444	19	1	71.5	4.28359	33	0	1	0	1.22017	0.198988	0	21.2817	7.6406	0.672276	-0.397086	0.84193	-0.172058	0.0964028	-0.0140892	7.27479	0	0	0	0	0	1	1	0	0	0	0	0	0	0	0	0	0	1	0	0	0	0	0	0	0.184394
55	2014	22.0215	-0.438618	2.99573	19	1	71.5	4.28359	33	0	1	0	1.52978	0.425121	0	21.3849	8.01268	0.529204	-0.636382	0.88118	-0.126493	0.0907087	-0.129273	7.38116	0	0	0	0	0	1	1	0	0	0	0	0	0	0	0	0	0	0	1	0	0	0	0	0	0.179272
55	2015	22.2193	-0.355012	3.04452	19	1	71.5	4.28359	33	0	1	0	1.8112	0.593991	0	21.6594	7.75234	0.571322	-0.559802	0.73019	-0.314451	0.096217	-0.208809	7.49452	0	0	0	0	0	1	1	0	0	0	0	0	0	0	0	0	0	0	0	1	0	0	0	0	0.148578
55	2016	22.6383	-0.414336	3.09104	19	1	65.766	4.20119	33	0	1	0	1.23457	0.210724	0	22.1593	7.76175	0.619395	-0.479012	0.77274	-0.257813	0.0994321	-0.191253	7.61832	0	0	0	0	0	1	1	0	0	0	0	0	0	0	0	0	0	0	0	0	1	0	0	0	0.382671
59	2008	23.5424	-0.445049	2.3979	6	1	105.3	4.66627	25	0	0	0	0.364531	-1.00914	1	22.0232	8.92332	0.218865	-1.5193	0.62973	-0.462464	0.179311	-0.066703	5.24737	0	0	0	0	0	0	0	0	0	0	0	0	1	0	0	0	0	0	0	0	0	0	0	0	0.310838
59	2009	23.7883	-0.342552	2.48491	6	1	105.3	4.66627	25	0	0	0	0.650762	-0.429611	1	21.7345	8.97828	0.128236	-2.05388	0.59321	-0.522207	0.055859	0.372675	5.44833	0	0	0	0	0	0	0	0	0	0	0	0	0	1	0	0	0	0	0	0	0	0	0	0	0.335601
59	2010	24.0018	-0.286837	2.56495	6	1	105.3	4.66627	25	0	0	0	0.524331	-0.645632	1	23.8984	9.0965	0.901679	-0.103497	0.62733	-0.466283	0.0843185	0.506901	5.66112	0	0	0	0	0	0	0	0	0	0	0	0	0	0	1	0	0	0	0	0	0	0	0	0	0.164791
59	2011	24.0744	-0.307134	2.63906	6	1	104.7	4.6606	25	0	0	0	0.319727	-1.14029	1	24.3492	9.44169	1.31611	0.274682	0.67672	-0.390498	0.176925	-0.0679459	5.8967	0	0	0	0	0	0	0	0	0	0	0	0	0	0	0	1	0	0	0	0	0	0	0	0	0.14331
59	2012	24.2123	-0.25564	2.70805	6	1	104.7	4.6606	25	0	1	0	0.249607	-1.38787	1	24.3071	9.23474	1.09939	0.0947576	0.68122	-0.38387	0.0913304	-0.00396203	5.96837	0	0	0	0	0	0	0	0	0	0	0	0	0	0	0	0	1	0	0	0	0	0	0	0	0.120327
59	2013	24.0712	-0.293334	2.77259	6	1	104.7	4.6606	25	0	1	0	0.210608	-1.55776	1	24.4504	9.2556	1.46104	0.37915	0.64336	-0.441051	0.0762077	0.198349	6.10017	0	0	0	0	0	0	0	0	0	0	0	0	0	0	0	0	0	1	0	0	0	0	0	0	0.101732
59	2014	24.2671	-0.320223	2.83321	6	1	104.7	4.6606	25	0	1	0	0.455364	-0.786658	1	24.5063	9.24522	1.27018	0.239158	0.62844	-0.464515	0.0425274	0.470558	6.07577	0	0	0	0	0	0	0	0	0	0	0	0	0	0	0	0	0	0	1	0	0	0	0	0	0.069473
59	2015	24.1218	-0.368262	2.89037	6	1	104.7	4.6606	25	0	1	0	0.428189	-0.848191	1	24.1543	9.37407	1.03306	0.032521	0.47469	-0.745093	0.00921815	0.884189	5.8955	0	0	0	0	0	0	0	0	0	0	0	0	0	0	0	0	0	0	0	1	0	0	0	0	0.158861
59	2016	24.1691	-0.435916	2.94444	6	1	77.52	4.36335	25	0	1	0	0.606726	-0.499678	1	24.094	9.29054	0.927746	-0.0749978	0.48072	-0.73247	0.00901521	0.891993	5.92082	0	0	0	0	0	0	0	0	0	0	0	0	0	0	0	0	0	0	0	0	1	0	0	0	0.281852
60	2008	22.7945	-0.674133	2.63906	19	1	110	4.70953	32	1	0	0	1.00639	0.00637295	1	22.7328	9.10554	0.940115	-0.0617532	0.87608	-0.132298	0.156307	0.0701414	6.21971	0	0	0	0	0	1	0	0	0	0	0	0	1	0	0	0	0	0	0	0	0	0	0	0	0.214637
60	2009	23.1783	-0.520494	2.70805	19	1	110	4.70953	32	1	0	0	2.45246	0.897091	1	22.7492	9.23103	0.651087	-0.429112	0.84206	-0.171904	0.0752094	0.155361	6.48155	0.65625	0.65625	0.504556	0.504556	0	1	0	0	0	0	0	0	0	1	0	0	0	0	0	0	0	0	0	0	0.212639
60	2010	23.4023	-0.488086	2.77259	19	1	110	4.70953	32	1	0	0	2.45042	0.896259	1	22.9904	9.27463	0.662432	-0.411837	0.83317	-0.182518	0.164195	0.039779	6.69549	0	0	0	0	0	1	0	0	0	0	0	0	0	0	1	0	0	0	0	0	0	0	0	0	0.207285
60	2011	23.3653	-0.643243	2.83321	19	1	71.5	4.28359	32	1	0	0	1.20905	0.189837	1	23.6502	9.31163	1.32948	0.284786	0.82159	-0.196514	0.155148	0.0635039	6.95224	0	0	0	0	0	1	0	0	0	0	0	0	0	0	0	1	0	0	0	0	0	0	0	0	0.166848
60	2012	23.3675	-0.701204	2.89037	19	1	71.5	4.28359	32	1	1	1	1.32661	0.282626	1	23.6378	9.29017	1.3103	0.270254	0.84316	-0.170599	0.0741416	0.184989	7.11976	0	0	0	0	0	1	0	0	0	0	0	0	0	0	0	0	1	0	0	0	0	0	0	0	0.116938
60	2013	23.3939	-0.577274	2.94444	19	1	71.5	4.28359	32	1	1	1	0.896579	-0.109169	1	23.7754	9.26113	1.46453	0.381533	0.84193	-0.172058	0.0964028	-0.0140892	7.27479	0	0	0	0	0	1	1	0	0	0	0	0	0	0	0	0	0	1	0	0	0	0	0	0	0.069316
60	2014	23.3776	-0.614709	2.99573	19	1	71.5	4.28359	32	1	1	1	1.37715	0.320018	1	23.9264	9.2322	1.73108	0.548747	0.88118	-0.126493	0.0907087	-0.129273	7.38116	0	0	0	0	0	1	1	0	0	0	0	0	0	0	0	0	0	0	1	0	0	0	0	0	0.060891
60	2015	23.4885	-0.68669	3.04452	19	1	71.5	4.28359	32	1	1	1	1.95451	0.67014	1	23.5547	9.25627	1.06818	0.0659551	0.73019	-0.314451	0.096217	-0.208809	7.49452	0.75	0.75	0.559616	0.559616	0	1	1	0	0	0	0	0	0	0	0	0	0	0	0	1	0	0	0	0	0.060061
60	2016	23.5547	-0.66198	3.09104	19	1	65.766	4.20119	32	1	1	1	1.45387	0.374226	1	23.4373	9.22227	0.889007	-0.117651	0.77274	-0.257813	0.0994321	-0.191253	7.61832	0	0	0	0	0	1	1	0	0	0	0	0	0	0	0	0	0	0	0	0	1	0	0	0	0.111319
63	2008	24.6525	-0.354536	2.3979	19	1	110	4.70953	39	0	0	0	0.677348	-0.38957	0	24.514	11.0244	0.870788	-0.138357	0.87608	-0.132298	0.156307	0.0701414	6.21971	0.5	0.444155	0.405465	0.367525	0	1	0	0	0	0	0	0	1	0	0	0	0	0	0	0	0	0	0	0	0.334156
63	2009	24.9478	-0.304668	2.48491	19	1	110	4.70953	39	0	0	0	1.19124	0.174996	0	24.8221	11.1612	0.881922	-0.125652	0.84206	-0.171904	0.0752094	0.155361	6.48155	0.5	0.361391	0.405465	0.308507	0	1	0	0	0	0	0	0	0	1	0	0	0	0	0	0	0	0	0	0	0.326006
63	2010	25.1559	-0.351871	2.56495	19	1	110	4.70953	39	0	0	0	0.923727	-0.0793383	0	24.9755	11.3531	0.83496	-0.180371	0.83317	-0.182518	0.164195	0.039779	6.69549	0.5	0.357089	0.405465	0.305342	0	1	0	0	0	0	0	0	0	0	1	0	0	0	0	0	0	0	0	0	0.326325
63	2011	25.3807	-0.287009	2.63906	19	1	71.5	4.28359	39	0	0	0	0.568727	-0.564355	0	25.1805	11.4052	0.818601	-0.200158	0.82159	-0.196514	0.155148	0.0635039	6.95224	0.5	0.346027	0.405465	0.297158	0	1	0	0	0	0	0	0	0	0	0	1	0	0	0	0	0	0	0	0	0.302559
63	2012	25.4003	-0.236606	2.70805	19	1	71.5	4.28359	39	0	1	0	0.317083	-1.14859	0	25.1567	11.2696	0.783827	-0.243566	0.84316	-0.170599	0.0741416	0.184989	7.11976	0	0.261003	0	0.231907	0	1	0	0	0	0	0	0	0	0	0	0	1	0	0	0	0	0	0	0	0.238993
63	2013	25.3292	-0.269278	2.77259	19	1	71.5	4.28359	39	0	1	0	0.442878	-0.814462	0	25.0438	11.1432	0.75174	-0.285365	0.84193	-0.172058	0.0964028	-0.0140892	7.27479	0.472222	0.315396	0.386773	0.274138	0	1	1	0	0	0	0	0	0	0	0	0	0	1	0	0	0	0	0	0	0.293855
63	2014	25.3887	-0.28441	2.83321	19	1	71.5	4.28359	39	0	1	0	0.556192	-0.586642	0	25.1235	11.2333	0.767047	-0.265207	0.88118	-0.126493	0.0907087	-0.129273	7.38116	0.5	0.315125	0.405465	0.273931	0	1	1	0	0	0	0	0	0	0	0	0	0	0	1	0	0	0	0	0	0.315586
63	2015	25.5182	-0.444051	2.89037	19	1	71.5	4.28359	39	0	1	0	0.615785	-0.484857	0	25.3304	11.346	0.828713	-0.187881	0.73019	-0.314451	0.096217	-0.208809	7.49452	0	0.275455	0	0.243303	0	1	1	0	0	0	0	0	0	0	0	0	0	0	0	1	0	0	0	0	0.310281
63	2016	25.6766	-0.340595	2.94444	19	1	65.766	4.20119	39	0	1	0	0.450235	-0.797986	0	25.3404	11.308	0.714717	-0.335868	0.77274	-0.257813	0.0994321	-0.191253	7.61832	0.5	0.319216	0.405465	0.277038	0	1	1	0	0	0	0	0	0	0	0	0	0	0	0	0	1	0	0	0	0.307533
66	2008	21.6598	-0.617478	2.3979	19	1	110	4.70953	39	0	0	0	0.713873	-0.33705	1	22.097	8.31361	1.54844	0.437247	0.87608	-0.132298	0.156307	0.0701414	6.21971	0	0	0	0	0	1	0	0	0	0	0	0	1	0	0	0	0	0	0	0	0	0	0	0	0.052667
66	2009	24.0355	-0.356529	2.48491	19	1	110	4.70953	39	0	0	0	0.322752	-1.13087	1	23.8443	8.39412	0.826117	-0.191019	0.84206	-0.171904	0.0752094	0.155361	6.48155	0	0	0	0	0	1	0	0	0	0	0	0	0	1	0	0	0	0	0	0	0	0	0	0	0.065004
66	2010	24.2312	-0.394355	2.56495	19	1	110	4.70953	39	0	0	0	0.382639	-0.960663	1	25.1474	8.50532	2.4998	0.91621	0.83317	-0.182518	0.164195	0.039779	6.69549	0	0	0	0	0	1	0	0	0	0	0	0	0	0	1	0	0	0	0	0	0	0	0	0	0.056306
66	2011	24.2137	-0.373472	2.63906	19	1	71.5	4.28359	39	0	0	0	0.200555	-1.60667	1	25.0602	10.4221	2.33132	0.846434	0.82159	-0.196514	0.155148	0.0635039	6.95224	0	0	0	0	0	1	0	0	0	0	0	0	0	0	0	1	0	0	0	0	0	0	0	0	0.065522
66	2012	24.3915	-0.303103	2.70805	19	1	71.5	4.28359	39	0	1	0	0.112823	-2.18194	1	25.1022	10.6542	2.03533	0.710658	0.84316	-0.170599	0.0741416	0.184989	7.11976	0	0	0	0	0	1	0	0	0	0	0	0	0	0	0	0	1	0	0	0	0	0	0	0	0.081525
66	2013	24.3926	-0.250373	2.77259	19	1	71.5	4.28359	39	0	1	0	0.127887	-2.05661	1	25.0782	10.6105	1.9849	0.685567	0.84193	-0.172058	0.0964028	-0.0140892	7.27479	0	0	0	0	0	1	1	0	0	0	0	0	0	0	0	0	0	1	0	0	0	0	0	0	0.084639
66	2014	24.405	-0.240986	2.83321	19	1	71.5	4.28359	39	0	1	0	0.190965	-1.65567	1	25.0514	10.5843	1.90864	0.646389	0.88118	-0.126493	0.0907087	-0.129273	7.38116	0	0	0	0	0	1	1	0	0	0	0	0	0	0	0	0	0	0	1	0	0	0	0	0	0.098311
66	2015	24.3985	-0.249203	2.89037	19	1	71.5	4.28359	39	0	1	0	0.722581	-0.324925	1	25.0129	10.5639	1.84853	0.614392	0.73019	-0.314451	0.096217	-0.208809	7.49452	0	0	0	0	0	1	1	0	0	0	0	0	0	0	0	0	0	0	0	1	0	0	0	0	0.091451
66	2016	24.4334	-0.264776	2.94444	19	1	65.766	4.20119	39	0	1	0	0.402965	-0.908905	1	24.9593	10.4992	1.69179	0.525789	0.77274	-0.257813	0.0994321	-0.191253	7.61832	0	0	0	0	0	1	1	0	0	0	0	0	0	0	0	0	0	0	0	0	1	0	0	0	0.097982
70	2008	20.8429	-0.951835	2.19722	19	1	110	4.70953	38	0	0	0	0.878356	-0.129703	1	20.3709	6.90073	0.623704	-0.47208	0.87608	-0.132298	0.156307	0.0701414	6.21971	0	0	0	0	0	1	0	0	0	0	0	0	1	0	0	0	0	0	0	0	0	0	0	0	0.132879
70	2009	20.9285	-0.912508	2.30259	19	1	110	4.70953	38	0	0	0	1.99545	0.69087	1	20.5853	7.03527	0.709496	-0.343201	0.84206	-0.171904	0.0752094	0.155361	6.48155	0	0	0	0	0	1	0	0	0	0	0	0	0	1	0	0	0	0	0	0	0	0	0	0	0.145507
70	2010	21.191	-0.788804	2.3979	19	1	110	4.70953	38	0	0	0	1.74304	0.55563	1	20.7853	7.2233	0.666344	-0.405949	0.83317	-0.182518	0.164195	0.039779	6.69549	0	0	0	0	0	1	0	0	0	0	0	0	0	0	1	0	0	0	0	0	0	0	0	0	0.1591
70	2011	21.3223	-0.701903	2.48491	19	1	71.5	4.28359	38	0	0	0	0.96548	-0.0351301	1	20.944	7.37651	0.684962	-0.378392	0.82159	-0.196514	0.155148	0.0635039	6.95224	0	0	0	0	0	1	0	0	0	0	0	0	0	0	0	1	0	0	0	0	0	0	0	0	0.16702
70	2012	21.4122	-0.67484	2.56495	19	1	71.5	4.28359	38	0	1	0	0.83096	-0.185173	1	21.1995	7.48212	0.80841	-0.212686	0.84316	-0.170599	0.0741416	0.184989	7.11976	0	0	0	0	0	1	0	0	0	0	0	0	0	0	0	0	1	0	0	0	0	0	0	0	0.174542
70	2013	21.5357	-0.728217	2.63906	19	1	71.5	4.28359	38	0	1	0	1.22424	0.202319	1	21.1756	7.57302	0.69757	-0.360153	0.84193	-0.172058	0.0964028	-0.0140892	7.27479	0	0	0	0	0	1	1	0	0	0	0	0	0	0	0	0	0	1	0	0	0	0	0	0	0.189212
70	2014	21.6819	-0.66099	2.70805	19	1	71.5	4.28359	38	0	1	0	1.144	0.134531	1	21.3719	7.6406	0.733571	-0.30983	0.88118	-0.126493	0.0907087	-0.129273	7.38116	0	0	0	0	0	1	1	0	0	0	0	0	0	0	0	0	0	0	1	0	0	0	0	0	0.18752
70	2015	22.1206	-0.592477	2.77259	19	1	71.5	4.28359	38	0	1	0	2.48739	0.911234	1	21.6194	8.12563	0.605718	-0.501341	0.73019	-0.314451	0.096217	-0.208809	7.49452	0	0	0	0	0	1	1	0	0	0	0	0	0	0	0	0	0	0	0	1	0	0	0	0	0.18249
70	2016	22.3457	-0.519291	2.83321	19	1	65.766	4.20119	38	0	1	0	1.56517	0.447993	1	22.2519	8.39886	0.910557	-0.093699	0.77274	-0.257813	0.0994321	-0.191253	7.61832	0	0	0	0	0	1	1	0	0	0	0	0	0	0	0	0	0	0	0	0	1	0	0	0	0.173052
100	2008	23.8671	-0.31173	1.79176	19	1	110	4.70953	39	0	0	0	0.292169	-1.23042	0	24.3718	10.6004	1.65653	0.504723	0.87608	-0.132298	0.156307	0.0701414	6.21971	0.5	0.466197	0.405465	0.382672	0	1	0	0	0	0	0	0	1	0	0	0	0	0	0	0	0	0	0	0	0.157214
100	2009	24.1322	-0.326796	1.94591	19	1	110	4.70953	39	0	0	0	0.498321	-0.696511	0	24.5143	10.7355	1.46506	0.381894	0.84206	-0.171904	0.0752094	0.155361	6.48155	0.5	0.494444	0.405465	0.401755	0	1	0	0	0	0	0	0	0	1	0	0	0	0	0	0	0	0	0	0	0.152094
100	2010	24.7025	-0.412966	2.07944	19	1	110	4.70953	39	0	0	0	0.271826	-1.30259	0	24.672	10.8527	0.969928	-0.0305332	0.83317	-0.182518	0.164195	0.039779	6.69549	0.5	0.399737	0.405465	0.336284	0	1	0	0	0	0	0	0	0	0	1	0	0	0	0	0	0	0	0	0	0.140817
100	2011	25.0275	-0.301826	2.19722	19	1	71.5	4.28359	39	0	0	0	0.210719	-1.55723	0	24.8313	10.9365	0.821924	-0.196107	0.82159	-0.196514	0.155148	0.0635039	6.95224	0.25	0.288333	0.223144	0.253349	0	1	0	0	0	0	0	0	0	0	0	1	0	0	0	0	0	0	0	0	0.158552
100	2012	25.1021	-0.292654	2.30259	19	1	71.5	4.28359	39	0	1	0	0.232779	-1.45767	0	24.9665	11.1409	0.873144	-0.135655	0.84316	-0.170599	0.0741416	0.184989	7.11976	0.222222	0.240741	0.200671	0.215709	0	1	0	0	0	0	0	0	0	0	0	0	1	0	0	0	0	0	0	0	0.163292
100	2013	25.081	-0.295189	2.3979	19	1	71.5	4.28359	39	0	1	0	0.254588	-1.36811	0	25.1718	11.2283	1.09508	0.0908251	0.84193	-0.172058	0.0964028	-0.0140892	7.27479	0.375	0.29798	0.318454	0.260809	0	1	1	0	0	0	0	0	0	0	0	0	0	1	0	0	0	0	0	0	0.175393
100	2014	25.2545	-0.341371	2.48491	19	1	71.5	4.28359	39	0	1	0	0.38674	-0.950004	0	25.3414	11.2427	1.09065	0.0867783	0.88118	-0.126493	0.0907087	-0.129273	7.38116	0.32	0.269035	0.277632	0.238257	0	1	1	0	0	0	0	0	0	0	0	0	0	0	1	0	0	0	0	0	0.175669
100	2015	25.4396	-0.410549	2.56495	19	1	71.5	4.28359	39	0	1	0	0.466135	-0.76328	0	25.3763	11.2055	0.938462	-0.0635131	0.73019	-0.314451	0.096217	-0.208809	7.49452	0	0.220877	0	0.199569	0	1	1	0	0	0	0	0	0	0	0	0	0	0	0	1	0	0	0	0	0.165392
100	2016	25.7146	-0.372388	2.63906	19	1	65.766	4.20119	39	0	1	0	0.27393	-1.29488	0	25.3923	11.2843	0.724617	-0.322112	0.77274	-0.257813	0.0994321	-0.191253	7.61832	0	0.21701	0	0.196397	0	1	1	0	0	0	0	0	0	0	0	0	0	0	0	0	1	0	0	0	0.169088
153	2008	20.8765	-0.823673	2.3979	12	0	54.8	4.02177	27	1	0	0	0.74954	-0.288296	0	20.5884	8.46274	0.749692	-0.288093	0.43993	-0.82114	0.198461	0.0162533	4.58824	0	0	0	0	0	0	0	0	0	0	0	0	1	0	0	0	0	0	0	0	0	0	0	0	0.267284
153	2009	20.9101	-0.827852	2.48491	12	0	54.8	4.02177	27	1	0	0	1.62846	0.487637	0	20.678	8.44656	0.792797	-0.232189	0.40334	-0.907975	0.141526	-0.436803	4.91231	0	0	0	0	0	0	0	0	0	0	0	0	0	1	0	0	0	0	0	0	0	0	0	0	0.274359
153	2010	20.9669	-0.893649	2.56495	12	0	54.8	4.02177	27	1	0	0	2.04	0.712949	0	20.7947	8.49862	0.841947	-0.172039	0.44419	-0.811503	0.219527	-0.0823086	5.09817	0	0	0	0	0	0	0	0	0	0	0	0	0	0	1	0	0	0	0	0	0	0	0	0	0.265633
153	2011	20.9996	-0.868699	2.63906	12	0	50.5	3.94158	27	1	0	0	1.19528	0.178382	0	21.1393	8.51037	1.1504	0.140107	0.4431	-0.81396	0.229068	-0.126028	5.36898	0	0	0	0	0	0	0	0	0	0	0	0	0	0	0	1	0	0	0	0	0	0	0	0	0.20001
153	2012	21.0952	-0.764239	2.70805	12	0	50.5	3.94158	27	1	1	1	1.16158	0.149783	0	21.2289	8.60649	1.1429	0.13357	0.45259	-0.792769	0.126301	-0.126988	5.64118	0	0	0	0	0	0	0	0	0	0	0	0	0	0	0	0	1	0	0	0	0	0	0	0	0.229785
153	2013	21.4069	-0.759712	2.77259	12	0	50.5	3.94158	27	1	1	1	1.23216	0.208772	0	21.1485	8.51559	0.772277	-0.258412	0.47706	-0.740113	0.122251	-0.242595	5.86387	0	0	0	0	0	0	0	0	0	0	0	0	0	0	0	0	0	1	0	0	0	0	0	0	0.260568
153	2014	21.5286	-0.718641	2.83321	12	0	50.5	3.94158	27	1	1	1	1.72285	0.543983	0	21.2533	8.45596	0.759294	-0.275366	0.47564	-0.743094	0.0940391	-0.142338	5.97535	0	0	0	0	0	0	0	0	0	0	0	0	0	0	0	0	0	0	1	0	0	0	0	0	0.265003
153	2015	21.5585	-0.720948	2.89037	12	0	50.5	3.94158	27	1	1	1	1.4136	0.346143	0	21.1641	8.42222	0.674232	-0.394181	0.46847	-0.758283	0.0582379	-0.0301057	6.06785	0	0	0	0	0	0	0	0	0	0	0	0	0	0	0	0	0	0	0	1	0	0	0	0	0.268675
153	2016	21.6357	-0.621556	2.94444	12	0	40.32	3.72135	27	1	1	1	1.61562	0.479719	0	21.4333	8.43229	0.816618	-0.202584	0.48394	-0.725794	0.103918	-0.345672	6.16359	0	0	0	0	0	0	0	0	0	0	0	0	0	0	0	0	0	0	0	0	1	0	0	0	0.266128
155	2008	21.8071	-1.04424	2.3979	23	0	114.4	4.7484	44	1	0	0	0.907894	-0.0966278	1	21.6948	8.52337	0.893837	-0.112232	0.35325	-1.04058	0.207733	0.0313151	5.07679	0	0	0	0	0	0	0	0	0	0	0	0	1	0	0	0	0	0	0	0	0	0	0	0	0.228168
155	2009	21.8916	-0.924351	2.48491	23	0	114.4	4.7484	44	1	0	0	1.3092	0.269413	1	21.5346	8.49229	0.699902	-0.356815	0.32712	-1.11743	0.112447	-0.14361	5.36812	0	0	0	0	0	0	0	0	0	0	0	0	0	1	0	0	0	0	0	0	0	0	0	0	0.19237
155	2010	21.9405	-0.702037	2.56495	23	0	114.4	4.7484	44	1	0	0	0.97118	-0.0292432	1	21.4194	8.49515	0.593784	-0.52124	0.36676	-1.00305	0.213818	-0.0070894	5.57697	0	0	0	0	0	0	0	0	0	0	0	0	0	0	1	0	0	0	0	0	0	0	0	0	0.109121
155	2011	21.8579	-0.648006	2.63906	23	0	84.4	4.44735	44	1	0	0	0.648326	-0.433362	1	21.4099	8.48508	0.638911	-0.447991	0.4374	-0.826907	0.222127	0.0400842	5.68392	0	0	0	0	0	0	0	0	0	0	0	0	0	0	0	1	0	0	0	0	0	0	0	0	0.109744
155	2012	21.8722	-0.623187	2.70805	23	0	84.4	4.44735	44	1	1	1	0.592924	-0.52269	1	21.4747	8.45447	0.671919	-0.397617	0.44419	-0.811503	0.136407	0.0753817	5.86038	0	0	0	0	0	0	0	0	0	0	0	0	0	0	0	0	1	0	0	0	0	0	0	0	0.186287
155	2013	21.7994	-0.298204	2.77259	23	0	84.4	4.44735	44	1	1	1	0.5079	-0.67747	1	21.3171	8.27817	0.617335	-0.482344	0.44754	-0.803989	0.108501	0.153367	5.99139	0	0	0	0	0	0	0	0	0	0	0	0	0	0	0	0	0	1	0	0	0	0	0	0	0.060212
155	2014	21.0233	0.500707	2.83321	23	0	84.4	4.44735	44	1	1	1	2.41624	0.882213	1	20.5514	7.39326	0.623836	-0.471867	0.45038	-0.797664	0.0894977	0.114121	6.10775	0	0	0	0	0	0	0	0	0	0	0	0	0	0	0	0	0	0	1	0	0	0	0	0	0.003338
155	2015	20.3945	1.18231	2.89037	23	0	84.4	4.44735	44	1	1	1	6.07244	1.80376	1	19.5826	7.25559	0.444047	-0.811825	0.44754	-0.803989	0.0502124	0.134604	6.22034	0	0	0	0	0	0	0	0	0	0	0	0	0	0	0	0	0	0	0	1	0	0	0	0	0.074636
155	2016	21.8026	-3.5014	2.94444	23	0	60.312	4.11598	44	1	1	1	1.64031	0.494884	1	21.3177	2.89037	0.6159	-0.48467	0.42314	-0.860052	0.092166	-0.0422075	6.33047	0	0	0	0	0	0	0	0	0	0	0	0	0	0	0	0	0	0	0	0	1	0	0	0	0.031662
157	2008	23.8601	-0.258845	2.19722	18	0	83.6	4.43793	35	0	0	0	0.73835	-0.303338	0	23.3297	9.83526	0.58829	-0.530536	0.40942	-0.893014	0.217748	-0.0793491	4.72477	0	0	0	0	1	0	0	0	0	0	0	0	1	0	0	0	0	0	0	0	0	0	0	0	0.273616
157	2009	24.2471	-0.253409	2.30259	18	0	83.6	4.43793	35	0	0	0	1.28315	0.249315	0	23.7563	9.82612	0.61219	-0.490712	0.38346	-0.95852	0.129597	-0.315694	5.0337	0	0	0	0	1	0	0	0	0	0	0	0	0	1	0	0	0	0	0	0	0	0	0	0	0.257194
157	2010	24.8663	-0.57294	2.3979	18	0	83.6	4.43793	35	0	0	0	1.31343	0.272645	0	24.1949	10.0148	0.511033	-0.671321	0.40026	-0.915641	0.219333	-0.0813512	5.22874	0	0	0	0	1	0	0	0	0	0	0	0	0	0	1	0	0	0	0	0	0	0	0	0	0.303444
157	2011	24.9941	-0.688795	2.48491	18	0	65.1	4.19117	35	0	0	0	0.809617	-0.211194	0	24.5588	10.2693	0.647128	-0.435211	0.43089	-0.841902	0.214501	-0.054422	5.45197	0	0.252158	0	0.224868	1	0	0	0	0	0	0	0	0	0	0	1	0	0	0	0	0	0	0	0	0.323958
157	2012	25.2116	-0.621627	2.56495	18	0	65.1	4.19117	35	0	1	0	0.798467	-0.225061	0	24.5959	10.3643	0.540281	-0.615667	0.43267	-0.83778	0.121184	-0.0813306	5.66184	0	0.196078	0	0.179048	1	0	0	0	0	0	0	0	0	0	0	0	1	0	0	0	0	0	0	0	0.32297
157	2013	25.2179	-0.634228	2.63906	18	0	65.1	4.19117	35	0	1	0	0.47292	-0.748828	0	24.375	10.2046	0.430456	-0.842911	0.43294	-0.837156	0.110246	-0.120564	5.79004	0	0.185897	0	0.1705	1	0	0	0	0	0	0	0	0	0	0	0	0	1	0	0	0	0	0	0	0.291675
157	2014	25.264	-0.579711	2.70805	18	0	65.1	4.19117	35	0	1	0	0.543689	-0.609378	0	23.9756	9.91907	0.275723	-1.28836	0.45099	-0.79631	0.0992177	-0.205245	5.9079	0.4375	0.278177	0.362905	0.245435	1	0	0	0	0	0	0	0	0	0	0	0	0	0	1	0	0	0	0	0	0.278888
157	2015	25.2636	-0.567904	2.77259	18	0	65.1	4.19117	35	0	1	0	0.394111	-0.931122	0	23.7558	9.85959	0.221433	-1.50764	0.43909	-0.823051	0.102673	-0.816062	6.02265	0	0.177778	0	0.163629	1	0	0	0	0	0	0	0	0	0	0	0	0	0	0	1	0	0	0	0	0.270192
157	2016	25.2135	-0.551632	2.83321	18	0	47.084	3.87295	35	0	1	0	0.367139	-1.00202	0	23.72	9.62602	0.224616	-1.49336	0.42559	-0.854279	0.0811147	-0.0503796	6.15027	0	0.125	0	0.117783	1	0	0	0	0	0	0	0	0	0	0	0	0	0	0	0	1	0	0	0	0.238623
301	2008	22.0618	-1.0402	2.30259	10	1	112.6	4.73268	28	1	0	0	1.08615	0.0826376	0	20.5159	6.33328	0.213107	-1.54596	0.84108	-0.173068	0.190743	-0.134712	6.3646	0	0	0	0	1	0	0	0	0	0	0	0	1	0	0	0	0	0	0	0	0	0	0	0	0.194033
301	2009	22.0777	-1.02244	2.3979	10	1	112.6	4.73268	28	1	0	0	2.201	0.788913	0	20.4265	6.40026	0.191827	-1.65116	0.80371	-0.218517	0.113949	-0.279701	6.55387	0	0	0	0	1	0	0	0	0	0	0	0	0	1	0	0	0	0	0	0	0	0	0	0	0.305037
301	2010	22.043	-1.13953	2.48491	10	1	112.6	4.73268	28	1	0	0	1.66011	0.506884	0	20.6362	6.42811	0.244916	-1.40684	0.83024	-0.18604	0.200518	-0.172642	6.75454	0	0	0	0	1	0	0	0	0	0	0	0	0	0	1	0	0	0	0	0	0	0	0	0	0.338932
301	2011	21.971	-1.32744	2.56495	10	1	92.5	4.53796	28	1	0	0	0.996958	-0.00304659	0	20.7937	6.43775	0.307997	-1.17766	0.82757	-0.189262	0.18015	-0.0874124	6.97121	0	0	0	0	1	0	0	0	0	0	0	0	0	0	0	1	0	0	0	0	0	0	0	0	0.293423
301	2012	21.9994	-1.39446	2.63906	10	1	92.5	4.53796	28	1	1	1	1.05068	0.0494359	0	20.5901	6.43775	0.244314	-1.4093	0.83394	-0.181594	0.0995655	-0.0944873	7.16074	0	0	0	0	1	0	0	0	0	0	0	0	0	0	0	0	1	0	0	0	0	0	0	0	0.330018
301	2013	22.0226	-1.65221	2.70805	10	1	92.5	4.53796	28	1	1	1	1.06982	0.0674915	0	20.7499	6.39693	0.280088	-1.27265	0.84228	-0.171643	0.105164	-0.10625	7.30482	0	0	0	0	1	0	0	0	0	0	0	0	0	0	0	0	0	1	0	0	0	0	0	0	0.409073
301	2014	22.1063	-1.535	2.77259	10	1	92.5	4.53796	28	1	1	1	1.56141	0.44559	0	20.4818	6.41836	0.197015	-1.62447	0.85372	-0.158152	0.0923531	-0.149745	7.41024	0	0	0	0	1	0	0	0	0	0	0	0	0	0	0	0	0	0	1	0	0	0	0	0	0.46973
301	2015	22.2043	-1.32982	2.83321	10	1	92.5	4.53796	28	1	1	1	1.78137	0.577381	0	20.3581	6.44095	0.157838	-1.84619	0.82875	-0.187837	0.0991108	-0.245165	7.49622	0	0	0	0	1	0	0	0	0	0	0	0	0	0	0	0	0	0	0	1	0	0	0	0	0.492423
301	2016	22.3262	-1.19672	2.89037	10	1	66.8	4.21656	28	1	1	1	1.31197	0.271532	0	20.4915	6.48464	0.159652	-1.83476	0.81359	-0.206299	0.0855368	-0.0247787	7.61425	0	0	0	0	1	0	0	0	0	0	0	0	0	0	0	0	0	0	0	0	1	0	0	0	0.43795
333	2013	25.2974	-0.516034	2.56495	19	1	71.5	4.28359	38	0	1	0	0.869723	-0.139581	0	25.5215	11.5999	1.25085	0.223825	0.84193	-0.172058	0.0964028	-0.0140892	7.27479	0.5	0.411353	0.405465	0.344549	0	1	1	0	0	0	0	0	0	0	0	0	0	1	0	0	0	0	0	0	0.23275
333	2014	25.5132	-0.47831	2.63906	19	1	71.5	4.28359	38	0	1	0	0.961674	-0.0390797	0	25.6812	11.591	1.18305	0.168092	0.88118	-0.126493	0.0907087	-0.129273	7.38116	0.5	0.360759	0.405465	0.308043	0	1	1	0	0	0	0	0	0	0	0	0	0	0	1	0	0	0	0	0	0.254104
333	2015	25.5819	-0.57073	2.70805	19	1	71.5	4.28359	38	0	1	0	1.0869	0.0833251	0	25.6599	11.4436	1.08154	0.0783818	0.73019	-0.314451	0.096217	-0.208809	7.49452	0.5	0.354958	0.405465	0.303771	0	1	1	0	0	0	0	0	0	0	0	0	0	0	0	1	0	0	0	0	0.258438
333	2016	25.8626	-0.518047	2.77259	19	1	65.766	4.20119	38	0	1	0	1.06517	0.0631321	0	25.7972	11.4764	0.936935	-0.0651419	0.77274	-0.257813	0.0994321	-0.191253	7.61832	0.5	0.448709	0.405465	0.370673	0	1	1	0	0	0	0	0	0	0	0	0	0	0	0	0	1	0	0	0	0.27306
338	2008	24.0998	-0.489382	1.79176	15	1	160.2	5.08265	36	0	0	0	0.476464	-0.741363	1	24.2237	10.3743	1.13189	0.123887	0.72358	-0.323544	0.193154	-0.149059	6.07239	0	0	0	0	0	0	0	0	0	0	0	0	1	0	0	0	0	0	0	0	0	0	0	0	0.202209
338	2009	24.3128	-0.566367	1.94591	15	1	160.2	5.08265	36	0	0	0	1.43126	0.358558	1	24.2936	10.3733	0.980867	-0.0193186	0.67284	-0.396248	0.0898171	-0.00869054	6.25304	0.444444	0.444444	0.367725	0.367725	0	0	0	0	0	0	0	0	0	1	0	0	0	0	0	0	0	0	0	0	0.243706
338	2010	24.6776	-0.594294	2.07944	15	1	160.2	5.08265	36	0	0	0	1.58237	0.458922	1	24.8708	10.5499	1.21319	0.193249	0.6633	-0.410528	0.148327	0.132575	6.51027	0.472222	0.534722	0.386773	0.428349	0	0	0	0	0	0	0	0	0	0	1	0	0	0	0	0	0	0	0	0	0.246138
338	2011	24.843	-0.634167	2.19722	15	1	160.1	5.08203	36	0	0	0	0.849252	-0.163399	1	24.8179	10.6317	0.975217	-0.0250957	0.6909	-0.36976	0.151593	0.0849632	6.73859	0.5	0.44006	0.405465	0.364684	0	0	0	0	0	0	0	0	0	0	0	1	0	0	0	0	0	0	0	0	0.22014
338	2012	24.9178	-0.641405	2.30259	15	1	160.1	5.08203	36	0	1	0	0.781922	-0.246	1	24.598	10.6004	0.726253	-0.319856	0.68751	-0.374679	0.0996393	-0.0952986	6.92788	0.5	0.359114	0.405465	0.306833	0	0	0	0	0	0	0	0	0	0	0	0	1	0	0	0	0	0	0	0	0.194961
338	2013	25.0866	-0.574776	2.3979	15	1	160.1	5.08203	36	0	1	0	0.518231	-0.657335	1	24.789	10.6209	0.742618	-0.297573	0.68173	-0.383122	0.102125	-0.0742795	7.06971	0.5	0.369431	0.405465	0.314395	0	0	0	0	0	0	0	0	0	0	0	0	0	1	0	0	0	0	0	0	0.206201
338	2014	25.5142	-0.414439	2.48491	15	1	160.1	5.08203	36	0	1	0	0.447095	-0.804985	1	25.1008	11.0793	0.661374	-0.413436	0.70038	-0.356132	0.0724586	0.097931	7.17324	0.5	0.397931	0.405465	0.334993	0	0	0	0	0	0	0	0	0	0	0	0	0	0	1	0	0	0	0	0	0.214591
338	2015	25.4671	-0.451361	2.56495	15	1	160.1	5.08203	36	0	1	0	0.315349	-1.15408	1	25.0235	11.0967	0.641749	-0.443558	0.67022	-0.400149	0.0889024	-0.116913	7.26346	0.444444	0.314489	0.367725	0.273448	0	0	0	0	0	0	0	0	0	0	0	0	0	0	0	1	0	0	0	0	0.230057
338	2016	25.8231	-0.317088	2.63906	15	1	111.398	4.72205	36	0	1	0	0.247125	-1.39786	1	25.2578	10.5769	0.568224	-0.565239	0.66934	-0.401463	0.0628283	0.247282	7.35634	0.5	0.394389	0.405465	0.332456	0	0	0	0	0	0	0	0	0	0	0	0	0	0	0	0	1	0	0	0	0.226258
400	2008	22.2793	-0.688578	2.70805	16	0	139.7	4.94663	38	0	0	0	1.0486	0.0474605	1	21.6792	7.88194	0.548802	-0.600017	0.44219	-0.816016	0.196391	0.0265148	4.80628	0.472222	0.440182	0.386773	0.36477	1	0	0	0	0	0	0	0	1	0	0	0	0	0	0	0	0	0	0	0	0.303537
400	2009	22.2504	-0.799457	2.77259	16	0	139.7	4.94663	38	0	0	0	1.87286	0.627468	1	21.8351	7.92226	0.660061	-0.415424	0.38753	-0.947962	0.0814788	0.172808	5.16341	0.222222	0.240741	0.200671	0.215709	1	0	0	0	0	0	0	0	0	1	0	0	0	0	0	0	0	0	0	0	0.32399
400	2010	22.4733	-0.652449	2.83321	16	0	139.7	4.94663	38	0	0	0	2.18754	0.782775	1	22.0729	8.70847	0.669964	-0.400532	0.40435	-0.905474	0.181117	0.107063	5.35265	0.5	0.375	0.405465	0.318454	1	0	0	0	0	0	0	0	0	0	1	0	0	0	0	0	0	0	0	0	0.287535
400	2011	22.6794	-0.543879	2.89037	16	0	126.9	4.85125	38	0	0	0	1.03506	0.0344622	1	22.1962	8.70284	0.616876	-0.483088	0.40523	-0.9033	0.161717	0.205047	5.57781	0.444444	0.309687	0.367725	0.269788	1	0	0	0	0	0	0	0	0	0	0	1	0	0	0	0	0	0	0	0	0.327181
400	2012	22.6585	-0.616608	2.94444	16	0	126.9	4.85125	38	0	1	0	1.34637	0.297415	1	22.6122	8.60868	0.954695	-0.0463635	0.40754	-0.897616	0.10043	0.103856	5.73909	0	0.220679	0	0.199407	1	0	0	0	0	0	0	0	0	0	0	0	1	0	0	0	0	0	0	0	0.267618
400	2013	22.8384	-0.616892	2.99573	16	0	126.9	4.85125	38	0	1	0	1.84402	0.611948	1	22.6911	8.55043	0.862947	-0.147402	0.4327	-0.837711	0.0922108	0.0627461	5.87303	0	0.183119	0	0.168154	1	0	0	0	0	0	0	0	0	0	0	0	0	1	0	0	0	0	0	0	0.268125
400	2014	23.1021	-0.861933	3.04452	16	0	126.9	4.85125	38	0	1	0	1.89665	0.64009	1	22.8466	8.69785	0.774559	-0.255461	0.45437	-0.788843	0.0930151	-0.129899	5.99149	0	0.186911	0	0.171355	1	0	0	0	0	0	0	0	0	0	0	0	0	0	1	0	0	0	0	0	0.343777
400	2015	23.248	-0.799148	3.09104	16	0	126.9	4.85125	38	0	1	0	1.56893	0.450396	1	22.7174	8.68592	0.5883	-0.530518	0.44358	-0.812877	0.072576	-0.283716	6.07544	0	0.246663	0	0.22047	1	0	0	0	0	0	0	0	0	0	0	0	0	0	0	1	0	0	0	0	0.27962
400	2016	23.3836	-0.750732	3.13549	16	0	82.368	4.42326	38	0	1	0	1.27973	0.246645	1	22.9858	8.68101	0.67178	-0.397825	0.42307	-0.860218	0.0853519	-0.105249	6.20292	0	0.239596	0	0.214785	1	0	0	0	0	0	0	0	0	0	0	0	0	0	0	0	1	0	0	0	0.232697
401	2008	23.2678	-0.684041	2.63906	3	1	127.1	4.85281	30	1	0	0	0.942654	-0.059056	1	22.2426	8.99368	0.358702	-1.02526	0.50359	-0.685993	0.168454	-0.00211608	4.69237	0	0	0	0	1	0	0	0	0	0	0	0	1	0	0	0	0	0	0	0	0	0	0	0	0.286157
401	2009	23.7968	-0.441314	2.70805	3	1	127.1	4.85281	30	1	0	0	1.08276	0.0795177	1	22.6603	9.46032	0.320934	-1.13652	0.45456	-0.788425	0.0779431	0.12466	4.90412	0	0	0	0	1	0	0	0	0	0	0	0	0	1	0	0	0	0	0	0	0	0	0	0	0.317074
401	2010	24.1328	-0.366854	2.77259	3	1	127.1	4.85281	30	1	0	0	0.947292	-0.054148	1	23.1266	9.66739	0.365727	-1.00587	0.47225	-0.750247	0.176175	-0.0302844	5.04632	0	0	0	0	1	0	0	0	0	0	0	0	0	0	1	0	0	0	0	0	0	0	0	0	0.31685
401	2011	24.3628	-0.424018	2.83321	3	1	125.5	4.84024	30	1	0	0	0.530972	-0.633045	1	23.4788	9.76365	0.413081	-0.88411	0.49126	-0.710782	0.187801	-0.133598	5.30498	0	0	0	0	1	0	0	0	0	0	0	0	0	0	0	1	0	0	0	0	0	0	0	0	0.307101
401	2012	24.4491	-0.388673	2.89037	3	1	125.5	4.84024	30	1	1	1	0.448048	-0.802854	1	23.405	9.80179	0.352094	-1.04386	0.51092	-0.671542	0.0791594	0.12983	5.50438	0	0	0	0	1	0	0	0	0	0	0	0	0	0	0	0	1	0	0	0	0	0	0	0	0.236565
401	2013	24.4867	-0.389411	2.94444	3	1	125.5	4.84024	30	1	1	1	0.265163	-1.32741	1	23.4776	9.80168	0.364567	-1.00904	0.5206	-0.652773	0.051223	0.46117	5.64139	0	0	0	0	1	0	0	0	0	0	0	0	0	0	0	0	0	1	0	0	0	0	0	0	0.254801
401	2014	24.5087	-0.363862	2.99573	3	1	125.5	4.84024	30	1	1	1	0.399782	-0.916835	1	23.4744	9.8554	0.355578	-1.03401	0.52308	-0.648021	0.0391309	0.512842	5.74648	0	0	0	0	1	0	0	0	0	0	0	0	0	0	0	0	0	0	1	0	0	0	0	0	0.209618
401	2015	24.4437	-0.32094	3.04452	3	1	125.5	4.84024	30	1	1	1	0.355803	-1.03338	1	23.1311	9.70972	0.269087	-1.31272	0.47036	-0.754257	0.0471857	0.407189	5.86042	0	0	0	0	1	0	0	0	0	0	0	0	0	0	0	0	0	0	0	1	0	0	0	0	0.153239
401	2016	24.4485	-0.313663	3.09104	3	1	79.776	4.39168	30	1	1	1	0.386584	-0.950406	1	23.2361	9.58438	0.297376	-1.21276	0.47109	-0.752706	0.0786298	0.0579711	5.94915	0	0	0	0	1	0	0	0	0	0	0	0	0	0	0	0	0	0	0	0	1	0	0	0	0.241735
403	2008	20.9178	-0.157733	2.70805	4	0	130.4	4.87825	27	1	0	0	0.881743	-0.125855	0	20.1765	7.94058	0.476468	-0.741355	0.56881	-0.564209	0.216895	-0.0751187	4.13608	0	0	0	0	1	0	0	0	0	0	0	0	1	0	0	0	0	0	0	0	0	0	0	0	0.280996
403	2009	20.9478	-0.116482	2.77259	4	0	130.4	4.87825	27	1	0	0	0.855666	-0.155875	0	19.9595	7.7476	0.372194	-0.98834	0.516	-0.661649	-0.0104389	1.10598	4.39267	0	0	0	0	1	0	0	0	0	0	0	0	0	1	0	0	0	0	0	0	0	0	0	0	0.466266
403	2010	20.6458	-0.351089	2.83321	4	0	130.4	4.87825	27	1	0	0	1.15745	0.146218	0	20.1176	6.87936	0.589653	-0.528221	0.50207	-0.689016	0.245719	-0.211437	4.49851	0	0	0	0	1	0	0	0	0	0	0	0	0	0	1	0	0	0	0	0	0	0	0	0	0.556058
403	2011	20.6833	-0.348534	2.89037	4	0	127.6	4.85671	27	1	0	0	1.11481	0.108687	0	19.9491	6.89061	0.479877	-0.734225	0.51333	-0.666836	0.223554	-0.0989235	4.73086	0	0	0	0	1	0	0	0	0	0	0	0	0	0	0	1	0	0	0	0	0	0	0	0	0.670198
403	2012	20.789	-0.313856	2.94444	4	0	127.6	4.85671	27	1	1	1	1.00297	0.0029659	0	19.9678	6.46303	0.439932	-0.821134	0.54952	-0.59871	0.072395	0.354017	4.88542	0	0	0	0	1	0	0	0	0	0	0	0	0	0	0	0	1	0	0	0	0	0	0	0	0.619533
403	2013	20.8948	-0.351319	2.99573	4	0	127.6	4.85671	27	1	1	1	3.6094	1.28354	0	19.9845	6.68211	0.402403	-0.9103	0.56157	-0.577019	0.0260291	0.735434	5.0433	0	0	0	0	1	0	0	0	0	0	0	0	0	0	0	0	0	1	0	0	0	0	0	0	0.60085
403	2014	20.9004	-0.484818	3.04452	4	0	127.6	4.85671	27	1	1	1	4.06421	1.40222	0	20.0089	6.60935	0.41003	-0.891526	0.59011	-0.527446	0.0089679	0.891063	5.02511	0	0	0	0	1	0	0	0	0	0	0	0	0	0	0	0	0	0	1	0	0	0	0	0	0.570895
403	2015	20.9586	-0.536667	3.09104	4	0	127.6	4.85671	27	1	1	1	6.32053	1.8438	0	20.0307	6.55962	0.395373	-0.927925	0.4798	-0.734386	-0.0213565	1.37775	4.88678	0	0	0	0	1	0	0	0	0	0	0	0	0	0	0	0	0	0	0	1	0	0	0	0	0.529386
403	2016	20.941	-0.579606	3.13549	4	0	89.68	4.50734	27	1	1	1	7.19307	1.97312	0	20.1566	6.47851	0.456389	-0.78441	0.45409	-0.78946	0.00929337	0.879657	4.88752	0	0	0	0	1	0	0	0	0	0	0	0	0	0	0	0	0	0	0	0	1	0	0	0	0.561151
404	2008	21.455	-0.394927	2.48491	14	0	57	4.06044	34	0	0	0	0.519946	-0.654031	1	21.8482	8.62209	1.4814	0.392985	0.40382	-0.906786	0.200187	0.00769938	4.14546	0	0	0	0	0	0	0	0	0	0	0	0	1	0	0	0	0	0	0	0	0	0	0	0	0.123365
404	2009	21.7149	-0.373766	2.56495	14	0	57	4.06044	34	0	0	0	1.01871	0.0185397	1	21.9038	8.66423	1.20783	0.188827	0.37206	-0.9887	0.100343	-0.0187079	4.32933	0	0	0	0	0	0	0	0	0	0	0	0	0	1	0	0	0	0	0	0	0	0	0	0	0.178992
404	2010	22.002	-0.284455	2.63906	14	0	57	4.06044	34	0	0	0	0.821354	-0.196801	1	22.253	8.72356	1.2853	0.250993	0.40457	-0.90493	0.229777	-0.132842	4.46766	0	0	0	0	0	0	0	0	0	0	0	0	0	0	1	0	0	0	0	0	0	0	0	0	0.114648
404	2011	22.1623	-0.253054	2.70805	14	0	54.9	4.02356	34	0	0	0	0.343317	-1.0691	1	22.4037	8.75511	1.27305	0.241415	0.41562	-0.877984	0.2346	-0.153224	4.57216	0	0	0	0	0	0	0	0	0	0	0	0	0	0	0	1	0	0	0	0	0	0	0	0	0.095178
404	2012	22.277	-0.269455	2.77259	14	0	54.9	4.02356	34	0	1	0	0.400139	-0.915942	1	22.4462	8.69668	1.18445	0.169283	0.45442	-0.788733	0.105589	0.057823	4.73317	0	0	0	0	0	0	0	0	0	0	0	0	0	0	0	0	1	0	0	0	0	0	0	0	0.139887
404	2013	22.5741	-0.495569	2.83321	14	0	54.9	4.02356	34	0	1	0	0.540685	-0.614918	1	22.6269	8.71964	1.05413	0.0527192	0.46718	-0.761041	0.116531	-0.184455	4.90895	0	0	0	0	0	0	0	0	0	0	0	0	0	0	0	0	0	1	0	0	0	0	0	0	0.156626
404	2014	22.611	-0.52497	2.89037	14	0	54.9	4.02356	34	0	1	0	0.684645	-0.378855	1	22.6696	8.80672	1.06032	0.0585683	0.48467	-0.724287	0.095635	-0.161725	5.03117	0	0	0	0	0	0	0	0	0	0	0	0	0	0	0	0	0	0	1	0	0	0	0	0	0.166238
404	2015	22.665	-0.553914	2.94444	14	0	54.9	4.02356	34	0	1	0	0.750661	-0.286801	1	22.6484	8.80762	0.983596	-0.0165403	0.49081	-0.711698	0.0710438	-0.256615	5.15434	0	0	0	0	0	0	0	0	0	0	0	0	0	0	0	0	0	0	0	1	0	0	0	0	0.152193
404	2016	22.8154	-0.512702	2.99573	14	0	46.464	3.85997	34	0	1	0	0.690681	-0.370077	1	22.6642	8.77137	0.859623	-0.151262	0.46595	-0.763677	0.0958053	-0.240613	5.33421	0	0	0	0	0	0	0	0	0	0	0	0	0	0	0	0	0	0	0	0	1	0	0	0	0.137183
407	2008	21.4637	-0.596638	2.63906	15	1	160.2	5.08265	45	1	0	0	0.944187	-0.0574315	0	21.3105	7.4061	0.858113	-0.153019	0.72358	-0.323544	0.193154	-0.149059	6.07239	0	0	0	0	0	0	0	0	0	0	0	0	1	0	0	0	0	0	0	0	0	0	0	0	0.105619
407	2009	21.6025	-0.643063	2.70805	15	1	160.2	5.08265	45	1	0	0	1.80975	0.593187	0	21.1017	7.4668	0.606015	-0.50085	0.67284	-0.396248	0.0898171	-0.00869054	6.25304	0	0	0	0	0	0	0	0	0	0	0	0	0	1	0	0	0	0	0	0	0	0	0	0	0.105533
407	2010	21.8594	-0.630172	2.77259	15	1	160.2	5.08265	45	1	0	0	1.30033	0.26262	0	21.4901	7.41035	0.691073	-0.369511	0.6633	-0.410528	0.148327	0.132575	6.51027	0	0	0	0	0	0	0	0	0	0	0	0	0	0	1	0	0	0	0	0	0	0	0	0	0.0713
407	2011	21.8656	-0.593398	2.83321	15	1	160.1	5.08203	45	1	0	0	0.791354	-0.23401	0	21.5514	7.34666	0.730302	-0.314297	0.6909	-0.36976	0.151593	0.0849632	6.73859	0	0	0	0	0	0	0	0	0	0	0	0	0	0	0	1	0	0	0	0	0	0	0	0	0.089627
407	2012	21.8786	-0.534748	2.89037	15	1	160.1	5.08203	45	1	1	1	1.3311	0.286003	0	21.5058	7.3473	0.688668	-0.372996	0.68751	-0.374679	0.0996393	-0.0952986	6.92788	0	0	0	0	0	0	0	0	0	0	0	0	0	0	0	0	1	0	0	0	0	0	0	0	0.087948
407	2013	21.9735	-0.48471	2.94444	15	1	160.1	5.08203	45	1	1	1	1.0154	0.0152784	0	21.5266	7.37023	0.639581	-0.446942	0.68173	-0.383122	0.102125	-0.0742795	7.06971	0	0	0	0	0	0	0	0	0	0	0	0	0	0	0	0	0	1	0	0	0	0	0	0	0.093667
407	2014	22.1349	-0.680719	2.99573	15	1	160.1	5.08203	45	1	1	1	1.16028	0.148661	0	21.7783	7.29029	0.700085	-0.356554	0.70038	-0.356132	0.0724586	0.097931	7.17324	0	0	0	0	0	0	0	0	0	0	0	0	0	0	0	0	0	0	1	0	0	0	0	0	0.083239
407	2015	22.1468	-0.704548	3.04452	15	1	160.1	5.08203	45	1	1	1	1.54935	0.437834	0	21.6431	7.33629	0.604434	-0.503463	0.67022	-0.400149	0.0889024	-0.116913	7.26346	0	0	0	0	0	0	0	0	0	0	0	0	0	0	0	0	0	0	0	1	0	0	0	0	0.099147
407	2016	22.1825	-0.880658	3.09104	15	1	111.398	4.72205	45	1	1	1	1.8839	0.633342	0	21.6978	7.38337	0.615865	-0.484728	0.66934	-0.401463	0.0628283	0.247282	7.35634	0	0	0	0	0	0	0	0	0	0	0	0	0	0	0	0	0	0	0	0	1	0	0	0	0.129726
413	2008	19.8228	-1.05606	2.77259	3	1	127.1	4.85281	39	0	0	0	3.1969	1.16218	0	19.1395	6.49224	0.505003	-0.68319	0.50359	-0.685993	0.168454	-0.00211608	4.69237	0	0	0	0	1	0	0	0	0	0	0	0	1	0	0	0	0	0	0	0	0	0	0	0	0.14554
413	2009	19.7131	-1.01547	2.83321	3	1	127.1	4.85281	39	0	0	0	8.12849	2.09538	0	17.9432	6.45834	0.170357	-1.76986	0.45456	-0.788425	0.0779431	0.12466	4.90412	0	0	0	0	1	0	0	0	0	0	0	0	0	1	0	0	0	0	0	0	0	0	0	0	-0.008243
413	2010	19.7421	-1.01122	2.89037	3	1	127.1	4.85281	39	0	0	0	12.1713	2.49908	0	18.1767	6.33683	0.209012	-1.56537	0.47225	-0.750247	0.176175	-0.0302844	5.04632	0	0	0	0	1	0	0	0	0	0	0	0	0	0	1	0	0	0	0	0	0	0	0	0	0.044386
413	2011	19.7401	-1.1858	2.94444	3	1	125.5	4.84024	39	0	0	0	9.24773	2.22438	0	18.4637	6.37673	0.279129	-1.27608	0.49126	-0.710782	0.187801	-0.133598	5.30498	0	0	0	0	1	0	0	0	0	0	0	0	0	0	0	1	0	0	0	0	0	0	0	0	0.351284
413	2012	21.4468	-0.279898	2.99573	3	1	125.5	4.84024	39	0	1	0	1.89575	0.639612	0	20.4734	7.5475	0.377811	-0.973362	0.51092	-0.671542	0.0791594	0.12983	5.50438	0	0	0	0	1	0	0	0	0	0	0	0	0	0	0	0	1	0	0	0	0	0	0	0	0.512446
413	2013	22.9241	-1.0507	3.04452	3	1	125.5	4.84024	39	0	1	0	1.59188	0.464918	0	20.6527	7.83637	0.103166	-2.27141	0.5206	-0.652773	0.051223	0.46117	5.64139	0	0	0	0	1	0	0	0	0	0	0	0	0	0	0	0	0	1	0	0	0	0	0	0	0.56025
413	2014	23.2464	-0.732693	3.09104	3	1	125.5	4.84024	39	0	1	0	1.58064	0.457827	0	21.4855	7.98718	0.17191	-1.76079	0.52308	-0.648021	0.0391309	0.512842	5.74648	0	0	0	0	1	0	0	0	0	0	0	0	0	0	0	0	0	0	1	0	0	0	0	0	0.449705
413	2015	24.0836	-0.704471	3.13549	3	1	125.5	4.84024	39	0	1	0	1.1713	0.158116	0	22.2601	8.52714	0.161473	-1.82342	0.47036	-0.754257	0.0471857	0.407189	5.86042	0	0	0	0	1	0	0	0	0	0	0	0	0	0	0	0	0	0	0	1	0	0	0	0	0.3978
413	2016	24.5697	-0.678564	3.17805	3	1	79.776	4.39168	39	0	1	0	1.15751	0.146269	0	22.6549	8.40313	0.147381	-1.91473	0.47109	-0.752706	0.0786298	0.0579711	5.94915	0.5	0.472222	0.405465	0.386773	1	0	0	0	0	0	0	0	0	0	0	0	0	0	0	0	1	0	0	0	0.301351
420	2008	21.5775	-0.5306	2.70805	7	0	36.4	3.62167	28	1	0	0	0.360603	-1.01998	1	21.3027	8.38845	0.75947	-0.275135	0.35827	-1.02647	0.184888	0.0835324	3.9672	0	0	0	0	0	0	0	0	0	0	0	0	1	0	0	0	0	0	0	0	0	0	0	0	-0.07458
420	2009	21.7279	-0.450782	2.77259	7	0	36.4	3.62167	28	1	0	0	0.781229	-0.246886	1	21.3357	8.37332	0.675665	-0.392058	0.32929	-1.11082	0.124124	-0.260131	4.39889	0	0	0	0	0	0	0	0	0	0	0	0	0	1	0	0	0	0	0	0	0	0	0	0	0.122801
420	2010	21.7936	-0.375744	2.83321	7	0	36.4	3.62167	28	1	0	0	1.09083	0.0869384	1	21.5708	8.39525	0.800328	-0.222734	0.33706	-1.08749	0.179528	0.114895	4.3281	0	0	0	0	0	0	0	0	0	0	0	0	0	0	1	0	0	0	0	0	0	0	0	0	0.085026
420	2011	21.8338	-0.220791	2.89037	7	0	40.6	3.7281	28	1	0	0	0.457257	-0.782509	1	21.5635	8.3141	0.763236	-0.270188	0.3861	-0.951659	0.206552	-0.0153468	4.49014	0	0	0	0	0	0	0	0	0	0	0	0	0	0	0	1	0	0	0	0	0	0	0	0	0.029374
420	2012	21.9618	-0.191873	2.94444	7	0	40.6	3.7281	28	1	1	1	0.345311	-1.06331	1	21.1615	8.23616	0.449086	-0.800542	0.42135	-0.864291	0.121971	-0.0883544	4.69867	0	0	0	0	0	0	0	0	0	0	0	0	0	0	0	0	1	0	0	0	0	0	0	0	0.074789
420	2013	22.1092	-0.0439278	2.99573	7	0	40.6	3.7281	28	1	1	1	0.297982	-1.21072	1	21.0562	8.81344	0.348867	-1.05306	0.42151	-0.863912	0.0864139	0.121667	4.78489	0	0	0	0	0	0	0	0	0	0	0	0	0	0	0	0	0	1	0	0	0	0	0	0	-0.005681
420	2014	21.9198	-0.36802	3.04452	7	0	40.6	3.7281	28	1	1	1	1.11543	0.10924	1	20.7596	8.21447	0.31343	-1.16018	0.41307	-0.884138	0.0571283	0.306035	4.87309	0	0	0	0	0	0	0	0	0	0	0	0	0	0	0	0	0	0	1	0	0	0	0	0	0.060367
420	2015	21.6979	-0.457685	3.09104	7	0	40.6	3.7281	28	1	1	1	2.06858	0.726863	1	20.7586	8.23058	0.39101	-0.939021	0.38213	-0.961994	0.00516731	0.908601	4.95166	0	0	0	0	0	0	0	0	0	0	0	0	0	0	0	0	0	0	0	1	0	0	0	0	0.145512
420	2016	22.2538	-0.874249	3.13549	7	0	29.766	3.42641	28	1	1	1	1.66333	0.508822	1	21.0562	8.29029	0.301798	-1.198	0.35241	-1.04296	0.0408265	0.471325	4.93926	0	0	0	0	0	0	0	0	0	0	0	0	0	0	0	0	0	0	0	0	1	0	0	0	0.116834
421	2008	21.8138	-0.403093	2.77259	10	1	112.6	4.73268	45	1	0	0	0.40654	-0.900072	1	21.288	8.30127	0.591221	-0.525566	0.84108	-0.173068	0.190743	-0.134712	6.3646	0	0	0	0	1	0	0	0	0	0	0	0	1	0	0	0	0	0	0	0	0	0	0	0	0.090046
421	2009	21.7127	-0.452717	2.83321	10	1	112.6	4.73268	45	1	0	0	0.855078	-0.156563	1	21.1712	8.0356	0.58195	-0.541371	0.80371	-0.218517	0.113949	-0.279701	6.55387	0	0	0	0	1	0	0	0	0	0	0	0	0	1	0	0	0	0	0	0	0	0	0	0	0.1237
421	2010	21.8145	-0.451832	2.89037	10	1	112.6	4.73268	45	1	0	0	0.668393	-0.402879	1	21.2789	8.35019	0.585244	-0.535726	0.83024	-0.18604	0.200518	-0.172642	6.75454	0	0	0	0	1	0	0	0	0	0	0	0	0	0	1	0	0	0	0	0	0	0	0	0	0.093539
421	2011	21.7961	-0.476249	2.94444	10	1	92.5	4.53796	45	1	0	0	0.516062	-0.661529	1	21.1518	8.37632	0.525129	-0.644111	0.82757	-0.189262	0.18015	-0.0874124	6.97121	0	0	0	0	1	0	0	0	0	0	0	0	0	0	0	1	0	0	0	0	0	0	0	0	-0.00018
421	2012	21.6751	-0.604624	2.99573	10	1	92.5	4.53796	45	1	1	1	0.628546	-0.464347	1	21.288	8.11999	0.679125	-0.38695	0.83394	-0.181594	0.0995655	-0.0944873	7.16074	0	0	0	0	1	0	0	0	0	0	0	0	0	0	0	0	1	0	0	0	0	0	0	0	0.058139
421	2013	21.6041	-0.73618	3.04452	10	1	92.5	4.53796	45	1	1	1	0.652959	-0.42624	1	21.2337	8.15507	0.690327	-0.37059	0.84228	-0.171643	0.105164	-0.10625	7.30482	0	0	0	0	1	0	0	0	0	0	0	0	0	0	0	0	0	1	0	0	0	0	0	0	0.005642
421	2014	21.5601	-0.947745	3.09104	10	1	92.5	4.53796	45	1	1	1	1.07989	0.0768629	1	21.1756	8.1409	0.680643	-0.384718	0.85372	-0.158152	0.0923531	-0.149745	7.41024	0	0	0	0	1	0	0	0	0	0	0	0	0	0	0	0	0	0	1	0	0	0	0	0	0.003261
421	2015	22.6228	-0.745418	3.13549	10	1	92.5	4.53796	45	1	1	1	0.826053	-0.191097	1	22.1108	8.76764	0.599323	-0.511955	0.82875	-0.187837	0.0991108	-0.245165	7.49622	0	0	0	0	1	0	0	0	0	0	0	0	0	0	0	0	0	0	0	1	0	0	0	0	0.160929
421	2016	22.6752	-0.709533	3.17805	10	1	66.8	4.21656	45	1	1	1	0.722892	-0.324495	1	22.0848	7.97728	0.554019	-0.590557	0.81359	-0.206299	0.0855368	-0.0247787	7.61425	0	0	0	0	1	0	0	0	0	0	0	0	0	0	0	0	0	0	0	0	1	0	0	0	0.201261
423	2008	21.3615	-1.45166	2.70805	15	1	160.2	5.08265	27	1	0	0	3.73489	1.31772	1	21.2456	7.89618	0.890542	-0.115925	0.72358	-0.323544	0.193154	-0.149059	6.07239	0	0	0	0	0	0	0	0	0	0	0	0	1	0	0	0	0	0	0	0	0	0	0	0	0.496178
423	2009	21.86	-1.55594	2.77259	15	1	160.2	5.08265	27	1	0	0	5.48738	1.70245	1	21.4552	8.37055	0.66708	-0.404846	0.67284	-0.396248	0.0898171	-0.00869054	6.25304	0	0	0	0	0	0	0	0	0	0	0	0	0	1	0	0	0	0	0	0	0	0	0	0	0.489057
423	2010	22.0036	-1.52832	2.83321	15	1	160.2	5.08265	27	1	0	0	9.28936	2.22887	1	21.6251	8.59785	0.684818	-0.378602	0.6633	-0.410528	0.148327	0.132575	6.51027	0	0	0	0	0	0	0	0	0	0	0	0	0	0	1	0	0	0	0	0	0	0	0	0	0.54993
423	2011	22.1646	-1.72737	2.89037	15	1	160.1	5.08203	27	1	0	0	6.64645	1.89408	1	21.7381	8.64206	0.652773	-0.426525	0.6909	-0.36976	0.151593	0.0849632	6.73859	0	0	0	0	0	0	0	0	0	0	0	0	0	0	0	1	0	0	0	0	0	0	0	0	0.661659
423	2012	22.3958	-1.65819	2.94444	15	1	160.1	5.08203	27	1	1	1	4.96258	1.60193	1	21.8404	8.73665	0.57384	-0.555405	0.68751	-0.374679	0.0996393	-0.0952986	6.92788	0	0	0	0	0	0	0	0	0	0	0	0	0	0	0	0	1	0	0	0	0	0	0	0	0.736494
423	2013	22.5116	-1.89881	2.99573	15	1	160.1	5.08203	27	1	1	1	4.3268	1.46483	1	22.1136	8.64224	0.671654	-0.398012	0.68173	-0.383122	0.102125	-0.0742795	7.06971	0	0	0	0	0	0	0	0	0	0	0	0	0	0	0	0	0	1	0	0	0	0	0	0	0.634849
423	2014	22.7328	-1.65026	3.04452	15	1	160.1	5.08203	27	1	1	1	3.26839	1.1843	1	22.1118	8.52635	0.537406	-0.621001	0.70038	-0.356132	0.0724586	0.097931	7.17324	0	0	0	0	0	0	0	0	0	0	0	0	0	0	0	0	0	0	1	0	0	0	0	0	0.655433
423	2015	22.8761	-1.73016	3.09104	15	1	160.1	5.08203	27	1	1	1	3.9732	1.37957	1	22.4189	8.54032	0.633018	-0.457256	0.67022	-0.400149	0.0889024	-0.116913	7.26346	0	0	0	0	0	0	0	0	0	0	0	0	0	0	0	0	0	0	0	1	0	0	0	0	0.646079
423	2016	23.0208	-1.85064	3.13549	15	1	111.398	4.72205	27	1	1	1	3.54107	1.26443	1	22.5665	8.38731	0.634916	-0.454263	0.66934	-0.401463	0.0628283	0.247282	7.35634	0.75	0.75	0.559616	0.559616	0	0	0	0	0	0	0	0	0	0	0	0	0	0	0	0	1	0	0	0	0.669546
425	2008	22.0148	-0.44969	2.70805	10	1	112.6	4.73268	35	0	0	0	2.32973	0.845754	1	21.9334	8.46295	0.921934	-0.081282	0.84108	-0.173068	0.190743	-0.134712	6.3646	0	0	0	0	1	0	0	0	0	0	0	0	1	0	0	0	0	0	0	0	0	0	0	0	0.078687
425	2009	23.4361	-0.345988	2.77259	10	1	112.6	4.73268	35	0	0	0	2.02125	0.703716	1	23.7534	9.39864	1.37333	0.317238	0.80371	-0.218517	0.113949	-0.279701	6.55387	0	0	0	0	1	0	0	0	0	0	0	0	0	1	0	0	0	0	0	0	0	0	0	0	0.193571
425	2010	23.9342	-0.665721	2.83321	10	1	112.6	4.73268	35	0	0	0	2.37872	0.866562	1	23.9505	9.47723	1.01664	0.0165065	0.83024	-0.18604	0.200518	-0.172642	6.75454	0	0	0	0	1	0	0	0	0	0	0	0	0	0	1	0	0	0	0	0	0	0	0	0	0.216949
425	2011	24.2704	-0.57371	2.89037	10	1	92.5	4.53796	35	0	0	0	0.844986	-0.168436	1	24.2189	9.71746	0.949805	-0.0514986	0.82757	-0.189262	0.18015	-0.0874124	6.97121	0	0	0	0	1	0	0	0	0	0	0	0	0	0	0	1	0	0	0	0	0	0	0	0	0.206825
425	2012	24.5379	-0.48828	2.94444	10	1	92.5	4.53796	35	0	1	0	0.524342	-0.645611	1	24.1931	9.62945	0.708404	-0.344741	0.83394	-0.181594	0.0995655	-0.0944873	7.16074	0.25	0.25	0.223144	0.223144	1	0	0	0	0	0	0	0	0	0	0	0	1	0	0	0	0	0	0	0	0.217505
425	2013	24.6171	-0.513322	2.99573	10	1	92.5	4.53796	35	0	1	0	0.319728	-1.14029	1	24.0187	9.69843	0.549828	-0.598151	0.84228	-0.171643	0.105164	-0.10625	7.30482	0	0	0	0	1	0	0	0	0	0	0	0	0	0	0	0	0	1	0	0	0	0	0	0	0.218038
425	2014	24.612	-0.541969	3.04452	10	1	92.5	4.53796	35	0	1	0	0.677512	-0.389328	1	23.8721	9.67533	0.477094	-0.740043	0.85372	-0.158152	0.0923531	-0.149745	7.41024	0	0.186275	0	0.170818	1	0	0	0	0	0	0	0	0	0	0	0	0	0	1	0	0	0	0	0	0.22624
425	2015	24.4777	-0.658636	3.09104	10	1	92.5	4.53796	35	0	1	0	0.704979	-0.349587	1	23.5363	9.58596	0.390041	-0.941505	0.82875	-0.187837	0.0991108	-0.245165	7.49622	0	0.0769231	0	0.074108	1	0	0	0	0	0	0	0	0	0	0	0	0	0	0	1	0	0	0	0	0.205006
425	2016	24.5069	-0.62686	3.13549	10	1	66.8	4.21656	35	0	1	0	0.538602	-0.618779	1	23.55	9.50755	0.384092	-0.956873	0.81359	-0.206299	0.0855368	-0.0247787	7.61425	0.472222	0.472222	0.386773	0.386773	1	0	0	0	0	0	0	0	0	0	0	0	0	0	0	0	1	0	0	0	0.194424
426	2008	21.5908	-0.715501	2.63906	5	0	140	4.94876	9	0	0	0	0.502035	-0.689084	0	19.5987	5.96615	0.136424	-1.99199	0.44733	-0.804459	0.208152	-0.0317819	3.52327	0	0	0	0	1	0	0	0	0	0	0	0	1	0	0	0	0	0	0	0	0	0	0	0	-0.01582
426	2009	21.2336	-1.24501	2.70805	5	0	140	4.94876	9	0	0	0	3.5077	1.25496	0	19.5969	5.95842	0.194609	-1.63676	0.44158	-0.817396	0.138056	-0.401576	3.95264	0	0	0	0	1	0	0	0	0	0	0	0	0	1	0	0	0	0	0	0	0	0	0	0	-0.000386
426	2010	21.2093	-1.19731	2.77259	5	0	140	4.94876	9	0	0	0	4.05068	1.39888	0	19.8015	5.95324	0.244679	-1.40781	0.47063	-0.753683	0.154233	0.239606	4.15451	0	0	0	0	1	0	0	0	0	0	0	0	0	0	1	0	0	0	0	0	0	0	0	0	0.030045
426	2011	21.8678	-0.719883	2.83321	5	0	134.4	4.90823	9	0	0	0	1.22196	0.200453	0	19.7609	5.68358	0.12161	-2.10694	0.45386	-0.789967	0.153441	0.24573	4.44463	0	0	0	0	1	0	0	0	0	0	0	0	0	0	0	1	0	0	0	0	0	0	0	0	0.041079
426	2012	21.9249	-0.718881	2.89037	5	0	134.4	4.90823	9	0	1	0	1.64744	0.499224	0	20.6005	5.70378	0.265971	-1.32437	0.45323	-0.791356	0.106998	0.0452516	4.61953	0	0	0	0	1	0	0	0	0	0	0	0	0	0	0	0	1	0	0	0	0	0	0	0	0.482623
426	2013	22.172	-1.02523	2.94444	5	0	134.4	4.90823	9	0	1	0	1.05009	0.0488739	0	20.5332	5.5835	0.194207	-1.63883	0.46683	-0.76179	0.0880889	0.104642	4.76378	0	0	0	0	1	0	0	0	0	0	0	0	0	0	0	0	0	1	0	0	0	0	0	0	0.43172
426	2014	22.0927	-1.2058	2.99573	5	0	134.4	4.90823	9	0	1	0	1.81378	0.595412	0	20.8708	5.49306	0.294789	-1.2215	0.47518	-0.744062	0.0672202	0.183443	4.80512	0	0	0	0	1	0	0	0	0	0	0	0	0	0	0	0	0	0	1	0	0	0	0	0	0.22415
426	2015	22.128	-1.08701	3.04452	5	0	134.4	4.90823	9	0	1	0	2.06881	0.726975	0	20.5366	5.53733	0.203648	-1.59136	0.46191	-0.772385	0.0650425	-0.150465	4.91311	0	0	0	0	1	0	0	0	0	0	0	0	0	0	0	0	0	0	0	1	0	0	0	0	0.317837
426	2016	23.0018	-0.690176	3.09104	5	0	109.559	4.70555	9	0	1	0	1.54694	0.436281	0	20.579	5.77765	0.0886745	-2.42278	0.44683	-0.805577	0.064893	0.15968	4.99391	0	0	0	0	1	0	0	0	0	0	0	0	0	0	0	0	0	0	0	0	1	0	0	0	0.446903
488	2008	23.9928	-0.761764	2.70805	15	1	160.2	5.08265	22	1	0	0	0.311892	-1.1651	1	23.466	9.75051	0.59049	-0.526802	0.72358	-0.323544	0.193154	-0.149059	6.07239	0	0	0	0	0	0	0	0	0	0	0	0	1	0	0	0	0	0	0	0	0	0	0	0	0.19143
488	2009	24.0631	-0.738873	2.77259	15	1	160.2	5.08265	22	1	0	0	0.509509	-0.674308	1	23.4233	9.69837	0.527579	-0.639457	0.67284	-0.396248	0.0898171	-0.00869054	6.25304	0	0	0	0	0	0	0	0	0	0	0	0	0	1	0	0	0	0	0	0	0	0	0	0	0.189942
488	2010	24.2808	-0.571013	2.83321	15	1	160.2	5.08265	22	1	0	0	0.366796	-1.00295	1	23.5682	9.78013	0.490437	-0.712458	0.6633	-0.410528	0.148327	0.132575	6.51027	0	0	0	0	0	0	0	0	0	0	0	0	0	0	1	0	0	0	0	0	0	0	0	0	0.204621
488	2011	24.5438	-0.398177	2.89037	15	1	160.1	5.08203	22	1	0	0	0.178531	-1.72299	1	23.5997	9.79043	0.388936	-0.944339	0.6909	-0.36976	0.151593	0.0849632	6.73859	0	0	0	0	0	0	0	0	0	0	0	0	0	0	0	1	0	0	0	0	0	0	0	0	0.158689
488	2012	24.5887	-0.357507	2.94444	15	1	160.1	5.08203	22	1	1	1	0.148861	-1.90474	1	23.7069	9.66618	0.41407	-0.88172	0.68751	-0.374679	0.0996393	-0.0952986	6.92788	0	0	0	0	0	0	0	0	0	0	0	0	0	0	0	0	1	0	0	0	0	0	0	0	0.155245
488	2013	24.5845	-0.368218	2.99573	15	1	160.1	5.08203	22	1	1	1	0.161968	-1.82035	1	23.7383	9.46916	0.429042	-0.8462	0.68173	-0.383122	0.102125	-0.0742795	7.06971	0	0	0	0	0	0	0	0	0	0	0	0	0	0	0	0	0	1	0	0	0	0	0	0	0.183286
488	2014	24.7632	-0.291033	3.04452	15	1	160.1	5.08203	22	1	1	1	0.166273	-1.79412	1	23.673	9.45978	0.336167	-1.09015	0.70038	-0.356132	0.0724586	0.097931	7.17324	0	0	0	0	0	0	0	0	0	0	0	0	0	0	0	0	0	0	1	0	0	0	0	0	0.197814
488	2015	25.0795	-0.250228	3.09104	15	1	160.1	5.08203	22	1	1	1	0.176076	-1.73684	1	23.7285	9.38371	0.259007	-1.3509	0.67022	-0.400149	0.0889024	-0.116913	7.26346	0	0	0	0	0	0	0	0	0	0	0	0	0	0	0	0	0	0	0	1	0	0	0	0	0.26881
488	2016	25.1335	-0.320518	3.13549	15	1	111.398	4.72205	22	1	1	1	0.210176	-1.55981	1	23.8399	9.47163	0.274252	-1.29371	0.66934	-0.401463	0.0628283	0.247282	7.35634	0	0	0	0	0	0	0	0	0	0	0	0	0	0	0	0	0	0	0	0	1	0	0	0	0.300421
505	2008	20.6981	-0.143562	2.77259	21	1	2.2	1.16315	13	1	0	0	2.05535	0.720448	1	18.4385	3.49651	0.104389	-2.25963	0.40467	-0.904683	0.195057	-0.160376	1.20834	0	0	0	0	0	0	0	0	0	0	0	0	1	0	0	0	0	0	0	0	0	0	0	0	0.117852
505	2009	21.4331	-0.396637	2.83321	21	1	2.2	1.16315	13	1	0	0	1.45185	0.372836	1	19.4684	3.61092	0.140191	-1.96475	0.3667	-1.00321	0.0987319	-0.108809	1.75451	0	0	0	0	0	0	0	0	0	0	0	0	0	1	0	0	0	0	0	0	0	0	0	0	0.241208
505	2010	21.0941	-0.442968	2.89037	21	1	2.2	1.16315	13	1	0	0	1.38461	0.325417	1	20.3465	3.29584	0.473513	-0.747576	0.46615	-0.763248	0.246991	-0.44442	1.94881	0	0	0	0	0	0	0	0	0	0	0	0	0	0	1	0	0	0	0	0	0	0	0	0	0.33628
505	2011	20.9948	-0.363333	2.94444	21	1	4.2	1.64866	13	1	0	0	0.88212	-0.125427	1	19.267	3.3322	0.177709	-1.72761	0.43672	-0.828463	0.219401	-0.32434	2.33908	0	0	0	0	0	0	0	0	0	0	0	0	0	0	0	1	0	0	0	0	0	0	0	0	0.367964
505	2012	21.0773	-0.194303	2.99573	21	1	4.2	1.64866	13	1	1	1	0.806984	-0.214451	1	19.1336	3.2581	0.143192	-1.94357	0.44911	-0.800487	0.132154	-0.452716	2.61917	0	0	0	0	0	0	0	0	0	0	0	0	0	0	0	0	1	0	0	0	0	0	0	0	0.272276
505	2013	20.9365	-0.109135	3.04452	21	1	4.2	1.64866	13	1	1	1	1.14164	0.132463	1	19.2329	3.21888	0.182036	-1.70355	0.4757	-0.742968	0.11705	-0.231286	2.69704	0	0	0	0	0	0	0	0	0	0	0	0	0	0	0	0	0	1	0	0	0	0	0	0	0.263136
505	2014	21.2213	-0.0116486	3.09104	21	1	4.2	1.64866	13	1	1	1	1.80473	0.590409	1	19.2916	8.17836	0.145192	-1.9297	0.50495	-0.683296	0.106903	-0.330887	2.82821	0	0	0	0	0	0	0	0	0	0	0	0	0	0	0	0	0	0	1	0	0	0	0	0	0.217832
505	2015	21.2624	0.127528	3.13549	21	1	4.2	1.64866	13	1	1	1	2.44883	0.895612	1	19.4031	8.22121	0.155776	-1.85934	0.50644	-0.680349	0.0826906	-0.0388728	2.83136	0	0	0	0	0	0	0	0	0	0	0	0	0	0	0	0	0	0	0	1	0	0	0	0	0.219395
505	2016	21.0493	-0.0450204	3.17805	21	1	3.2	1.43508	13	1	1	1	3.37509	1.21642	1	20.6919	8.22764	0.699504	-0.357384	0.46315	-0.769704	0.095335	-0.142167	3.07775	0	0	0	0	0	0	0	0	0	0	0	0	0	0	0	0	0	0	0	0	1	0	0	0	0.271681
506	2008	21.8936	-0.152689	2.99573	15	1	160.2	5.08265	9	0	0	0	0.343161	-1.06956	0	20.614	5.90263	0.278163	-1.27955	0.72358	-0.323544	0.193154	-0.149059	6.07239	0	0	0	0	0	0	0	0	0	0	0	0	1	0	0	0	0	0	0	0	0	0	0	0	0.433436
506	2009	21.978	-0.220502	3.04452	15	1	160.2	5.08265	9	0	0	0	1.81245	0.594681	0	20.7302	6.32615	0.287228	-1.24748	0.67284	-0.396248	0.0898171	-0.00869054	6.25304	0	0	0	0	0	0	0	0	0	0	0	0	0	1	0	0	0	0	0	0	0	0	0	0	0.45161
506	2010	22.4279	-0.195598	3.09104	15	1	160.2	5.08265	9	0	0	0	1.58518	0.460698	0	20.9031	5.8861	0.217596	-1.52511	0.6633	-0.410528	0.148327	0.132575	6.51027	0	0	0	0	0	0	0	0	0	0	0	0	0	0	1	0	0	0	0	0	0	0	0	0	0.489093
506	2011	22.5143	-0.239809	3.13549	15	1	160.1	5.08203	9	0	0	0	1.11558	0.109378	0	21.0062	6.14847	0.221331	-1.5081	0.6909	-0.36976	0.151593	0.0849632	6.73859	0	0	0	0	0	0	0	0	0	0	0	0	0	0	0	1	0	0	0	0	0	0	0	0	0.476517
506	2012	22.3618	-0.368168	3.17805	15	1	160.1	5.08203	9	0	1	0	1.17755	0.163436	0	20.7919	5.79909	0.207974	-1.57034	0.68751	-0.374679	0.0996393	-0.0952986	6.92788	0	0	0	0	0	0	0	0	0	0	0	0	0	0	0	0	1	0	0	0	0	0	0	0	0.330665
506	2013	21.9424	-0.797248	3.21888	15	1	160.1	5.08203	9	0	1	0	1.25723	0.228911	0	20.6259	5.2832	0.268056	-1.31656	0.68173	-0.383122	0.102125	-0.0742795	7.06971	0	0	0	0	0	0	0	0	0	0	0	0	0	0	0	0	0	1	0	0	0	0	0	0	0.10422
506	2014	21.8768	-0.663567	3.2581	15	1	160.1	5.08203	9	0	1	0	2.043	0.714417	0	19.6938	7.36328	0.112685	-2.18316	0.70038	-0.356132	0.0724586	0.097931	7.17324	0	0	0	0	0	0	0	0	0	0	0	0	0	0	0	0	0	0	1	0	0	0	0	0	-0.057876
506	2015	21.8989	-0.645706	3.29584	15	1	160.1	5.08203	9	0	1	0	2.74662	1.01037	0	21.0511	7.26403	0.428296	-0.84794	0.67022	-0.400149	0.0889024	-0.116913	7.26346	0	0	0	0	0	0	0	0	0	0	0	0	0	0	0	0	0	0	0	1	0	0	0	0	0.251349
506	2016	21.8954	-0.670416	3.3322	15	1	111.398	4.72205	9	0	1	0	3.15915	1.1503	0	20.5151	7.33824	0.251519	-1.38024	0.66934	-0.401463	0.0628283	0.247282	7.35634	0	0	0	0	0	0	0	0	0	0	0	0	0	0	0	0	0	0	0	0	1	0	0	0	0.375297
510	2008	21.7057	-0.5468	2.94444	23	0	114.4	4.7484	26	1	0	0	0.583878	-0.538063	0	21.4254	8.15018	0.755588	-0.28026	0.35325	-1.04058	0.207733	0.0313151	5.07679	0	0	0	0	0	0	0	0	0	0	0	0	1	0	0	0	0	0	0	0	0	0	0	0	0.088862
510	2009	21.7554	-0.528886	2.99573	23	0	114.4	4.7484	26	1	0	0	2.05952	0.722471	0	21.5492	8.0265	0.813652	-0.206223	0.32712	-1.11743	0.112447	-0.14361	5.36812	0	0	0	0	0	0	0	0	0	0	0	0	0	1	0	0	0	0	0	0	0	0	0	0	0.090085
510	2010	21.6068	-0.666692	3.04452	23	0	114.4	4.7484	26	1	0	0	2.1428	0.762113	0	21.7176	8.01994	1.11707	0.110708	0.36676	-1.00305	0.213818	-0.0070894	5.57697	0	0	0	0	0	0	0	0	0	0	0	0	0	0	1	0	0	0	0	0	0	0	0	0	0.097777
510	2011	21.5794	-0.644536	3.09104	23	0	84.4	4.44735	26	1	0	0	1.30165	0.263632	0	21.6738	8.1197	1.09901	0.0944064	0.4374	-0.826907	0.222127	0.0400842	5.68392	0	0	0	0	0	0	0	0	0	0	0	0	0	0	0	1	0	0	0	0	0	0	0	0	0.031561
510	2012	21.5567	-0.675301	3.13549	23	0	84.4	4.44735	26	1	1	1	1.52476	0.421837	0	21.4994	8.11373	0.944115	-0.0575078	0.44419	-0.811503	0.136407	0.0753817	5.86038	0	0	0	0	0	0	0	0	0	0	0	0	0	0	0	0	1	0	0	0	0	0	0	0	0.018213
510	2013	21.3342	-0.715986	3.17805	23	0	84.4	4.44735	26	1	1	1	1.76259	0.566782	0	21.4194	8.03754	1.0887	0.0849807	0.44754	-0.803989	0.108501	0.153367	5.99139	0	0	0	0	0	0	0	0	0	0	0	0	0	0	0	0	0	1	0	0	0	0	0	0	0.001545
510	2014	21.3131	-0.581296	3.21888	23	0	84.4	4.44735	26	1	1	1	1.85074	0.615586	0	21.4421	8.04431	1.13772	0.129024	0.45038	-0.797664	0.0894977	0.114121	6.10775	0	0	0	0	0	0	0	0	0	0	0	0	0	0	0	0	0	0	1	0	0	0	0	0	0.035525
510	2015	21.1567	-0.725577	3.2581	23	0	84.4	4.44735	26	1	1	1	3.35686	1.21101	0	21.2057	7.9413	1.05028	0.0490591	0.44754	-0.803989	0.0502124	0.134604	6.22034	0	0	0	0	0	0	0	0	0	0	0	0	0	0	0	0	0	0	0	1	0	0	0	0	0.055307
510	2016	21.0022	-1.02485	3.29584	23	0	60.312	4.11598	26	1	1	1	5.63688	1.72933	0	21.1511	7.85903	1.16074	0.149056	0.42314	-0.860052	0.092166	-0.0422075	6.33047	0	0	0	0	0	0	0	0	0	0	0	0	0	0	0	0	0	0	0	0	1	0	0	0	0.170497
511	2008	21.4628	-1.10109	2.99573	6	1	105.3	4.66627	30	1	0	0	1.42766	0.356035	0	20.2916	4.26268	0.309968	-1.17129	0.62973	-0.462464	0.179311	-0.066703	5.24737	0	0	0	0	0	0	0	0	0	0	0	0	1	0	0	0	0	0	0	0	0	0	0	0	0.462337
511	2009	21.9603	-0.582862	3.04452	6	1	105.3	4.66627	30	1	0	0	1.7933	0.584057	0	20.2444	4.44265	0.17982	-1.7158	0.59321	-0.522207	0.055859	0.372675	5.44833	0	0	0	0	0	0	0	0	0	0	0	0	0	1	0	0	0	0	0	0	0	0	0	0	0.400528
511	2010	22.0286	-0.550492	3.09104	6	1	105.3	4.66627	30	1	0	0	1.02373	0.0234535	0	19.9077	4.38203	0.119932	-2.12083	0.62733	-0.466283	0.0843185	0.506901	5.66112	0	0	0	0	0	0	0	0	0	0	0	0	0	0	1	0	0	0	0	0	0	0	0	0	0.326873
511	2011	21.9913	-0.571547	3.13549	6	1	104.7	4.6606	30	1	0	0	0.805857	-0.215849	0	20.0991	4.46591	0.150736	-1.89223	0.67672	-0.390498	0.176925	-0.0679459	5.8967	0	0	0	0	0	0	0	0	0	0	0	0	0	0	0	1	0	0	0	0	0	0	0	0	0.41815
511	2012	22.0946	-0.535011	3.17805	6	1	104.7	4.6606	30	1	1	1	1.11358	0.107584	0	20.4495	4.21951	0.192982	-1.64516	0.68122	-0.38387	0.0913304	-0.00396203	5.96837	0	0	0	0	0	0	0	0	0	0	0	0	0	0	0	0	1	0	0	0	0	0	0	0	0.270181
511	2013	21.9457	-0.678538	3.21888	6	1	104.7	4.6606	30	1	1	1	1.3571	0.305352	0	20.2488	5.03044	0.183238	-1.69697	0.64336	-0.441051	0.0762077	0.198349	6.10017	0	0	0	0	0	0	0	0	0	0	0	0	0	0	0	0	0	1	0	0	0	0	0	0	0.151493
511	2014	22.0118	-0.486792	3.2581	6	1	104.7	4.6606	30	1	1	1	2.61366	0.960753	0	21.224	4.65396	0.454929	-0.787614	0.62844	-0.464515	0.0425274	0.470558	6.07577	0	0	0	0	0	0	0	0	0	0	0	0	0	0	0	0	0	0	1	0	0	0	0	0	0.015882
511	2015	22.0622	-0.428082	3.29584	6	1	104.7	4.6606	30	1	1	1	3.54457	1.26542	0	20.833	4.30407	0.292543	-1.22914	0.47469	-0.745093	0.00921815	0.884189	5.8955	0	0	0	0	0	0	0	0	0	0	0	0	0	0	0	0	0	0	0	1	0	0	0	0	0.015344
511	2016	22.0158	-0.463263	3.3322	6	1	77.52	4.36335	30	1	1	1	2.02308	0.704619	0	21.0711	4.85203	0.388716	-0.944905	0.48072	-0.73247	0.00901521	0.891993	5.92082	0	0	0	0	0	0	0	0	0	0	0	0	0	0	0	0	0	0	0	0	1	0	0	0	0.002661
513	2008	21.7962	-0.987363	3.13549	19	1	110	4.70953	27	1	0	0	1.426	0.354871	0	21.4455	8.35255	0.704094	-0.350843	0.87608	-0.132298	0.156307	0.0701414	6.21971	0	0	0	0	0	1	0	0	0	0	0	0	1	0	0	0	0	0	0	0	0	0	0	0	0.45774
513	2009	21.8625	-1.2458	3.17805	19	1	110	4.70953	27	1	0	0	2.93784	1.07767	0	21.6772	8.45169	0.830837	-0.185322	0.84206	-0.171904	0.0752094	0.155361	6.48155	0	0	0	0	0	1	0	0	0	0	0	0	0	1	0	0	0	0	0	0	0	0	0	0	0.525401
513	2010	22.0213	-1.27542	3.21888	19	1	110	4.70953	27	1	0	0	2.92589	1.0736	0	21.7265	8.44269	0.7446	-0.294908	0.83317	-0.182518	0.164195	0.039779	6.69549	0	0	0	0	0	1	0	0	0	0	0	0	0	0	1	0	0	0	0	0	0	0	0	0	0.528193
513	2011	22.25	-1.06214	3.2581	19	1	71.5	4.28359	27	1	0	0	1.12222	0.115307	0	21.8748	8.57697	0.687156	-0.375194	0.82159	-0.196514	0.155148	0.0635039	6.95224	0	0	0	0	0	1	0	0	0	0	0	0	0	0	0	1	0	0	0	0	0	0	0	0	0.558023
513	2012	22.452	-0.831205	3.29584	19	1	71.5	4.28359	27	1	1	1	1.58365	0.459733	0	22.0955	8.6282	0.699982	-0.356701	0.84316	-0.170599	0.0741416	0.184989	7.11976	0	0	0	0	0	1	0	0	0	0	0	0	0	0	0	0	1	0	0	0	0	0	0	0	0.601958
513	2013	22.6052	-0.796215	3.3322	19	1	71.5	4.28359	27	1	1	1	1.59114	0.464448	0	22.2534	8.52873	0.703423	-0.351797	0.84193	-0.172058	0.0964028	-0.0140892	7.27479	0	0	0	0	0	1	1	0	0	0	0	0	0	0	0	0	0	1	0	0	0	0	0	0	0.633095
513	2014	22.7115	-0.818792	3.3673	19	1	71.5	4.28359	27	1	1	1	1.81672	0.597035	0	22.436	8.62047	0.759213	-0.275473	0.88118	-0.126493	0.0907087	-0.129273	7.38116	0	0	0	0	0	1	1	0	0	0	0	0	0	0	0	0	0	0	1	0	0	0	0	0	0.613488
513	2015	22.8124	-0.905019	3.4012	19	1	71.5	4.28359	27	1	1	1	2.34993	0.854387	0	22.6135	8.68491	0.819621	-0.198914	0.73019	-0.314451	0.096217	-0.208809	7.49452	0	0	0	0	0	1	1	0	0	0	0	0	0	0	0	0	0	0	0	1	0	0	0	0	0.611008
513	2016	23.0774	-1.12346	3.43399	19	1	65.766	4.20119	27	1	1	1	2.14458	0.762943	0	22.7582	8.74783	0.726715	-0.319221	0.77274	-0.257813	0.0994321	-0.191253	7.61832	0	0	0	0	0	1	1	0	0	0	0	0	0	0	0	0	0	0	0	0	1	0	0	0	0.640895
518	2008	20.4698	-2.23291	2.89037	10	1	112.6	4.73268	27	1	0	0	2.87879	1.05737	0	19.0051	5.8999	0.231179	-1.46456	0.84108	-0.173068	0.190743	-0.134712	6.3646	0	0	0	0	1	0	0	0	0	0	0	0	1	0	0	0	0	0	0	0	0	0	0	0	-0.001037
518	2009	20.4392	-2.92688	2.94444	10	1	112.6	4.73268	27	1	0	0	5.66281	1.73392	0	19.0839	6.02345	0.257847	-1.35539	0.80371	-0.218517	0.113949	-0.279701	6.55387	0	0	0	0	1	0	0	0	0	0	0	0	0	1	0	0	0	0	0	0	0	0	0	0	0.425347
518	2010	20.6846	-2.45847	2.99573	10	1	112.6	4.73268	27	1	0	0	7.49125	2.01374	0	19.155	5.97126	0.21659	-1.52975	0.83024	-0.18604	0.200518	-0.172642	6.75454	0	0	0	0	1	0	0	0	0	0	0	0	0	0	1	0	0	0	0	0	0	0	0	0	0.469404
518	2011	20.6927	-2.88503	3.04452	10	1	92.5	4.53796	27	1	0	0	4.10788	1.41291	0	19.3131	5.95064	0.251709	-1.37948	0.82757	-0.189262	0.18015	-0.0874124	6.97121	0	0	0	0	1	0	0	0	0	0	0	0	0	0	0	1	0	0	0	0	0	0	0	0	0.481397
518	2012	20.6321	-2.40244	3.09104	10	1	92.5	4.53796	27	1	1	1	4.36476	1.47356	0	19.3858	6.15486	0.287524	-1.24645	0.83394	-0.181594	0.0995655	-0.0944873	7.16074	0	0	0	0	1	0	0	0	0	0	0	0	0	0	0	0	1	0	0	0	0	0	0	0	0.488774
518	2013	20.528	-2.19277	3.13549	10	1	92.5	4.53796	27	1	1	1	4.13032	1.41836	0	19.1564	6.04973	0.253768	-1.37134	0.84228	-0.171643	0.105164	-0.10625	7.30482	0	0	0	0	1	0	0	0	0	0	0	0	0	0	0	0	0	1	0	0	0	0	0	0	0.502584
518	2014	20.5225	-2.13752	3.17805	10	1	92.5	4.53796	27	1	1	1	6.90916	1.93285	0	19.3011	5.96358	0.294873	-1.22121	0.85372	-0.158152	0.0923531	-0.149745	7.41024	0	0	0	0	1	0	0	0	0	0	0	0	0	0	0	0	0	0	1	0	0	0	0	0	0.592863
518	2015	20.5424	-1.30704	3.21888	10	1	92.5	4.53796	27	1	1	1	8.75926	2.17011	0	19.2869	6.06379	0.285004	-1.25525	0.82875	-0.187837	0.0991108	-0.245165	7.49622	0	0	0	0	1	0	0	0	0	0	0	0	0	0	0	0	0	0	0	1	0	0	0	0	0.621541
518	2016	20.7405	-0.917965	3.2581	10	1	66.8	4.21656	27	1	1	1	8.98647	2.19572	0	19.6064	6.02345	0.321729	-1.13405	0.81359	-0.206299	0.0855368	-0.0247787	7.61425	0	0	0	0	1	0	0	0	0	0	0	0	0	0	0	0	0	0	0	0	1	0	0	0	0.654204
519	2008	19.9599	-1.37798	2.94444	18	0	83.6	4.43793	35	0	0	0	1.04995	0.0487435	1	19.4988	7.31588	0.63063	-0.461036	0.40942	-0.893014	0.217748	-0.0793491	4.72477	0	0	0	0	1	0	0	0	0	0	0	0	1	0	0	0	0	0	0	0	0	0	0	0	0.110506
519	2009	20.0578	-1.15178	2.99573	18	0	83.6	4.43793	35	0	0	0	6.32938	1.8452	1	19.4881	7.36328	0.565692	-0.569705	0.38346	-0.95852	0.129597	-0.315694	5.0337	0	0	0	0	1	0	0	0	0	0	0	0	0	1	0	0	0	0	0	0	0	0	0	0	0.227203
519	2010	19.9901	-1.40395	3.04452	18	0	83.6	4.43793	35	0	0	0	6.33059	1.84539	1	19.6671	7.30787	0.724067	-0.322871	0.40026	-0.915641	0.219333	-0.0813512	5.22874	0	0	0	0	1	0	0	0	0	0	0	0	0	0	1	0	0	0	0	0	0	0	0	0	0.202271
519	2011	19.9727	-1.36175	3.09104	18	0	65.1	4.19117	35	0	0	0	2.86684	1.05321	1	19.668	7.30115	0.737371	-0.304664	0.43089	-0.841902	0.214501	-0.054422	5.45197	0	0	0	0	1	0	0	0	0	0	0	0	0	0	0	1	0	0	0	0	0	0	0	0	0.166981
519	2012	19.9771	-1.37762	3.13549	18	0	65.1	4.19117	35	0	1	0	4.7929	1.56714	1	19.5259	7.27932	0.636954	-0.451057	0.43267	-0.83778	0.121184	-0.0813306	5.66184	0	0	0	0	1	0	0	0	0	0	0	0	0	0	0	0	1	0	0	0	0	0	0	0	0.157407
519	2013	22.3163	-1.32181	3.17805	18	0	65.1	4.19117	35	0	1	0	1.88308	0.63291	1	21.4556	8.41494	0.422944	-0.860516	0.43294	-0.837156	0.110246	-0.120564	5.79004	0	0	0	0	1	0	0	0	0	0	0	0	0	0	0	0	0	1	0	0	0	0	0	0	0.370357
519	2014	22.3142	-1.67283	3.21888	18	0	65.1	4.19117	35	0	1	0	2.00281	0.694553	1	21.4343	8.43815	0.414754	-0.880069	0.45099	-0.79631	0.0992177	-0.205245	5.9079	0	0	0	0	1	0	0	0	0	0	0	0	0	0	0	0	0	0	1	0	0	0	0	0	0.362413
519	2015	22.3634	-1.65013	3.2581	18	0	65.1	4.19117	35	0	1	0	3.40286	1.22462	1	21.1485	8.41627	0.296665	-1.21515	0.43909	-0.823051	0.102673	-0.816062	6.02265	0	0	0	0	1	0	0	0	0	0	0	0	0	0	0	0	0	0	0	1	0	0	0	0	0.359506
519	2016	23.0516	-1.2648	3.29584	18	0	47.084	3.87295	35	0	1	0	1.50039	0.405724	1	22.0585	9.2557	0.370434	-0.99308	0.42559	-0.854279	0.0811147	-0.0503796	6.15027	0	0	0	0	1	0	0	0	0	0	0	0	0	0	0	0	0	0	0	0	1	0	0	0	0.213821
521	2008	21.9442	-0.382224	2.77259	12	0	54.8	4.02177	38	0	0	0	0.344869	-1.06459	1	22.1902	8.15852	1.27892	0.246015	0.43993	-0.82114	0.198461	0.0162533	4.58824	0	0	0	0	0	0	0	0	0	0	0	0	1	0	0	0	0	0	0	0	0	0	0	0	0.225428
521	2009	22.2892	-0.331184	2.83321	12	0	54.8	4.02177	38	0	0	0	0.964566	-0.0360771	1	22.5676	8.12976	1.32113	0.27849	0.40334	-0.907975	0.141526	-0.436803	4.91231	0	0	0	0	0	0	0	0	0	0	0	0	0	1	0	0	0	0	0	0	0	0	0	0	0.276398
521	2010	22.6856	-0.487612	2.89037	12	0	54.8	4.02177	38	0	0	0	0.793028	-0.231897	1	22.8307	8.2417	1.15611	0.145062	0.44419	-0.811503	0.219527	-0.0823086	5.09817	0	0	0	0	0	0	0	0	0	0	0	0	0	0	1	0	0	0	0	0	0	0	0	0	0.237914
521	2011	22.7518	-0.470693	2.94444	12	0	50.5	3.94158	38	0	0	0	0.335047	-1.09348	1	22.9209	8.30598	1.18434	0.169184	0.4431	-0.81396	0.229068	-0.126028	5.36898	0	0	0	0	0	0	0	0	0	0	0	0	0	0	0	1	0	0	0	0	0	0	0	0	0.21288
521	2012	22.7884	-0.47492	2.99573	12	0	50.5	3.94158	38	0	1	0	0.346882	-1.05877	1	22.954	9.62046	1.18016	0.165647	0.45259	-0.792769	0.126301	-0.126988	5.64118	0	0	0	0	0	0	0	0	0	0	0	0	0	0	0	0	1	0	0	0	0	0	0	0	0.237758
521	2013	22.8659	-0.472243	3.04452	12	0	50.5	3.94158	38	0	1	0	0.41807	-0.872107	1	23.0784	9.49221	1.23665	0.212405	0.47706	-0.740113	0.122251	-0.242595	5.86387	0	0	0	0	0	0	0	0	0	0	0	0	0	0	0	0	0	1	0	0	0	0	0	0	0.241407
521	2014	22.9215	-0.480717	3.09104	12	0	50.5	3.94158	38	0	1	0	0.508641	-0.676013	1	23.0991	9.57164	1.19489	0.178057	0.47564	-0.743094	0.0940391	-0.142338	5.97535	0	0	0	0	0	0	0	0	0	0	0	0	0	0	0	0	0	0	1	0	0	0	0	0	0.235082
521	2015	22.9278	-0.473536	3.13549	12	0	50.5	3.94158	38	0	1	0	0.566139	-0.568916	1	23.067	9.81411	1.14886	0.138771	0.46847	-0.758283	0.0582379	-0.0301057	6.06785	0	0	0	0	0	0	0	0	0	0	0	0	0	0	0	0	0	0	0	1	0	0	0	0	0.201274
521	2016	23.2496	-0.532792	3.17805	12	0	40.32	3.72135	38	0	1	0	0.54048	-0.615298	1	23.2514	9.85046	1.00153	0.00152943	0.48394	-0.725794	0.103918	-0.345672	6.16359	0	0	0	0	0	0	0	0	0	0	0	0	0	0	0	0	0	0	0	0	1	0	0	0	0.199439
523	2008	20.325	-1.13488	2.70805	19	1	110	4.70953	26	1	0	0	0.950934	-0.0503101	1	20.7509	6.45205	1.53088	0.425842	0.87608	-0.132298	0.156307	0.0701414	6.21971	0	0	0	0	0	1	0	0	0	0	0	0	1	0	0	0	0	0	0	0	0	0	0	0	0.125627
523	2009	20.4468	-0.948736	2.77259	19	1	110	4.70953	26	1	0	0	1.88169	0.632169	1	20.6902	6.43775	1.2755	0.243341	0.84206	-0.171904	0.0752094	0.155361	6.48155	0	0	0	0	0	1	0	0	0	0	0	0	0	1	0	0	0	0	0	0	0	0	0	0	0.161198
523	2010	20.6529	-0.715203	2.83321	19	1	110	4.70953	26	1	0	0	2.72178	1.00129	1	20.9764	6.39359	1.38231	0.323754	0.83317	-0.182518	0.164195	0.039779	6.69549	0	0	0	0	0	1	0	0	0	0	0	0	0	0	1	0	0	0	0	0	0	0	0	0	0.139414
523	2011	21.1407	-1.06212	2.89037	19	1	71.5	4.28359	26	1	0	0	1.52487	0.421911	1	21.4392	6.39024	1.34768	0.298382	0.82159	-0.196514	0.155148	0.0635039	6.95224	0	0	0	0	0	1	0	0	0	0	0	0	0	0	0	1	0	0	0	0	0	0	0	0	0.097335
523	2012	21.3333	-0.800697	2.94444	19	1	71.5	4.28359	26	1	1	1	1.31816	0.276235	1	21.8936	6.65929	1.75083	0.56009	0.84316	-0.170599	0.0741416	0.184989	7.11976	0	0	0	0	0	1	0	0	0	0	0	0	0	0	0	0	1	0	0	0	0	0	0	0	0.059793
523	2013	21.6379	-0.541439	2.99573	19	1	71.5	4.28359	26	1	1	1	1.64448	0.497426	1	22.1311	6.6053	1.63751	0.493175	0.84193	-0.172058	0.0964028	-0.0140892	7.27479	0	0	0	0	0	1	1	0	0	0	0	0	0	0	0	0	0	1	0	0	0	0	0	0	0.062941
523	2014	21.8257	-0.442169	3.04452	19	1	71.5	4.28359	26	1	1	1	1.47233	0.38685	1	22.4113	6.55678	1.7961	0.585618	0.88118	-0.126493	0.0907087	-0.129273	7.38116	0	0	0	0	0	1	1	0	0	0	0	0	0	0	0	0	0	0	1	0	0	0	0	0	0.052941
523	2015	21.9845	-0.374025	3.09104	19	1	71.5	4.28359	26	1	1	1	1.90509	0.644528	1	22.7475	6.61473	2.14463	0.762967	0.73019	-0.314451	0.096217	-0.208809	7.49452	0	0	0	0	0	1	1	0	0	0	0	0	0	0	0	0	0	0	0	1	0	0	0	0	0.037244
523	2016	22.1512	-0.5587	3.13549	19	1	65.766	4.20119	26	1	1	1	1.42452	0.353837	1	23.0106	6.69084	2.36174	0.859397	0.77274	-0.257813	0.0994321	-0.191253	7.61832	0	0	0	0	0	1	1	0	0	0	0	0	0	0	0	0	0	0	0	0	1	0	0	0	0.030748
525	2008	21.8686	-0.279194	2.77259	10	1	112.6	4.73268	26	1	0	0	1.11077	0.105052	0	21.9757	7.68846	1.11296	0.107019	0.84108	-0.173068	0.190743	-0.134712	6.3646	0	0	0	0	1	0	0	0	0	0	0	0	1	0	0	0	0	0	0	0	0	0	0	0	0.078927
525	2009	22.0418	-0.222464	2.83321	10	1	112.6	4.73268	26	1	0	0	1.27007	0.239068	0	21.9899	7.82004	0.949411	-0.051913	0.80371	-0.218517	0.113949	-0.279701	6.55387	0	0	0	0	1	0	0	0	0	0	0	0	0	1	0	0	0	0	0	0	0	0	0	0	0.056495
525	2010	22.0302	-0.219955	2.89037	10	1	112.6	4.73268	26	1	0	0	1.17938	0.164992	0	22.0606	7.68616	1.03084	0.0303712	0.83024	-0.18604	0.200518	-0.172642	6.75454	0.666667	0.666667	0.510826	0.510826	1	0	0	0	0	0	0	0	0	0	1	0	0	0	0	0	0	0	0	0	0.058918
525	2011	22.7584	-0.477758	2.94444	10	1	92.5	4.53796	26	1	0	0	0.919262	-0.0841837	0	22.4792	8.04911	0.756439	-0.279133	0.82757	-0.189262	0.18015	-0.0874124	6.97121	0	0	0	0	1	0	0	0	0	0	0	0	0	0	0	1	0	0	0	0	0	0	0	0	0.063787
525	2012	22.9333	-0.429974	2.99573	10	1	92.5	4.53796	26	1	1	1	0.653841	-0.42489	0	22.6939	8.22336	0.787153	-0.239332	0.83394	-0.181594	0.0995655	-0.0944873	7.16074	0	0	0	0	1	0	0	0	0	0	0	0	0	0	0	0	1	0	0	0	0	0	0	0	0.105884
525	2013	23.0561	-0.422806	3.04452	10	1	92.5	4.53796	26	1	1	1	0.73819	-0.303554	0	22.703	8.28828	0.702547	-0.353043	0.84228	-0.171643	0.105164	-0.10625	7.30482	0	0	0	0	1	0	0	0	0	0	0	0	0	0	0	0	0	1	0	0	0	0	0	0	0.139714
525	2014	23.093	-0.459391	3.09104	10	1	92.5	4.53796	26	1	1	1	0.752736	-0.28404	0	22.642	8.26049	0.63702	-0.450954	0.85372	-0.158152	0.0923531	-0.149745	7.41024	0	0	0	0	1	0	0	0	0	0	0	0	0	0	0	0	0	0	1	0	0	0	0	0	0.16925
525	2015	22.8306	-0.655836	3.13549	10	1	92.5	4.53796	26	1	1	1	1.04456	0.0435985	0	22.2399	7.95543	0.553911	-0.590752	0.82875	-0.187837	0.0991108	-0.245165	7.49622	0	0	0	0	1	0	0	0	0	0	0	0	0	0	0	0	0	0	0	1	0	0	0	0	0.128586
525	2016	23.0755	-0.613754	3.17805	10	1	66.8	4.21656	26	1	1	1	0.951603	-0.049607	0	21.9868	7.97831	0.3366	-1.08886	0.81359	-0.206299	0.0855368	-0.0247787	7.61425	0	0	0	0	1	0	0	0	0	0	0	0	0	0	0	0	0	0	0	0	1	0	0	0	0.183922
528	2008	22.5594	-0.549499	2.70805	20	0	92.2	4.53475	35	0	0	0	0.71255	-0.338906	1	22.9498	9.15048	1.47763	0.39044	0.39967	-0.917116	0.179112	-0.0655193	3.49136	0	0	0	0	0	0	0	0	0	0	0	0	1	0	0	0	0	0	0	0	0	0	0	0	0.160018
528	2009	22.9814	-0.561165	2.77259	20	0	92.2	4.53475	35	0	0	0	1.47703	0.390035	1	23.0437	9.2012	1.06459	0.0625919	0.3829	-0.959981	0.101853	-0.143857	3.85445	0	0	0	0	0	0	0	0	0	0	0	0	0	1	0	0	0	0	0	0	0	0	0	0	0.211192
528	2010	23.6462	-0.607401	2.83321	20	0	92.2	4.53475	35	0	0	0	1.29368	0.257495	1	23.4557	8.52675	0.826361	-0.190723	0.38454	-0.955707	0.202379	-0.183523	4.14106	0	0	0	0	0	0	0	0	0	0	0	0	0	0	1	0	0	0	0	0	0	0	0	0	0.224291
528	2011	23.8479	-0.52871	2.89037	20	0	52.7	3.98341	35	0	0	0	0.577178	-0.549604	1	23.6069	9.50017	0.785813	-0.241037	0.37234	-0.987948	0.204329	-0.23336	4.3947	0.666667	0.628889	0.510826	0.487898	0	0	0	0	0	0	0	0	0	0	0	1	0	0	0	0	0	0	0	0	0.190145
528	2012	23.8405	-0.532846	2.94444	20	0	52.7	3.98341	35	0	1	0	0.498747	-0.695656	1	23.2593	9.4974	0.559233	-0.58119	0.39061	-0.940046	0.0974475	-0.0712053	4.5763	0.25	0.25	0.223144	0.223144	0	0	0	0	0	0	0	0	0	0	0	0	1	0	0	0	0	0	0	0	0.166139
528	2013	23.8225	-0.548862	2.99573	20	0	52.7	3.98341	35	0	1	0	0.322659	-1.13116	1	23.2554	9.41483	0.567392	-0.566706	0.41064	-0.890038	0.101277	-0.0653676	4.67915	0.333333	0.333333	0.287682	0.287682	0	0	0	0	0	0	0	0	0	0	0	0	0	1	0	0	0	0	0	0	0.206625
528	2014	23.7583	-0.577521	3.04452	20	0	52.7	3.98341	35	0	1	0	0.680493	-0.384938	1	23.0544	9.27397	0.49483	-0.703541	0.40873	-0.8947	0.0915298	-0.139496	4.71764	0.444444	0.314815	0.367725	0.273696	0	0	0	0	0	0	0	0	0	0	0	0	0	0	1	0	0	0	0	0	0.219356
528	2015	23.738	-0.574342	3.09104	20	0	52.7	3.98341	35	0	1	0	0.457617	-0.781722	1	22.6188	9.06497	0.326515	-1.11928	0.37269	-0.987008	0.0890505	-0.118774	4.66261	0	0	0	0	0	0	0	0	0	0	0	0	0	0	0	0	0	0	0	1	0	0	0	0	0.255271
528	2016	23.7478	-0.561798	3.13549	20	0	36.627	3.62772	35	0	1	0	0.399606	-0.917277	1	22.6699	8.98419	0.34033	-1.07784	0.35038	-1.04874	0.0891214	-0.067724	4.76855	0.625	0.5	0.485508	0.405465	0	0	0	0	0	0	0	0	0	0	0	0	0	0	0	0	1	0	0	0	0.248687
529	2008	20.7395	-0.886982	2.77259	19	1	110	4.70953	13	1	0	0	0.339405	-1.08056	1	18.9221	6.88755	0.162483	-1.81718	0.87608	-0.132298	0.156307	0.0701414	6.21971	0	0	0	0	0	1	0	0	0	0	0	0	1	0	0	0	0	0	0	0	0	0	0	0	0.007817
529	2009	20.6521	-1.21937	2.83321	19	1	110	4.70953	13	1	0	0	4.64483	1.53575	1	20.8076	6.89264	1.168	0.155289	0.84206	-0.171904	0.0752094	0.155361	6.48155	0	0	0	0	0	1	0	0	0	0	0	0	0	1	0	0	0	0	0	0	0	0	0	0	0.148665
529	2010	20.7162	-1.27787	2.89037	19	1	110	4.70953	13	1	0	0	3.87428	1.35436	1	20.936	6.85646	1.24527	0.219355	0.83317	-0.182518	0.164195	0.039779	6.69549	0	0	0	0	0	1	0	0	0	0	0	0	0	0	1	0	0	0	0	0	0	0	0	0	0.143346
529	2011	20.8252	-1.23111	2.94444	19	1	71.5	4.28359	13	1	0	0	3.34265	1.20676	1	21.0511	6.87833	1.2533	0.225783	0.82159	-0.196514	0.155148	0.0635039	6.95224	0	0	0	0	0	1	0	0	0	0	0	0	0	0	0	1	0	0	0	0	0	0	0	0	0.144271
529	2012	20.9102	-1.20914	2.99573	19	1	71.5	4.28359	13	1	1	1	3.29308	1.19182	1	21.1737	6.89972	1.30182	0.26376	0.84316	-0.170599	0.0741416	0.184989	7.11976	0	0	0	0	0	1	0	0	0	0	0	0	0	0	0	0	1	0	0	0	0	0	0	0	0.127614
529	2013	20.9891	-1.22475	3.04452	19	1	71.5	4.28359	13	1	1	1	2.96697	1.08754	1	21.3363	6.93537	1.41488	0.347044	0.84193	-0.172058	0.0964028	-0.0140892	7.27479	0	0	0	0	0	1	1	0	0	0	0	0	0	0	0	0	0	1	0	0	0	0	0	0	0.129815
529	2014	21.1105	-1.308	3.09104	19	1	71.5	4.28359	13	1	1	1	3.57897	1.27507	1	21.3524	6.83195	1.27376	0.241972	0.88118	-0.126493	0.0907087	-0.129273	7.38116	0	0	0	0	0	1	1	0	0	0	0	0	0	0	0	0	0	0	1	0	0	0	0	0	0.113305
529	2015	21.0955	-1.56987	3.13549	19	1	71.5	4.28359	13	1	1	1	4.85608	1.58023	1	21.3792	6.82002	1.32812	0.283768	0.73019	-0.314451	0.096217	-0.208809	7.49452	0	0	0	0	0	1	1	0	0	0	0	0	0	0	0	0	0	0	0	1	0	0	0	0	0.120752
529	2016	21.1858	-1.53839	3.17805	19	1	65.766	4.20119	13	1	1	1	4.33787	1.46738	1	21.4494	6.80461	1.30192	0.263837	0.77274	-0.257813	0.0994321	-0.191253	7.61832	0	0	0	0	0	1	1	0	0	0	0	0	0	0	0	0	0	0	0	0	1	0	0	0	0.139121
530	2008	21.7238	-1.02	2.70805	6	1	105.3	4.66627	34	0	0	0	0.510663	-0.672046	0	21.1374	7.02108	0.556487	-0.586112	0.62973	-0.462464	0.179311	-0.066703	5.24737	0.444444	0.314815	0.367725	0.273696	0	0	0	0	0	0	0	0	1	0	0	0	0	0	0	0	0	0	0	0	0.188597
530	2009	21.7188	-1.06903	2.77259	6	1	105.3	4.66627	34	0	0	0	1.05805	0.0564271	0	21.0562	7.05531	0.515297	-0.663013	0.59321	-0.522207	0.055859	0.372675	5.44833	0	0	0	0	0	0	0	0	0	0	0	0	0	1	0	0	0	0	0	0	0	0	0	0	0.193858
530	2010	21.7922	-0.979225	2.83321	6	1	105.3	4.66627	34	0	0	0	1.22208	0.200558	0	21.1261	7.05704	0.513507	-0.666492	0.62733	-0.466283	0.0843185	0.506901	5.66112	0	0	0	0	0	0	0	0	0	0	0	0	0	0	1	0	0	0	0	0	0	0	0	0	0.201281
530	2011	21.8396	-0.927847	2.89037	6	1	104.7	4.6606	34	0	0	0	0.746009	-0.293017	0	21.3455	7.17472	0.61017	-0.494017	0.67672	-0.390498	0.176925	-0.0679459	5.8967	0	0	0	0	0	0	0	0	0	0	0	0	0	0	0	1	0	0	0	0	0	0	0	0	0.205214
530	2012	21.8007	-1.05048	2.94444	6	1	104.7	4.6606	34	0	1	0	0.699019	-0.358078	0	21.1433	7.66528	0.518175	-0.657442	0.68122	-0.38387	0.0913304	-0.00396203	5.96837	0	0	0	0	0	0	0	0	0	0	0	0	0	0	0	0	1	0	0	0	0	0	0	0	0.245623
530	2013	21.8109	-1.13029	2.99573	6	1	104.7	4.6606	34	0	1	0	1.02795	0.0275654	0	21.1524	7.662	0.517528	-0.658692	0.64336	-0.441051	0.0762077	0.198349	6.10017	0	0	0	0	0	0	0	0	0	0	0	0	0	0	0	0	0	1	0	0	0	0	0	0	0.240089
530	2014	21.8397	-1.12621	3.04452	6	1	104.7	4.6606	34	0	1	0	1.09577	0.0914597	0	21.0781	7.61579	0.466846	-0.761756	0.62844	-0.464515	0.0425274	0.470558	6.07577	0	0	0	0	0	0	0	0	0	0	0	0	0	0	0	0	0	0	1	0	0	0	0	0	0.237891
530	2015	22.13	-1.0929	3.09104	6	1	104.7	4.6606	34	0	1	0	1.3673	0.312837	0	21.1983	7.53476	0.393758	-0.932018	0.47469	-0.745093	0.00921815	0.884189	5.8955	0	0	0	0	0	0	0	0	0	0	0	0	0	0	0	0	0	0	0	1	0	0	0	0	0.185176
530	2016	22.3294	-1.09563	3.13549	6	1	77.52	4.36335	34	0	1	0	1.14552	0.135858	0	21.2993	7.5369	0.357077	-1.0298	0.48072	-0.73247	0.00901521	0.891993	5.92082	0.5	0.5	0.405465	0.405465	0	0	0	0	0	0	0	0	0	0	0	0	0	0	0	0	1	0	0	0	0.180333
531	2008	22.3845	-0.353052	2.77259	19	1	110	4.70953	44	1	0	0	0.265712	-1.32534	1	21.7568	6.67582	0.533828	-0.627681	0.87608	-0.132298	0.156307	0.0701414	6.21971	0	0	0	0	0	1	0	0	0	0	0	0	1	0	0	0	0	0	0	0	0	0	0	0	0.087728
531	2009	22.5589	-0.419648	2.83321	19	1	110	4.70953	44	1	0	0	0.742259	-0.298056	1	21.7845	6.65415	0.460901	-0.774573	0.84206	-0.171904	0.0752094	0.155361	6.48155	0	0	0	0	0	1	0	0	0	0	0	0	0	1	0	0	0	0	0	0	0	0	0	0	0.29146
531	2010	22.5704	-0.481134	2.89037	19	1	110	4.70953	44	1	0	0	0.519878	-0.654161	1	21.8269	6.63332	0.475444	-0.743505	0.83317	-0.182518	0.164195	0.039779	6.69549	0	0	0	0	0	1	0	0	0	0	0	0	0	0	1	0	0	0	0	0	0	0	0	0	0.206043
531	2011	22.5941	-0.418558	2.94444	19	1	71.5	4.28359	44	1	0	0	0.34656	-1.0597	1	21.9277	6.96791	0.513515	-0.666475	0.82159	-0.196514	0.155148	0.0635039	6.95224	0	0	0	0	0	1	0	0	0	0	0	0	0	0	0	1	0	0	0	0	0	0	0	0	0.158358
531	2012	22.7897	-0.374693	2.99573	19	1	71.5	4.28359	44	1	1	1	0.545724	-0.605642	1	21.8688	6.96414	0.398158	-0.920906	0.84316	-0.170599	0.0741416	0.184989	7.11976	0	0	0	0	0	1	0	0	0	0	0	0	0	0	0	0	1	0	0	0	0	0	0	0	0.23216
531	2013	22.8501	-0.390483	3.04452	19	1	71.5	4.28359	44	1	1	1	0.492909	-0.707432	1	21.9114	6.96414	0.391115	-0.938753	0.84193	-0.172058	0.0964028	-0.0140892	7.27479	0	0	0	0	0	1	1	0	0	0	0	0	0	0	0	0	0	1	0	0	0	0	0	0	0.300252
531	2014	22.7373	-0.623854	3.09104	19	1	71.5	4.28359	44	1	1	1	1.22513	0.203047	1	22.2035	7.04491	0.586464	-0.533645	0.88118	-0.126493	0.0907087	-0.129273	7.38116	0	0	0	0	0	1	1	0	0	0	0	0	0	0	0	0	0	0	1	0	0	0	0	0	0.326109
531	2015	22.8482	-0.637788	3.13549	19	1	71.5	4.28359	44	1	1	1	1.01056	0.0105025	1	21.5235	7.12689	0.265868	-1.32476	0.73019	-0.314451	0.096217	-0.208809	7.49452	0	0	0	0	0	1	1	0	0	0	0	0	0	0	0	0	0	0	0	1	0	0	0	0	0.318958
531	2016	22.941	-0.627966	3.17805	19	1	65.766	4.20119	44	1	1	1	0.855378	-0.156212	1	21.6921	7.09257	0.286877	-1.2487	0.77274	-0.257813	0.0994321	-0.191253	7.61832	0	0	0	0	0	1	1	0	0	0	0	0	0	0	0	0	0	0	0	0	1	0	0	0	0.326572
533	2008	21.7473	-0.268992	2.77259	19	1	110	4.70953	38	0	0	0	0.659545	-0.416205	0	21.7518	8.16052	1.00462	0.00461085	0.87608	-0.132298	0.156307	0.0701414	6.21971	0	0	0	0	0	1	0	0	0	0	0	0	1	0	0	0	0	0	0	0	0	0	0	0	0.26032
533	2009	21.668	-0.412133	2.83321	19	1	110	4.70953	38	0	0	0	2.50001	0.916293	0	21.736	8.19008	1.07022	0.0678669	0.84206	-0.171904	0.0752094	0.155361	6.48155	0	0	0	0	0	1	0	0	0	0	0	0	0	1	0	0	0	0	0	0	0	0	0	0	0.304655
533	2010	21.6029	-0.5159	2.89037	19	1	110	4.70953	38	0	0	0	2.92947	1.07482	0	21.7642	8.19478	1.17505	0.161311	0.83317	-0.182518	0.164195	0.039779	6.69549	0	0	0	0	0	1	0	0	0	0	0	0	0	0	1	0	0	0	0	0	0	0	0	0	0.264839
533	2011	21.5167	-0.620389	2.94444	19	1	71.5	4.28359	38	0	0	0	1.48416	0.394852	0	21.4278	7.60788	0.914786	-0.0890656	0.82159	-0.196514	0.155148	0.0635039	6.95224	0	0	0	0	0	1	0	0	0	0	0	0	0	0	0	1	0	0	0	0	0	0	0	0	0.241718
533	2012	21.6058	-0.6047	2.99573	19	1	71.5	4.28359	38	0	1	0	1.15752	0.146282	0	21.4033	7.57763	0.816676	-0.202512	0.84316	-0.170599	0.0741416	0.184989	7.11976	0	0	0	0	0	1	0	0	0	0	0	0	0	0	0	0	1	0	0	0	0	0	0	0	0.258117
533	2013	22.0667	-0.698306	3.04452	19	1	71.5	4.28359	38	0	1	0	0.749916	-0.287794	0	21.5609	8.2074	0.603016	-0.505812	0.84193	-0.172058	0.0964028	-0.0140892	7.27479	0	0	0	0	0	1	1	0	0	0	0	0	0	0	0	0	0	1	0	0	0	0	0	0	0.278088
533	2014	22.0859	-0.726363	3.09104	19	1	71.5	4.28359	38	0	1	0	1.05574	0.0542462	0	22.0832	8.34093	0.997452	-0.00255091	0.88118	-0.126493	0.0907087	-0.129273	7.38116	0	0	0	0	0	1	1	0	0	0	0	0	0	0	0	0	0	0	1	0	0	0	0	0	0.326729
533	2015	22.1501	-0.710131	3.13549	19	1	71.5	4.28359	38	0	1	0	1.68836	0.523758	0	22.1415	8.34522	0.991615	-0.00842004	0.73019	-0.314451	0.096217	-0.208809	7.49452	0	0	0	0	0	1	1	0	0	0	0	0	0	0	0	0	0	0	0	1	0	0	0	0	0.317571
533	2016	21.9046	-1.00099	3.17805	19	1	65.766	4.20119	38	0	1	0	2.71759	0.999747	0	22.1907	8.32361	1.33128	0.286144	0.77274	-0.257813	0.0994321	-0.191253	7.61832	0	0	0	0	0	1	1	0	0	0	0	0	0	0	0	0	0	0	0	0	1	0	0	0	0.325675
534	2008	21.0723	-0.669765	2.77259	19	1	110	4.70953	27	1	0	0	0.584827	-0.536439	0	19.6916	6.41999	0.251381	-1.38079	0.87608	-0.132298	0.156307	0.0701414	6.21971	0	0	0	0	0	1	0	0	0	0	0	0	1	0	0	0	0	0	0	0	0	0	0	0	0.425296
534	2009	21.0169	-0.668773	2.83321	19	1	110	4.70953	27	1	0	0	1.52734	0.423527	0	20.1325	6.30628	0.412941	-0.88445	0.84206	-0.171904	0.0752094	0.155361	6.48155	0	0	0	0	0	1	0	0	0	0	0	0	0	1	0	0	0	0	0	0	0	0	0	0	0.482551
534	2010	20.9238	-0.767246	2.89037	19	1	110	4.70953	27	1	0	0	1.30049	0.262738	0	19.555	6.47389	0.25443	-1.36873	0.83317	-0.182518	0.164195	0.039779	6.69549	0	0	0	0	0	1	0	0	0	0	0	0	0	0	1	0	0	0	0	0	0	0	0	0	0.436532
534	2011	21.01	-0.660392	2.94444	19	1	71.5	4.28359	27	1	0	0	0.777573	-0.251577	0	19.1098	6.55393	0.149553	-1.9001	0.82159	-0.196514	0.155148	0.0635039	6.95224	0	0	0	0	0	1	0	0	0	0	0	0	0	0	0	1	0	0	0	0	0	0	0	0	0.30865
534	2012	21.814	-0.488629	2.99573	19	1	71.5	4.28359	27	1	1	1	0.900903	-0.104358	0	20.2717	6.25383	0.213885	-1.54232	0.84316	-0.170599	0.0741416	0.184989	7.11976	0	0	0	0	0	1	0	0	0	0	0	0	0	0	0	0	1	0	0	0	0	0	0	0	0.506965
534	2013	21.886	-0.51763	3.04452	19	1	71.5	4.28359	27	1	1	1	0.664389	-0.408888	0	20.8384	6.22654	0.350866	-1.04735	0.84193	-0.172058	0.0964028	-0.0140892	7.27479	0	0	0	0	0	1	1	0	0	0	0	0	0	0	0	0	0	1	0	0	0	0	0	0	0.488532
534	2014	21.973	-0.629613	3.09104	19	1	71.5	4.28359	27	1	1	1	1.0473	0.0462114	0	20.082	6.12468	0.150928	-1.89095	0.88118	-0.126493	0.0907087	-0.129273	7.38116	0	0	0	0	0	1	1	0	0	0	0	0	0	0	0	0	0	0	1	0	0	0	0	0	0.524154
534	2015	21.914	-0.701246	3.13549	19	1	71.5	4.28359	27	1	1	1	1.41282	0.34559	0	20.0136	6.04025	0.149513	-1.90037	0.73019	-0.314451	0.096217	-0.208809	7.49452	0	0	0	0	0	1	1	0	0	0	0	0	0	0	0	0	0	0	0	1	0	0	0	0	0.513732
534	2016	21.5802	-0.907891	3.17805	19	1	65.766	4.20119	27	1	1	1	3.4172	1.22882	0	19.087	5.95842	0.0826354	-2.49332	0.77274	-0.257813	0.0994321	-0.191253	7.61832	0	0	0	0	0	1	1	0	0	0	0	0	0	0	0	0	0	0	0	0	1	0	0	0	0.356679
538	2008	22.3201	-1.03687	2.70805	25	0	50.1	3.93378	27	1	0	0	3.72211	1.31429	0	22.4678	8.15995	1.15921	0.147736	0.41765	-0.873112	0.184977	0.137432	3.43369	0	0	0	0	0	0	0	0	0	0	0	0	1	0	0	0	0	0	0	0	0	0	0	0	0.30843
538	2009	22.5159	-0.927453	2.77259	25	0	50.1	3.93378	27	1	0	0	5.37133	1.68107	0	22.6934	8.21257	1.19423	0.177504	0.35765	-1.0282	0.0927102	0.0571198	3.61713	0	0	0	0	0	0	0	0	0	0	0	0	0	1	0	0	0	0	0	0	0	0	0	0	0.303541
538	2010	22.7558	-0.863577	2.83321	25	0	50.1	3.93378	27	1	0	0	5.4937	1.7036	0	23.0338	8.2501	1.31997	0.277612	0.38114	-0.964589	0.176579	0.168307	3.78798	0	0	0	0	0	0	0	0	0	0	0	0	0	0	1	0	0	0	0	0	0	0	0	0	0.304768
538	2011	22.9305	-0.944382	2.89037	25	0	67.6	4.22829	27	1	0	0	4.04757	1.39812	0	23.149	8.27944	1.24435	0.218617	0.37929	-0.969454	0.231122	0.00121322	4.02677	0	0	0	0	0	0	0	0	0	0	0	0	0	0	0	1	0	0	0	0	0	0	0	0	0.299719
538	2012	23.0901	-1.0758	2.94444	25	0	67.6	4.22829	27	1	1	1	4.42707	1.48774	0	23.3399	8.36031	1.28346	0.249563	0.37455	-0.98203	0.165314	-0.120556	4.23055	0	0	0	0	0	0	0	0	0	0	0	0	0	0	0	0	1	0	0	0	0	0	0	0	0.300204
538	2013	23.279	-1.20712	2.99573	25	0	67.6	4.22829	27	1	1	1	5.49714	1.70423	0	23.4839	8.54384	1.22777	0.205199	0.39333	-0.933106	0.155721	-0.215094	4.37999	0	0	0	0	0	0	0	0	0	0	0	0	0	0	0	0	0	1	0	0	0	0	0	0	0.296963
538	2014	23.517	-1.17506	3.04452	25	0	67.6	4.22829	27	1	1	1	4.02442	1.39238	0	23.6577	8.8588	1.15134	0.140923	0.38262	-0.960713	0.0948267	0.0613731	4.45353	0	0	0	0	0	0	0	0	0	0	0	0	0	0	0	0	0	0	1	0	0	0	0	0	0.30164
538	2015	23.6829	-1.20815	3.09104	25	0	67.6	4.22829	27	1	1	1	3.92031	1.36617	0	23.7553	9.0059	1.07502	0.0723382	0.38367	-0.957972	0.0653981	-0.127117	4.69462	0	0	0	0	0	0	0	0	0	0	0	0	0	0	0	0	0	0	0	1	0	0	0	0	0.305342
538	2016	23.9255	-1.03394	3.13549	25	0	57.816	4.07441	27	1	1	1	3.22543	1.17107	0	23.8328	9.03551	0.911497	-0.092667	0.3611	-1.0186	0.0941845	-0.0650328	4.88855	0	0	0	0	0	0	0	0	0	0	0	0	0	0	0	0	0	0	0	0	1	0	0	0	0.298639
539	2008	23.9272	-0.600823	2.70805	19	1	110	4.70953	44	1	0	0	0.558437	-0.582614	1	23.176	7.57404	0.471703	-0.751406	0.87608	-0.132298	0.156307	0.0701414	6.21971	0	0	0	0	0	1	0	0	0	0	0	0	1	0	0	0	0	0	0	0	0	0	0	0	0.053596
539	2009	24.1299	-0.510241	2.77259	19	1	110	4.70953	44	1	0	0	0.606967	-0.499281	1	23.2272	7.31655	0.405613	-0.902357	0.84206	-0.171904	0.0752094	0.155361	6.48155	0	0	0	0	0	1	0	0	0	0	0	0	0	1	0	0	0	0	0	0	0	0	0	0	0.209988
539	2010	24.267	-0.475138	2.83321	19	1	110	4.70953	44	1	0	0	0.431597	-0.840263	1	23.2601	7.54645	0.365421	-1.00671	0.83317	-0.182518	0.164195	0.039779	6.69549	0	0	0	0	0	1	0	0	0	0	0	0	0	0	1	0	0	0	0	0	0	0	0	0	0.139595
539	2011	24.3991	-0.408945	2.89037	19	1	71.5	4.28359	44	1	0	0	0.326541	-1.1192	1	23.4057	7.5475	0.370316	-0.993399	0.82159	-0.196514	0.155148	0.0635039	6.95224	0	0	0	0	0	1	0	0	0	0	0	0	0	0	0	1	0	0	0	0	0	0	0	0	0.096021
539	2012	24.9085	-0.407107	2.94444	19	1	71.5	4.28359	44	1	1	1	0.372995	-0.986191	1	24.1073	7.25205	0.448788	-0.801204	0.84316	-0.170599	0.0741416	0.184989	7.11976	0	0	0	0	0	1	0	0	0	0	0	0	0	0	0	0	1	0	0	0	0	0	0	0	0.208681
539	2013	24.9416	-0.472909	2.99573	19	1	71.5	4.28359	44	1	1	1	0.295041	-1.22064	1	24.1518	8.7977	0.453936	-0.789799	0.84193	-0.172058	0.0964028	-0.0140892	7.27479	0	0	0	0	0	1	1	0	0	0	0	0	0	0	0	0	0	1	0	0	0	0	0	0	0.264231
539	2014	24.9586	-0.514457	3.04452	19	1	71.5	4.28359	44	1	1	1	0.467585	-0.760174	1	24.0923	8.80852	0.420448	-0.866435	0.88118	-0.126493	0.0907087	-0.129273	7.38116	0	0	0	0	0	1	1	0	0	0	0	0	0	0	0	0	0	0	1	0	0	0	0	0	0.279085
539	2015	24.9988	-0.545107	3.09104	19	1	71.5	4.28359	44	1	1	1	0.502494	-0.688172	1	23.9705	8.84549	0.357673	-1.02814	0.73019	-0.314451	0.096217	-0.208809	7.49452	0	0	0	0	0	1	1	0	0	0	0	0	0	0	0	0	0	0	0	1	0	0	0	0	0.29817
539	2016	24.9814	-0.536278	3.13549	19	1	65.766	4.20119	44	1	1	1	0.371782	-0.989446	1	23.8447	8.79604	0.320912	-1.13659	0.77274	-0.257813	0.0994321	-0.191253	7.61832	0	0	0	0	0	1	1	0	0	0	0	0	0	0	0	0	0	0	0	0	1	0	0	0	0.215487
541	2008	21.7636	-2.66214	2.77259	19	1	110	4.70953	38	0	0	0	1.31674	0.275158	1	21.265	9.0275	0.607261	-0.498796	0.87608	-0.132298	0.156307	0.0701414	6.21971	0	0	0	0	0	1	0	0	0	0	0	0	1	0	0	0	0	0	0	0	0	0	0	0	0.201083
541	2009	21.8202	-2.33795	2.83321	19	1	110	4.70953	38	0	0	0	3.02582	1.10718	1	21.258	9.0405	0.570029	-0.562068	0.84206	-0.171904	0.0752094	0.155361	6.48155	0	0	0	0	0	1	0	0	0	0	0	0	0	1	0	0	0	0	0	0	0	0	0	0	0.266696
541	2010	21.8638	-2.29143	2.89037	19	1	110	4.70953	38	0	0	0	4.57736	1.52112	1	21.3942	9.05334	0.625232	-0.469632	0.83317	-0.182518	0.164195	0.039779	6.69549	0	0	0	0	0	1	0	0	0	0	0	0	0	0	1	0	0	0	0	0	0	0	0	0	0.276479
541	2011	21.8724	-2.29736	2.94444	19	1	71.5	4.28359	38	0	0	0	2.65574	0.976724	1	21.5391	8.89686	0.716492	-0.333388	0.82159	-0.196514	0.155148	0.0635039	6.95224	0.367347	0.371173	0.312872	0.315667	0	1	0	0	0	0	0	0	0	0	0	1	0	0	0	0	0	0	0	0	0.283099
541	2012	21.9611	-2.034	2.99573	19	1	71.5	4.28359	38	0	1	0	1.72755	0.546704	1	21.5126	8.94338	0.638554	-0.448548	0.84316	-0.170599	0.0741416	0.184989	7.11976	0	0	0	0	0	1	0	0	0	0	0	0	0	0	0	0	1	0	0	0	0	0	0	0	0.259539
541	2013	21.9393	-2.01811	3.04452	19	1	71.5	4.28359	38	0	1	0	1.83188	0.605345	1	21.6503	9.09099	0.748916	-0.289128	0.84193	-0.172058	0.0964028	-0.0140892	7.27479	0	0	0	0	0	1	1	0	0	0	0	0	0	0	0	0	0	1	0	0	0	0	0	0	0.251861
541	2014	22.0415	-1.76105	3.09104	19	1	71.5	4.28359	38	0	1	0	2.37553	0.865222	1	21.8446	9.09874	0.821216	-0.196969	0.88118	-0.126493	0.0907087	-0.129273	7.38116	0	0	0	0	0	1	1	0	0	0	0	0	0	0	0	0	0	0	1	0	0	0	0	0	0.267736
541	2015	22.523	-1.80927	3.13549	19	1	71.5	4.28359	38	0	1	0	3.03622	1.11061	1	21.78	8.99069	0.475615	-0.743147	0.73019	-0.314451	0.096217	-0.208809	7.49452	0	0	0	0	0	1	1	0	0	0	0	0	0	0	0	0	0	0	0	1	0	0	0	0	0.240244
541	2016	22.5316	-1.71784	3.17805	19	1	65.766	4.20119	38	0	1	0	1.84465	0.612289	1	21.937	9.14634	0.551863	-0.594456	0.77274	-0.257813	0.0994321	-0.191253	7.61832	0	0	0	0	0	1	1	0	0	0	0	0	0	0	0	0	0	0	0	0	1	0	0	0	0.251983
543	2008	22.9305	-0.614127	2.70805	12	0	54.8	4.02177	44	1	0	0	0.351205	-1.04639	1	21.7604	8.30746	0.310291	-1.17025	0.43993	-0.82114	0.198461	0.0162533	4.58824	0	0	0	0	0	0	0	0	0	0	0	0	1	0	0	0	0	0	0	0	0	0	0	0	0.032725
543	2009	23.1476	-0.685504	2.77259	12	0	54.8	4.02177	44	1	0	0	0.639899	-0.446444	1	21.925	8.27512	0.294448	-1.22265	0.40334	-0.907975	0.141526	-0.436803	4.91231	0	0	0	0	0	0	0	0	0	0	0	0	0	1	0	0	0	0	0	0	0	0	0	0	0.034126
543	2010	23.265	-0.543108	2.83321	12	0	54.8	4.02177	44	1	0	0	0.415065	-0.879321	1	22.054	8.23854	0.297941	-1.21086	0.44419	-0.811503	0.219527	-0.0823086	5.09817	0	0	0	0	0	0	0	0	0	0	0	0	0	0	1	0	0	0	0	0	0	0	0	0	0.005659
543	2011	23.4158	-0.404145	2.89037	12	0	50.5	3.94158	44	1	0	0	0.264306	-1.33065	1	22.3623	8.23058	0.348714	-1.0535	0.4431	-0.81396	0.229068	-0.126028	5.36898	0	0	0	0	0	0	0	0	0	0	0	0	0	0	0	1	0	0	0	0	0	0	0	0	0.004191
543	2012	23.5704	-0.400107	2.94444	12	0	50.5	3.94158	44	1	1	1	0.343049	-1.06988	1	22.7573	8.14989	0.443491	-0.813078	0.45259	-0.792769	0.126301	-0.126988	5.64118	0	0	0	0	0	0	0	0	0	0	0	0	0	0	0	0	1	0	0	0	0	0	0	0	0.101247
543	2013	23.8066	-0.610578	2.99573	12	0	50.5	3.94158	44	1	1	1	0.344461	-1.06578	1	23.2546	8.23536	0.575704	-0.552161	0.47706	-0.740113	0.122251	-0.242595	5.86387	0	0	0	0	0	0	0	0	0	0	0	0	0	0	0	0	0	1	0	0	0	0	0	0	0.200683
543	2014	23.858	-0.786414	3.04452	12	0	50.5	3.94158	44	1	1	1	0.588416	-0.530321	1	23.2782	8.20658	0.55985	-0.580086	0.47564	-0.743094	0.0940391	-0.142338	5.97535	0	0	0	0	0	0	0	0	0	0	0	0	0	0	0	0	0	0	1	0	0	0	0	0	0.195221
543	2015	23.8491	-0.855951	3.09104	12	0	50.5	3.94158	44	1	1	1	0.665725	-0.406878	1	23.1481	8.1806	0.495968	-0.701244	0.46847	-0.758283	0.0582379	-0.0301057	6.06785	0	0	0	0	0	0	0	0	0	0	0	0	0	0	0	0	0	0	0	1	0	0	0	0	0.22954
543	2016	24.0223	-0.796993	3.13549	12	0	40.32	3.72135	44	1	1	1	0.503032	-0.687101	1	23.0869	8.17808	0.392588	-0.934994	0.48394	-0.725794	0.103918	-0.345672	6.16359	0	0	0	0	0	0	0	0	0	0	0	0	0	0	0	0	0	0	0	0	1	0	0	0	0.117951
544	2008	20.4175	-0.963786	2.70805	16	0	139.7	4.94663	46	0	0	0	2.15841	0.769372	1	19.3603	5.7869	0.347423	-1.05721	0.44219	-0.816016	0.196391	0.0265148	4.80628	0	0	0	0	1	0	0	0	0	0	0	0	1	0	0	0	0	0	0	0	0	0	0	0	0.453054
544	2009	20.429	-1.17211	2.77259	16	0	139.7	4.94663	46	0	0	0	3.72856	1.31602	1	19.4844	5.83188	0.388769	-0.944769	0.38753	-0.947962	0.0814788	0.172808	5.16341	0	0	0	0	1	0	0	0	0	0	0	0	0	1	0	0	0	0	0	0	0	0	0	0	0.362967
544	2010	20.7203	-0.891167	2.83321	16	0	139.7	4.94663	46	0	0	0	3.39182	1.22137	1	19.5851	6.09357	0.321342	-1.13525	0.40435	-0.905474	0.181117	0.107063	5.35265	0	0	0	0	1	0	0	0	0	0	0	0	0	0	1	0	0	0	0	0	0	0	0	0	0.389048
544	2011	21.0393	-0.675675	2.89037	16	0	126.9	4.85125	46	0	0	0	2.13152	0.756837	1	19.7891	6.32972	0.28644	-1.25023	0.40523	-0.9033	0.161717	0.205047	5.57781	0	0	0	0	1	0	0	0	0	0	0	0	0	0	0	1	0	0	0	0	0	0	0	0	0.392967
544	2012	21.0811	-0.783604	2.94444	16	0	126.9	4.85125	46	0	1	0	1.72956	0.547868	1	19.856	6.51471	0.293766	-1.22497	0.40754	-0.897616	0.10043	0.103856	5.73909	0	0	0	0	1	0	0	0	0	0	0	0	0	0	0	0	1	0	0	0	0	0	0	0	0.316269
544	2013	21.3398	-0.608444	2.99573	16	0	126.9	4.85125	46	0	1	0	1.61753	0.480903	1	20.0107	6.56808	0.264715	-1.3291	0.4327	-0.837711	0.0922108	0.0627461	5.87303	0	0	0	0	1	0	0	0	0	0	0	0	0	0	0	0	0	1	0	0	0	0	0	0	0.294075
544	2014	21.5544	-0.499657	3.04452	16	0	126.9	4.85125	46	0	1	0	1.44009	0.364707	1	20.1756	6.62274	0.251877	-1.37882	0.45437	-0.788843	0.0930151	-0.129899	5.99149	0	0	0	0	1	0	0	0	0	0	0	0	0	0	0	0	0	0	1	0	0	0	0	0	0.317779
544	2015	22.4024	-1.32574	3.09104	16	0	126.9	4.85125	46	0	1	0	0.967538	-0.0330002	1	20.0661	6.48616	0.096673	-2.33642	0.44358	-0.812877	0.072576	-0.283716	6.07544	0	0	0	0	1	0	0	0	0	0	0	0	0	0	0	0	0	0	0	1	0	0	0	0	0.284906
544	2016	22.5484	-1.88138	3.13549	16	0	82.368	4.42326	46	0	1	0	1.82053	0.599128	1	20.658	7.04578	0.151012	-1.8904	0.42307	-0.860218	0.0853519	-0.105249	6.20292	0	0	0	0	1	0	0	0	0	0	0	0	0	0	0	0	0	0	0	0	1	0	0	0	0.40769
545	2008	19.6829	-0.0711158	2.77259	7	0	36.4	3.62167	26	1	0	0	2.88881	1.06085	0	18.7311	6.10925	0.386048	-0.951793	0.35827	-1.02647	0.184888	0.0835324	3.9672	0	0	0	0	0	0	0	0	0	0	0	0	1	0	0	0	0	0	0	0	0	0	0	0	0.458288
545	2009	19.2905	-0.0367003	2.83321	7	0	36.4	3.62167	26	1	0	0	7.06169	1.95468	0	18.3596	5.66988	0.394188	-0.930928	0.32929	-1.11082	0.124124	-0.260131	4.39889	0	0	0	0	0	0	0	0	0	0	0	0	0	1	0	0	0	0	0	0	0	0	0	0	0.471215
545	2010	19.2252	0.159805	2.89037	7	0	36.4	3.62167	26	1	0	0	6.56868	1.88231	0	18.3539	5.85507	0.418423	-0.871263	0.33706	-1.08749	0.179528	0.114895	4.3281	0	0	0	0	0	0	0	0	0	0	0	0	0	0	1	0	0	0	0	0	0	0	0	0	0.497744
545	2011	19.0912	0.204217	2.94444	7	0	40.6	3.7281	26	1	0	0	5.04203	1.61781	0	18.3665	5.83773	0.48445	-0.724741	0.3861	-0.951659	0.206552	-0.0153468	4.49014	0	0	0	0	0	0	0	0	0	0	0	0	0	0	0	1	0	0	0	0	0	0	0	0	0.485048
545	2012	19.0822	0.200977	2.99573	7	0	40.6	3.7281	26	1	1	1	5.06332	1.62202	0	18.4072	5.3845	0.509146	-0.675019	0.42135	-0.864291	0.121971	-0.0883544	4.69867	0	0	0	0	0	0	0	0	0	0	0	0	0	0	0	0	1	0	0	0	0	0	0	0	0.555481
545	2013	20.8832	-1.02877	3.04452	7	0	40.6	3.7281	26	1	1	1	2.44615	0.894515	0	20.5514	6.29711	0.717678	-0.331735	0.42151	-0.863912	0.0864139	0.121667	4.78489	0	0	0	0	0	0	0	0	0	0	0	0	0	0	0	0	0	1	0	0	0	0	0	0	0.194078
545	2014	21.4721	-1.46105	3.09104	7	0	40.6	3.7281	26	1	1	1	2.45375	0.897619	0	20.4152	6.70196	0.347573	-1.05678	0.41307	-0.884138	0.0571283	0.306035	4.87309	0	0	0	0	0	0	0	0	0	0	0	0	0	0	0	0	0	0	1	0	0	0	0	0	0.136443
545	2015	21.6494	-1.20113	3.13549	7	0	40.6	3.7281	26	1	1	1	3.5372	1.26334	0	20.3806	6.98934	0.281156	-1.26884	0.38213	-0.961994	0.00516731	0.908601	4.95166	0	0	0	0	0	0	0	0	0	0	0	0	0	0	0	0	0	0	0	1	0	0	0	0	0.154499
545	2016	21.715	-1.22379	3.17805	7	0	29.766	3.42641	26	1	1	1	2.12671	0.754574	0	20.7682	6.98193	0.388016	-0.946709	0.35241	-1.04296	0.0408265	0.471325	4.93926	0	0	0	0	0	0	0	0	0	0	0	0	0	0	0	0	0	0	0	0	1	0	0	0	0.179091
547	2008	21.0557	-1.12429	2.70805	13	1	42.4	3.77046	39	0	0	0	0.760336	-0.273995	1	19.8209	6.85541	0.290871	-1.23487	0.73252	-0.311265	0.172236	-0.0246146	4.62427	0	0	0	0	0	0	0	0	0	0	0	0	1	0	0	0	0	0	0	0	0	0	0	0	0.337758
547	2009	21.2525	-1.20067	2.77259	13	1	42.4	3.77046	39	0	0	0	1.38176	0.323356	1	19.7659	6.83411	0.226167	-1.48648	0.66045	-0.414834	0.135961	-0.526911	4.9081	0	0	0	0	0	0	0	0	0	0	0	0	0	1	0	0	0	0	0	0	0	0	0	0	0.364502
547	2010	21.3515	-1.2711	2.83321	13	1	42.4	3.77046	39	0	0	0	1.84317	0.611487	1	19.9181	6.85013	0.238506	-1.43336	0.67931	-0.386678	0.208116	-0.217072	5.14107	0	0	0	0	0	0	0	0	0	0	0	0	0	0	1	0	0	0	0	0	0	0	0	0	0.351903
547	2011	21.5027	-1.41028	2.89037	13	1	36.5	3.62434	39	0	0	0	1.19132	0.175065	1	19.8287	6.91175	0.187479	-1.67409	0.68307	-0.381158	0.194314	-0.172912	5.40049	0	0	0	0	0	0	0	0	0	0	0	0	0	0	0	1	0	0	0	0	0	0	0	0	0.420962
547	2012	21.673	-1.14396	2.94444	13	1	36.5	3.62434	39	0	1	0	1.10778	0.102358	1	19.8643	6.9575	0.163851	-1.8088	0.68118	-0.383929	0.126858	-0.394501	5.60208	0	0	0	0	0	0	0	0	0	0	0	0	0	0	0	0	1	0	0	0	0	0	0	0	0.405807
547	2013	21.7661	-0.985341	2.99573	13	1	36.5	3.62434	39	0	1	0	1.17406	0.16047	1	20.1	6.89669	0.188965	-1.66619	0.69064	-0.370137	0.114563	-0.205118	5.74958	0	0	0	0	0	0	0	0	0	0	0	0	0	0	0	0	0	1	0	0	0	0	0	0	0.337836
547	2014	21.9711	-1.20162	3.04452	13	1	36.5	3.62434	39	0	1	0	3.65522	1.29616	1	20.5678	7.15696	0.245781	-1.40331	0.71437	-0.336354	0.108351	-0.348905	5.87221	0	0	0	0	0	0	0	0	0	0	0	0	0	0	0	0	0	0	1	0	0	0	0	0	0.358092
547	2015	22.638	-1.66525	3.09104	13	1	36.5	3.62434	39	0	1	0	4.01389	1.38976	1	20.8393	7.31721	0.165471	-1.79896	0.63581	-0.452856	0.0752703	0.0543513	5.97363	0	0	0	0	0	0	0	0	0	0	0	0	0	0	0	0	0	0	0	1	0	0	0	0	0.47522
547	2016	22.6614	-1.499	3.13549	13	1	33.8	3.54962	39	0	1	0	3.16164	1.15109	1	21.4372	7.40792	0.294019	-1.22411	0.62095	-0.476505	0.104025	-0.246279	6.11874	0	0	0	0	0	0	0	0	0	0	0	0	0	0	0	0	0	0	0	0	1	0	0	0	0.388061
550	2008	22.509	-1.19089	2.70805	14	0	57	4.06044	36	0	0	0	0.935807	-0.066346	1	22.8735	9.02954	1.43986	0.364549	0.40382	-0.906786	0.200187	0.00769938	4.14546	0	0	0	0	0	0	0	0	0	0	0	0	1	0	0	0	0	0	0	0	0	0	0	0	0.226152
550	2009	22.8388	-0.907363	2.77259	14	0	57	4.06044	36	0	0	0	1.92346	0.654126	1	23.068	9.0269	1.25787	0.229419	0.37206	-0.9887	0.100343	-0.0187079	4.32933	0	0	0	0	0	0	0	0	0	0	0	0	0	1	0	0	0	0	0	0	0	0	0	0	0.261338
550	2010	23.1425	-0.810814	2.83321	14	0	57	4.06044	36	0	0	0	1.85798	0.619492	1	23.4814	9.19319	1.40312	0.3387	0.40457	-0.90493	0.229777	-0.132842	4.46766	0	0	0	0	0	0	0	0	0	0	0	0	0	0	1	0	0	0	0	0	0	0	0	0	0.258215
550	2011	23.193	-0.98983	2.89037	14	0	54.9	4.02356	36	0	0	0	1.2273	0.204818	1	23.5832	9.232	1.47692	0.38996	0.41562	-0.877984	0.2346	-0.153224	4.57216	0.25	0.25	0.223144	0.223144	0	0	0	0	0	0	0	0	0	0	0	1	0	0	0	0	0	0	0	0	0.247072
550	2012	23.2967	-0.979742	2.94444	14	0	54.9	4.02356	36	0	1	0	1.08623	0.0827089	1	23.5838	9.30783	1.33279	0.287276	0.45442	-0.788733	0.105589	0.057823	4.73317	0	0	0	0	0	0	0	0	0	0	0	0	0	0	0	0	1	0	0	0	0	0	0	0	0.249909
550	2013	23.5256	-0.813556	2.99573	14	0	54.9	4.02356	36	0	1	0	1.27457	0.242605	1	23.7625	9.49002	1.26729	0.236882	0.46718	-0.761041	0.116531	-0.184455	4.90895	0	0	0	0	0	0	0	0	0	0	0	0	0	0	0	0	0	1	0	0	0	0	0	0	0.256904
550	2014	23.6935	-0.784399	3.04452	14	0	54.9	4.02356	36	0	1	0	1.23396	0.210225	1	23.9635	9.54938	1.30984	0.269903	0.48467	-0.724287	0.095635	-0.161725	5.03117	0	0	0	0	0	0	0	0	0	0	0	0	0	0	0	0	0	0	1	0	0	0	0	0	0.252124
550	2015	23.7702	-0.842009	3.09104	14	0	54.9	4.02356	36	0	1	0	1.10896	0.103424	1	23.9232	9.66129	1.16518	0.152876	0.49081	-0.711698	0.0710438	-0.256615	5.15434	0	0	0	0	0	0	0	0	0	0	0	0	0	0	0	0	0	0	0	1	0	0	0	0	0.260795
550	2016	23.9217	-0.706492	3.13549	14	0	46.464	3.85997	36	0	1	0	0.813798	-0.206043	1	24.0053	9.733	1.08738	0.0837671	0.46595	-0.763677	0.0958053	-0.240613	5.33421	0.222222	0.222222	0.200671	0.200671	0	0	0	0	0	0	0	0	0	0	0	0	0	0	0	0	1	0	0	0	0.226073
552	2008	20.0308	-1.60349	2.07944	28	0	56.3	4.0483	6	1	0	0	1.74557	0.557079	1	19.8216	7.91681	0.811208	-0.209231	0.27361	-1.29605	0.148256	0.308664	3.45951	0	0	0	0	0	0	0	0	0	0	0	0	1	0	0	0	0	0	0	0	0	0	0	0	0.399146
552	2009	20.1882	-1.19691	2.19722	28	0	56.3	4.0483	6	1	0	0	5.38521	1.68366	1	20.0952	8.12563	0.911201	-0.0929921	0.22996	-1.46985	0.0640036	0.349071	3.61795	0	0	0	0	0	0	0	0	0	0	0	0	0	1	0	0	0	0	0	0	0	0	0	0	0.2135
552	2010	20.2519	-1.19178	2.30259	28	0	56.3	4.0483	6	1	0	0	6.02723	1.79629	1	20.4695	8.26075	1.24309	0.217597	0.24076	-1.42395	0.206652	0.0266619	3.7362	0	0	0	0	0	0	0	0	0	0	0	0	0	0	1	0	0	0	0	0	0	0	0	0	0.20262
552	2011	20.4133	-1.14683	2.3979	28	0	63.4	4.16511	6	1	0	0	2.96326	1.08629	1	20.7528	8.24328	1.40356	0.339015	0.25129	-1.38115	0.221416	0.0431566	3.8821	0	0	0	0	0	0	0	0	0	0	0	0	0	0	0	1	0	0	0	0	0	0	0	0	0.240759
552	2012	22.3492	-0.555384	2.48491	28	0	63.4	4.16511	6	1	1	1	0.651557	-0.428391	1	22.1235	9.84268	0.797861	-0.225821	0.25268	-1.37563	0.119621	0.18917	4.10225	0	0	0	0	0	0	0	0	0	0	0	0	0	0	0	0	1	0	0	0	0	0	0	0	0.303743
552	2013	22.4698	-0.606016	2.56495	28	0	63.4	4.16511	6	1	1	1	1.25604	0.227965	1	22.0381	9.82363	0.649407	-0.431695	0.26293	-1.33587	0.115221	0.100927	4.20349	0	0	0	0	0	0	0	0	0	0	0	0	0	0	0	0	0	1	0	0	0	0	0	0	0.27567
552	2014	22.5641	-0.561877	2.63906	28	0	63.4	4.16511	6	1	1	1	1.15216	0.141638	1	21.9181	9.70686	0.524204	-0.645874	0.26468	-1.32923	0.0837809	0.170709	4.34217	0	0	0	0	0	0	0	0	0	0	0	0	0	0	0	0	0	0	1	0	0	0	0	0	0.264338
552	2015	22.9487	-1.08296	2.70805	28	0	63.4	4.16511	6	1	1	1	1.24507	0.219192	1	21.6967	9.60676	0.285915	-1.25206	0.25145	-1.38051	0.00586033	0.898999	4.41547	0	0	0	0	0	0	0	0	0	0	0	0	0	0	0	0	0	0	0	1	0	0	0	0	0.217947
552	2016	22.9251	-1.18713	2.77259	28	0	52.532	3.98028	6	1	1	1	0.958649	-0.0422302	1	21.8145	9.5557	0.329324	-1.11071	0.24983	-1.38697	0.0535796	0.394125	4.46574	0	0	0	0	0	0	0	0	0	0	0	0	0	0	0	0	0	0	0	0	1	0	0	0	0.206801
553	2008	21.4409	-0.786838	2.77259	17	0	66.1	4.20618	26	1	0	0	1.18772	0.172035	1	21.5194	8.31752	1.0819	0.0787227	0.43075	-0.842227	0.216486	-0.0730952	5.00385	0	0	0	0	1	1	0	0	0	0	0	0	1	0	0	0	0	0	0	0	0	0	0	0	0.271192
553	2009	21.4358	-0.775733	2.83321	17	0	66.1	4.20618	26	1	0	0	1.88157	0.632105	1	21.224	7.98888	0.80941	-0.21145	0.38972	-0.942327	0.147389	-0.496323	5.3634	0	0	0	0	1	1	0	0	0	0	0	0	0	1	0	0	0	0	0	0	0	0	0	0	0.14628
553	2010	21.4238	-0.808854	2.89037	17	0	66.1	4.20618	26	1	0	0	1.89869	0.641165	1	21.1743	7.83122	0.779268	-0.2494	0.40427	-0.905672	0.230047	-0.134171	5.5764	0	0	0	0	1	1	0	0	0	0	0	0	0	0	1	0	0	0	0	0	0	0	0	0	0.15678
553	2011	21.553	-0.709986	2.94444	17	0	63.7	4.16976	26	1	0	0	0.97113	-0.0292951	1	21.3656	7.73805	0.829204	-0.187289	0.47497	-0.744504	0.228978	-0.125587	5.77769	0	0	0	0	1	1	0	0	0	0	0	0	0	0	0	1	0	0	0	0	0	0	0	0	0.159915
553	2012	21.601	-0.746166	2.99573	17	0	63.7	4.16976	26	1	1	1	1.02324	0.0229721	1	21.5756	7.72135	0.974912	-0.0254076	0.48488	-0.723854	0.132802	-0.184994	5.95201	0	0	0	0	1	1	0	0	0	0	0	0	0	0	0	0	1	0	0	0	0	0	0	0	0.167469
553	2013	21.7196	-0.846315	3.04452	17	0	63.7	4.16976	26	1	1	1	2.04471	0.715257	1	21.8475	7.66011	1.13669	0.128121	0.50123	-0.69069	0.123373	-0.253991	6.10078	0	0	0	0	1	1	1	0	0	0	0	0	0	0	0	0	0	1	0	0	0	0	0	0	0.237822
553	2014	21.7997	-1.15237	3.09104	17	0	63.7	4.16976	26	1	1	1	2.25871	0.814793	1	21.8646	7.62852	1.0671	0.0649431	0.52023	-0.653484	0.112858	-0.370935	6.23617	0	0	0	0	1	1	1	0	0	0	0	0	0	0	0	0	0	0	1	0	0	0	0	0	0.299858
553	2015	21.8143	-1.21897	3.13549	17	0	63.7	4.16976	26	1	1	1	1.74929	0.559213	1	21.498	7.53743	0.728835	-0.316308	0.49007	-0.713207	0.0744244	-0.31641	6.33104	0	0	0	0	1	1	1	0	0	0	0	0	0	0	0	0	0	0	0	1	0	0	0	0	0.20301
553	2016	21.8168	-1.11394	3.17805	17	0	44.08	3.80844	26	1	1	1	2.34148	0.850785	1	21.3412	7.45472	0.621375	-0.47582	0.48296	-0.727821	0.0991629	-0.284092	6.397	0	0	0	0	1	1	1	0	0	0	0	0	0	0	0	0	0	0	0	0	1	0	0	0	0.136712
559	2008	22.4825	-0.367291	2.63906	11	1	73.1	4.30542	36	0	0	0	0.545663	-0.605753	0	22.3018	9.23112	0.8348	-0.180563	0.8754	-0.133074	0.141878	0.155982	5.8423	0	0	0	0	1	0	0	0	0	0	0	0	1	0	0	0	0	0	0	0	0	0	0	0	0.169688
559	2009	22.4827	-0.390292	2.70805	11	1	73.1	4.30542	36	0	0	0	1.36288	0.3096	0	22.4407	9.18687	0.958769	-0.0421047	0.80747	-0.213849	0.0727803	0.182641	5.98855	0	0	0	0	1	0	0	0	0	0	0	0	0	1	0	0	0	0	0	0	0	0	0	0	0.181175
559	2010	22.8125	-0.693225	2.77259	11	1	73.1	4.30542	36	0	0	0	2.10115	0.742486	0	22.7799	9.24106	0.967949	-0.032576	0.81314	-0.206852	0.199976	-0.169473	6.20301	0	0	0	0	1	0	0	0	0	0	0	0	0	0	1	0	0	0	0	0	0	0	0	0	0.17666
559	2011	22.8985	-0.631505	2.83321	11	1	59.3	4.09933	36	0	0	0	1.02423	0.0239407	0	22.8241	9.25951	0.928322	-0.0743767	0.81997	-0.198488	0.162588	0.0185921	6.39373	0	0	0	0	1	0	0	0	0	0	0	0	0	0	0	1	0	0	0	0	0	0	0	0	0.172464
559	2012	22.8708	-0.624342	2.89037	11	1	59.3	4.09933	36	0	1	0	0.835394	-0.179852	0	22.8443	9.18153	0.973898	-0.0264492	0.82685	-0.190132	0.0793475	0.127761	6.58284	0.5	0.5	0.405465	0.405465	1	0	0	0	0	0	0	0	0	0	0	0	1	0	0	0	0	0	0	0	0.168424
559	2013	22.9998	-0.501549	2.94444	11	1	59.3	4.09933	36	0	1	0	0.868367	-0.141141	0	22.9492	9.30792	0.950678	-0.0505801	0.80265	-0.219837	0.0858637	0.0967744	6.70597	0.5	0.5	0.405465	0.405465	1	0	0	0	0	0	0	0	0	0	0	0	0	1	0	0	0	0	0	0	0.197785
559	2014	23.2001	-0.455997	2.99573	11	1	59.3	4.09933	36	0	1	0	1.90659	0.645316	0	23.0086	9.28313	0.825737	-0.191479	0.79891	-0.224507	0.0720217	0.10337	6.81108	0	0	0	0	1	0	0	0	0	0	0	0	0	0	0	0	0	0	1	0	0	0	0	0	0.222041
559	2015	23.2685	-0.445292	3.04452	11	1	59.3	4.09933	36	0	1	0	4.07317	1.40442	0	23.0496	9.2598	0.80345	-0.218841	0.72374	-0.323323	0.0870539	-0.0936895	6.91887	0	0	0	0	1	0	0	0	0	0	0	0	0	0	0	0	0	0	0	1	0	0	0	0	0.21251
559	2016	23.1672	-0.527867	3.09104	11	1	44.654	3.82109	36	0	1	0	2.64135	0.971292	0	23.1019	9.23503	0.936453	-0.0656556	0.76022	-0.274147	0.0861066	-0.0316055	7.03053	0	0	0	0	1	0	0	0	0	0	0	0	0	0	0	0	0	0	0	0	1	0	0	0	0.219471
561	2008	19.4992	0.217881	2.77259	27	0	81.1	4.40794	39	0	0	0	5.65757	1.73299	1	18.0851	5.95842	0.243157	-1.41405	0.41405	-0.881769	0.263297	-0.227784	4.96475	0	0	0	0	1	0	0	0	0	0	0	0	1	0	0	0	0	0	0	0	0	0	0	0	0.025249
561	2009	19.2439	0.344107	2.83321	27	0	81.1	4.40794	39	0	0	0	13.9596	2.63617	1	18.0966	5.95584	0.317496	-1.14729	0.39925	-0.918167	0.114241	-0.161854	5.24442	0	0	0	0	1	0	0	0	0	0	0	0	0	1	0	0	0	0	0	0	0	0	0	0	0.102182
561	2010	20.9723	-0.947343	2.89037	27	0	81.1	4.40794	39	0	0	0	3.73463	1.31765	1	20.5357	7.63143	0.646242	-0.436581	0.43185	-0.839677	0.230989	-0.0879651	5.38222	0	0	0	0	1	0	0	0	0	0	0	0	0	0	1	0	0	0	0	0	0	0	0	0	0.403056
561	2011	21.0808	-0.992578	2.94444	27	0	87.3	4.48074	39	0	0	0	2.63798	0.970012	1	20.6673	7.74889	0.661392	-0.413409	0.51187	-0.669685	0.236653	-0.0226894	5.51888	0	0	0	0	1	0	0	0	0	0	0	0	0	0	0	1	0	0	0	0	0	0	0	0	0.40968
561	2012	21.2077	-0.848069	2.99573	27	0	87.3	4.48074	39	0	1	0	1.92351	0.65415	1	20.6236	7.8071	0.557582	-0.584145	0.48158	-0.730683	0.161584	-0.095273	5.66019	0	0	0	0	1	0	0	0	0	0	0	0	0	0	0	0	1	0	0	0	0	0	0	0	0.360611
561	2013	21.234	-0.903076	3.04452	27	0	87.3	4.48074	39	0	1	0	2.09154	0.737901	1	20.4893	7.85477	0.474862	-0.744731	0.47702	-0.740197	0.124661	0.0272717	5.83699	0	0	0	0	1	0	0	0	0	0	0	0	0	0	0	0	0	1	0	0	0	0	0	0	0.406736
561	2014	21.3682	-0.787084	3.09104	27	0	87.3	4.48074	39	0	1	0	2.72924	1.00402	1	20.6464	7.88458	0.485861	-0.721833	0.47707	-0.740092	0.0941253	0.0683162	5.90474	0	0	0	0	1	0	0	0	0	0	0	0	0	0	0	0	0	0	1	0	0	0	0	0	0.400688
561	2015	21.5415	-0.686632	3.13549	27	0	87.3	4.48074	39	0	1	0	3.72797	1.31586	1	20.7974	7.97522	0.475233	-0.743951	0.47073	-0.753471	0.0285189	0.508485	5.97425	0	0	0	0	1	0	0	0	0	0	0	0	0	0	0	0	0	0	0	1	0	0	0	0	0.41104
561	2016	21.5598	-0.781026	3.17805	27	0	62.475	4.15065	39	0	1	0	3.1464	1.14626	1	20.8357	8.03301	0.484782	-0.724056	0.41783	-0.872681	0.0640825	0.275359	6.0392	0.5	0.5	0.405465	0.405465	1	0	0	0	0	0	0	0	0	0	0	0	0	0	0	0	1	0	0	0	0.434609
565	2008	20.9533	-0.423537	2.77259	22	0	73.7	4.31348	26	1	0	0	0.957734	-0.0431853	1	19.7549	6.71296	0.301655	-1.19847	0.56847	-0.564807	0.236611	-0.103345	4.09688	0	0	0	0	1	1	0	0	0	0	0	0	1	0	0	0	0	0	0	0	0	0	0	0	0.183881
565	2009	21.1063	-0.613658	2.83321	22	0	73.7	4.31348	26	1	0	0	2.02206	0.704115	1	19.7865	6.71052	0.267221	-1.31968	0.50706	-0.679126	0.127418	-0.295861	4.37525	0	0	0	0	1	1	0	0	0	0	0	0	0	1	0	0	0	0	0	0	0	0	0	0	0.284184
565	2010	21.0758	-0.631069	2.89037	22	0	73.7	4.31348	26	1	0	0	1.56285	0.446511	1	19.8941	6.9344	0.306739	-1.18176	0.55708	-0.585046	0.212608	-0.00139333	4.60783	0	0	0	0	1	1	0	0	0	0	0	0	0	0	1	0	0	0	0	0	0	0	0	0	0.240173
565	2011	20.7121	-0.572437	2.94444	22	0	56.6	4.05352	26	1	0	0	1.08207	0.078879	1	20.0279	6.9344	0.504515	-0.684158	0.57906	-0.546349	0.259866	-0.123003	4.85481	0	0	0	0	1	1	0	0	0	0	0	0	0	0	0	1	0	0	0	0	0	0	0	0	0.202632
565	2012	20.7813	-0.787689	2.99573	22	0	56.6	4.05352	26	1	1	1	1.31915	0.276987	1	20.0485	7.16935	0.480639	-0.73264	0.55919	-0.581266	0.141145	0.0432707	5.07391	0	0	0	0	1	1	0	0	0	0	0	0	0	0	0	0	1	0	0	0	0	0	0	0	0.223397
565	2013	20.6919	-0.956467	3.04452	22	0	56.6	4.05352	26	1	1	1	1.37798	0.320617	1	20.1163	7.09672	0.562311	-0.5757	0.55293	-0.592524	0.123514	0.0362147	5.17327	0	0	0	0	1	1	1	0	0	0	0	0	0	0	0	0	0	1	0	0	0	0	0	0	0.239306
565	2014	20.6723	-1.09312	3.09104	22	0	56.6	4.05352	26	1	1	1	2.41267	0.880734	1	20.1084	7.05186	0.56897	-0.563927	0.58166	-0.541869	0.122524	-0.212789	5.30754	0	0	0	0	1	1	1	0	0	0	0	0	0	0	0	0	0	0	1	0	0	0	0	0	0.227613
565	2015	20.7823	-1.32062	3.13549	22	0	56.6	4.05352	26	1	1	1	6.11466	1.81069	1	20.2899	6.98564	0.611172	-0.492377	0.56826	-0.565176	0.0968763	-0.669636	5.50939	0	0	0	0	1	1	1	0	0	0	0	0	0	0	0	0	0	0	0	1	0	0	0	0	0.226816
565	2016	21.0104	-1.33645	3.17805	22	0	40.672	3.72983	26	1	1	1	4.09624	1.41007	1	21.5807	6.91572	1.76887	0.570342	0.55673	-0.585675	0.123593	-0.397587	5.71103	0	0	0	0	1	1	1	0	0	0	0	0	0	0	0	0	0	0	0	0	1	0	0	0	0.07584
566	2008	20.4148	-0.816056	2.77259	21	1	2.2	1.16315	27	1	0	0	2.37685	0.865774	1	19.7732	6.48004	0.526369	-0.641752	0.40467	-0.904683	0.195057	-0.160376	1.20834	0	0	0	0	0	0	0	0	0	0	0	0	1	0	0	0	0	0	0	0	0	0	0	0	0.368344
566	2009	20.5549	-0.748503	2.83321	21	1	2.2	1.16315	27	1	0	0	3.89154	1.3588	1	20.0639	6.49375	0.612033	-0.49097	0.3667	-1.00321	0.0987319	-0.108809	1.75451	0	0	0	0	0	0	0	0	0	0	0	0	0	1	0	0	0	0	0	0	0	0	0	0	0.321511
566	2010	20.7986	-0.609041	2.89037	21	1	2.2	1.16315	27	1	0	0	5.85894	1.76797	1	20.2342	6.70319	0.568694	-0.564413	0.46615	-0.763248	0.246991	-0.44442	1.94881	0	0	0	0	0	0	0	0	0	0	0	0	0	0	1	0	0	0	0	0	0	0	0	0	0.36579
566	2011	21.4262	-1.07763	2.94444	21	1	4.2	1.64866	27	1	0	0	2.48728	0.91119	1	20.3973	6.92264	0.357393	-1.02892	0.43672	-0.828463	0.219401	-0.32434	2.33908	0	0	0	0	0	0	0	0	0	0	0	0	0	0	0	1	0	0	0	0	0	0	0	0	0.36322
566	2012	21.739	-0.77526	2.99573	21	1	4.2	1.64866	27	1	1	1	1.78601	0.579985	1	20.6734	7.28276	0.344517	-1.06561	0.44911	-0.800487	0.132154	-0.452716	2.61917	0	0	0	0	0	0	0	0	0	0	0	0	0	0	0	0	1	0	0	0	0	0	0	0	0.417619
566	2013	21.968	-0.612224	3.04452	21	1	4.2	1.64866	27	1	1	1	1.59457	0.466606	1	20.774	7.32251	0.303086	-1.19374	0.4757	-0.742968	0.11705	-0.231286	2.69704	0	0	0	0	0	0	0	0	0	0	0	0	0	0	0	0	0	1	0	0	0	0	0	0	0.422017
566	2014	22.0244	-0.635909	3.09104	21	1	4.2	1.64866	27	1	1	1	2.05174	0.718686	1	21.049	7.41818	0.376969	-0.975593	0.50495	-0.683296	0.106903	-0.330887	2.82821	0	0	0	0	0	0	0	0	0	0	0	0	0	0	0	0	0	0	1	0	0	0	0	0	0.410381
566	2015	22.3089	-0.733057	3.13549	21	1	4.2	1.64866	27	1	1	1	4.34065	1.46802	1	21.2409	7.55904	0.343755	-1.06783	0.50644	-0.680349	0.0826906	-0.0388728	2.83136	0	0	0	0	0	0	0	0	0	0	0	0	0	0	0	0	0	0	0	1	0	0	0	0	0.424055
566	2016	22.9858	-0.881952	3.17805	21	1	3.2	1.43508	27	1	1	1	1.76744	0.569532	1	21.1576	7.72754	0.160709	-1.82816	0.46315	-0.769704	0.095335	-0.142167	3.07775	0	0	0	0	0	0	0	0	0	0	0	0	0	0	0	0	0	0	0	0	1	0	0	0	0.523797
568	2008	22.3511	-1.15773	2.70805	23	0	114.4	4.7484	15	1	0	0	4.9823	1.60589	1	22.0577	7.62071	0.745795	-0.293305	0.35325	-1.04058	0.207733	0.0313151	5.07679	0	0	0	0	0	0	0	0	0	0	0	0	1	0	0	0	0	0	0	0	0	0	0	0	0.660664
568	2009	22.5121	-1.24757	2.77259	23	0	114.4	4.7484	15	1	0	0	9.0981	2.20807	1	22.198	7.62071	0.730511	-0.314011	0.32712	-1.11743	0.112447	-0.14361	5.36812	0	0	0	0	0	0	0	0	0	0	0	0	0	1	0	0	0	0	0	0	0	0	0	0	0.66649
568	2010	22.806	-1.18097	2.83321	23	0	114.4	4.7484	15	1	0	0	7.10472	1.96076	1	22.4043	7.53583	0.669162	-0.401729	0.36676	-1.00305	0.213818	-0.0070894	5.57697	0	0	0	0	0	0	0	0	0	0	0	0	0	0	1	0	0	0	0	0	0	0	0	0	0.694056
568	2011	23.2472	-0.865222	2.89037	23	0	84.4	4.44735	15	1	0	0	4.168	1.42744	1	22.8548	7.50384	0.675463	-0.392357	0.4374	-0.826907	0.222127	0.0400842	5.68392	0	0	0	0	0	0	0	0	0	0	0	0	0	0	0	1	0	0	0	0	0	0	0	0	0.662311
568	2012	23.4688	-0.987314	2.94444	23	0	84.4	4.44735	15	1	1	1	3.1785	1.15641	1	23.1708	7.52941	0.742077	-0.298302	0.44419	-0.811503	0.136407	0.0753817	5.86038	0	0	0	0	0	0	0	0	0	0	0	0	0	0	0	0	1	0	0	0	0	0	0	0	0.656506
568	2013	23.3432	-1.48951	2.99573	23	0	84.4	4.44735	15	1	1	1	2.05627	0.720892	1	23.068	7.50988	0.759495	-0.275102	0.44754	-0.803989	0.108501	0.153367	5.99139	0	0	0	0	0	0	0	0	0	0	0	0	0	0	0	0	0	1	0	0	0	0	0	0	0.569831
568	2014	23.3013	-1.36087	3.04452	23	0	84.4	4.44735	15	1	1	1	2.17192	0.775611	1	22.4009	7.55433	0.406462	-0.900264	0.45038	-0.797664	0.0894977	0.114121	6.10775	0	0	0	0	0	0	0	0	0	0	0	0	0	0	0	0	0	0	1	0	0	0	0	0	0.476136
568	2015	23.3021	-1.54233	3.09104	23	0	84.4	4.44735	15	1	1	1	2.885	1.05952	1	22.6548	7.39142	0.523466	-0.647283	0.44754	-0.803989	0.0502124	0.134604	6.22034	0	0	0	0	0	0	0	0	0	0	0	0	0	0	0	0	0	0	0	1	0	0	0	0	0.493961
568	2016	23.3388	-1.67964	3.13549	23	0	60.312	4.11598	15	1	1	1	3.3841	1.21909	1	22.84	7.60539	0.607282	-0.498762	0.42314	-0.860052	0.092166	-0.0422075	6.33047	0	0	0	0	0	0	0	0	0	0	0	0	0	0	0	0	0	0	0	0	1	0	0	0	0.624332
570	2008	21.364	-0.938334	2.63906	10	1	112.6	4.73268	34	0	0	0	0.560428	-0.579055	1	21.3693	8.16337	1.00553	0.00551775	0.84108	-0.173068	0.190743	-0.134712	6.3646	0	0	0	0	1	0	0	0	0	0	0	0	1	0	0	0	0	0	0	0	0	0	0	0	0.082753
570	2009	21.8017	-0.954769	2.70805	10	1	112.6	4.73268	34	0	0	0	2.27015	0.819845	1	21.6041	8.12534	0.82061	-0.197708	0.80371	-0.218517	0.113949	-0.279701	6.55387	0	0	0	0	1	0	0	0	0	0	0	0	0	1	0	0	0	0	0	0	0	0	0	0	0.144701
570	2010	21.9536	-0.944006	2.77259	10	1	112.6	4.73268	34	0	0	0	1.42726	0.355756	1	21.7692	8.11701	0.831545	-0.18447	0.83024	-0.18604	0.200518	-0.172642	6.75454	0	0	0	0	1	0	0	0	0	0	0	0	0	0	1	0	0	0	0	0	0	0	0	0	0.125382
570	2011	21.7776	-0.946678	2.83321	10	1	92.5	4.53796	34	0	0	0	0.844155	-0.16942	1	21.8669	8.09407	1.09317	0.0890848	0.82757	-0.189262	0.18015	-0.0874124	6.97121	0	0	0	0	1	0	0	0	0	0	0	0	0	0	0	1	0	0	0	0	0	0	0	0	0.091595
570	2012	21.86	-0.909449	2.89037	10	1	92.5	4.53796	34	0	1	0	0.872852	-0.135989	1	21.8071	8.06495	0.948354	-0.053027	0.83394	-0.181594	0.0995655	-0.0944873	7.16074	0	0	0	0	1	0	0	0	0	0	0	0	0	0	0	0	1	0	0	0	0	0	0	0	0.103401
570	2013	21.8359	-0.916826	2.94444	10	1	92.5	4.53796	34	0	1	0	1.05123	0.0499649	1	21.7976	8.06086	0.96228	-0.0384494	0.84228	-0.171643	0.105164	-0.10625	7.30482	0	0	0	0	1	0	0	0	0	0	0	0	0	0	0	0	0	1	0	0	0	0	0	0	0.135595
570	2014	21.876	-0.959094	2.99573	10	1	92.5	4.53796	34	0	1	0	1.31218	0.271691	1	21.6355	8.02943	0.786221	-0.240517	0.85372	-0.158152	0.0923531	-0.149745	7.41024	0	0	0	0	1	0	0	0	0	0	0	0	0	0	0	0	0	0	1	0	0	0	0	0	0.133638
570	2015	21.8965	-0.981032	3.04452	10	1	92.5	4.53796	34	0	1	0	1.60979	0.476101	1	21.6475	8.18479	0.779543	-0.249047	0.82875	-0.187837	0.0991108	-0.245165	7.49622	0	0	0	0	1	0	0	0	0	0	0	0	0	0	0	0	0	0	0	1	0	0	0	0	0.162546
570	2016	22.0383	-0.991224	3.09104	10	1	66.8	4.21656	34	0	1	0	1.24454	0.218763	1	21.5488	8.14902	0.612917	-0.489526	0.81359	-0.206299	0.0855368	-0.0247787	7.61425	0	0	0	0	1	0	0	0	0	0	0	0	0	0	0	0	0	0	0	0	1	0	0	0	0.182394
576	2008	20.6811	-0.515284	2.77259	19	1	110	4.70953	35	0	0	0	0.939623	-0.0622762	0	20.2827	7.73193	0.671502	-0.398239	0.87608	-0.132298	0.156307	0.0701414	6.21971	0	0	0	0	0	1	0	0	0	0	0	0	1	0	0	0	0	0	0	0	0	0	0	0	0.069576
576	2009	20.4661	-0.72609	2.83321	19	1	110	4.70953	35	0	0	0	2.86866	1.05385	0	20.0013	7.73979	0.62826	-0.464801	0.84206	-0.171904	0.0752094	0.155361	6.48155	0	0	0	0	0	1	0	0	0	0	0	0	0	1	0	0	0	0	0	0	0	0	0	0	0.059587
576	2010	20.369	-0.613952	2.89037	19	1	110	4.70953	35	0	0	0	3.35416	1.2102	0	19.7903	7.6811	0.560669	-0.578625	0.83317	-0.182518	0.164195	0.039779	6.69549	0	0	0	0	0	1	0	0	0	0	0	0	0	0	1	0	0	0	0	0	0	0	0	0	0.023714
576	2011	20.631	-0.150358	2.94444	19	1	71.5	4.28359	35	0	0	0	2.3651	0.860821	0	19.775	7.63868	0.424813	-0.856107	0.82159	-0.196514	0.155148	0.0635039	6.95224	0	0	0	0	0	1	0	0	0	0	0	0	0	0	0	1	0	0	0	0	0	0	0	0	-0.036334
576	2012	20.6398	-0.221018	2.99573	19	1	71.5	4.28359	35	0	1	0	2.23567	0.804542	0	19.9661	6.09807	0.50988	-0.673579	0.84316	-0.170599	0.0741416	0.184989	7.11976	0	0	0	0	0	1	0	0	0	0	0	0	0	0	0	0	1	0	0	0	0	0	0	0	0.086541
576	2013	21.1131	-1.1691	3.04452	19	1	71.5	4.28359	35	0	1	0	2.86384	1.05216	0	19.9272	6.10925	0.305469	-1.18591	0.84193	-0.172058	0.0964028	-0.0140892	7.27479	0	0	0	0	0	1	1	0	0	0	0	0	0	0	0	0	0	1	0	0	0	0	0	0	0.081726
576	2014	21.0991	-1.22416	3.09104	19	1	71.5	4.28359	35	0	1	0	3.67672	1.30202	0	19.9811	6.43935	0.326941	-1.11797	0.88118	-0.126493	0.0907087	-0.129273	7.38116	0	0	0	0	0	1	1	0	0	0	0	0	0	0	0	0	0	0	1	0	0	0	0	0	0.069593
576	2015	21.3952	-0.956061	3.13549	19	1	71.5	4.28359	35	0	1	0	4.43289	1.48905	0	19.8022	6.4708	0.20333	-1.59293	0.73019	-0.314451	0.096217	-0.208809	7.49452	0	0	0	0	0	1	1	0	0	0	0	0	0	0	0	0	0	0	0	1	0	0	0	0	0.039974
576	2016	21.1785	-1.7694	3.17805	19	1	65.766	4.20119	35	0	1	0	4.3823	1.47757	0	19.975	6.29895	0.300161	-1.20344	0.77274	-0.257813	0.0994321	-0.191253	7.61832	0	0	0	0	0	1	1	0	0	0	0	0	0	0	0	0	0	0	0	0	1	0	0	0	-0.086776
581	2008	22.2489	-0.899126	2.77259	10	1	112.6	4.73268	36	0	0	0	0.559805	-0.580167	1	21.8328	8.67077	0.659712	-0.415952	0.84108	-0.173068	0.190743	-0.134712	6.3646	0	0	0	0	1	0	0	0	0	0	0	0	1	0	0	0	0	0	0	0	0	0	0	0	0.18772
581	2009	22.3399	-0.952035	2.83321	10	1	112.6	4.73268	36	0	0	0	1.91345	0.648909	1	21.8485	8.55738	0.611734	-0.491457	0.80371	-0.218517	0.113949	-0.279701	6.55387	0	0	0	0	1	0	0	0	0	0	0	0	0	1	0	0	0	0	0	0	0	0	0	0	0.196372
581	2010	22.6345	-1.02923	2.89037	10	1	112.6	4.73268	36	0	0	0	2.89319	1.06236	1	22.4043	8.5749	0.794367	-0.230209	0.83024	-0.18604	0.200518	-0.172642	6.75454	0	0	0	0	1	0	0	0	0	0	0	0	0	0	1	0	0	0	0	0	0	0	0	0	0.27778
581	2011	22.7938	-1.11935	2.94444	10	1	92.5	4.53796	36	0	0	0	2.28014	0.824237	1	22.4979	8.58298	0.743846	-0.295922	0.82757	-0.189262	0.18015	-0.0874124	6.97121	0	0	0	0	1	0	0	0	0	0	0	0	0	0	0	1	0	0	0	0	0	0	0	0	0.268473
581	2012	23.1262	-1.66342	2.99573	10	1	92.5	4.53796	36	0	1	0	1.8422	0.610962	1	22.3357	8.55237	0.453627	-0.790481	0.83394	-0.181594	0.0995655	-0.0944873	7.16074	0	0	0	0	1	0	0	0	0	0	0	0	0	0	0	0	1	0	0	0	0	0	0	0	0.247604
581	2013	23.2939	-1.44683	3.04452	10	1	92.5	4.53796	36	0	1	0	2.27924	0.823842	1	22.4441	8.54481	0.427506	-0.849788	0.84228	-0.171643	0.105164	-0.10625	7.30482	0	0	0	0	1	0	0	0	0	0	0	0	0	0	0	0	0	1	0	0	0	0	0	0	0.253967
581	2014	23.3966	-1.50228	3.09104	10	1	92.5	4.53796	36	0	1	0	1.81919	0.59839	1	22.5724	8.54364	0.438585	-0.824201	0.85372	-0.158152	0.0923531	-0.149745	7.41024	0	0	0	0	1	0	0	0	0	0	0	0	0	0	0	0	0	0	1	0	0	0	0	0	0.254038
581	2015	23.4772	-1.50379	3.13549	10	1	92.5	4.53796	36	0	1	0	1.50245	0.407096	1	22.4711	8.52298	0.365614	-1.00618	0.82875	-0.187837	0.0991108	-0.245165	7.49622	0	0	0	0	1	0	0	0	0	0	0	0	0	0	0	0	0	0	0	1	0	0	0	0	0.234498
581	2016	23.5719	-1.49656	3.17805	10	1	66.8	4.21656	36	0	1	0	1.25219	0.224895	1	22.5832	8.55834	0.372033	-0.988772	0.81359	-0.206299	0.0855368	-0.0247787	7.61425	0	0.261905	0	0.232622	1	0	0	0	0	0	0	0	0	0	0	0	0	0	0	0	1	0	0	0	0.239501
584	2008	21.7577	-0.98112	3.29584	10	1	112.6	4.73268	35	0	0	0	0.542083	-0.612336	0	20.8622	4.65396	0.408512	-0.895234	0.84108	-0.173068	0.190743	-0.134712	6.3646	0	0	0	0	1	0	0	0	0	0	0	0	1	0	0	0	0	0	0	0	0	0	0	0	0.164171
584	2009	21.6818	-1.0762	3.3322	10	1	112.6	4.73268	35	0	0	0	1.77022	0.571107	0	20.524	4.06044	0.314187	-1.15777	0.80371	-0.218517	0.113949	-0.279701	6.55387	0	0	0	0	1	0	0	0	0	0	0	0	0	1	0	0	0	0	0	0	0	0	0	0	0.113326
584	2010	21.9761	-0.769022	3.3673	10	1	112.6	4.73268	35	0	0	0	1.02332	0.0230476	0	21.0569	7.06902	0.398836	-0.919206	0.83024	-0.18604	0.200518	-0.172642	6.75454	0	0	0	0	1	0	0	0	0	0	0	0	0	0	1	0	0	0	0	0	0	0	0	0	0.209702
584	2011	22.0295	-0.704121	3.4012	10	1	92.5	4.53796	35	0	0	0	0.572509	-0.557728	0	20.8656	6.9921	0.312289	-1.16382	0.82757	-0.189262	0.18015	-0.0874124	6.97121	0	0	0	0	1	0	0	0	0	0	0	0	0	0	0	1	0	0	0	0	0	0	0	0	0.082058
584	2012	22.0378	-0.678877	3.43399	10	1	92.5	4.53796	35	0	1	0	0.742386	-0.297886	0	21.1635	6.86797	0.417248	-0.874074	0.83394	-0.181594	0.0995655	-0.0944873	7.16074	0	0	0	0	1	0	0	0	0	0	0	0	0	0	0	0	1	0	0	0	0	0	0	0	0.134732
584	2013	22.0013	-0.983612	3.46574	10	1	92.5	4.53796	35	0	1	0	1.11288	0.106949	0	21.7407	6.89568	0.770503	-0.260712	0.84228	-0.171643	0.105164	-0.10625	7.30482	0	0	0	0	1	0	0	0	0	0	0	0	0	0	0	0	0	1	0	0	0	0	0	0	0.320008
584	2014	21.9734	-0.909169	3.49651	10	1	92.5	4.53796	35	0	1	0	1.20351	0.185245	0	21.4234	6.84801	0.576879	-0.550123	0.85372	-0.158152	0.0923531	-0.149745	7.41024	0	0	0	0	1	0	0	0	0	0	0	0	0	0	0	0	0	0	1	0	0	0	0	0	0.290234
584	2015	21.8066	-1.21493	3.52636	10	1	92.5	4.53796	35	0	1	0	2.58032	0.947914	0	20.7956	6.52062	0.363906	-1.01086	0.82875	-0.187837	0.0991108	-0.245165	7.49622	0	0	0	0	1	0	0	0	0	0	0	0	0	0	0	0	0	0	0	1	0	0	0	0	0.198575
584	2016	21.5311	-1.20707	3.55535	10	1	66.8	4.21656	35	0	1	0	3.2401	1.1756	0	20.4143	6.41182	0.327301	-1.11688	0.81359	-0.206299	0.0855368	-0.0247787	7.61425	0	0	0	0	1	0	0	0	0	0	0	0	0	0	0	0	0	0	0	0	1	0	0	0	0.075983
586	2008	20.0493	-0.261793	3.3322	23	0	114.4	4.7484	39	0	0	0	1.5105	0.412442	0	19.8377	6.65028	0.809321	-0.21156	0.35325	-1.04058	0.207733	0.0313151	5.07679	0	0	0	0	0	0	0	0	0	0	0	0	1	0	0	0	0	0	0	0	0	0	0	0	0.148486
586	2009	20.0615	-0.262084	3.3673	23	0	114.4	4.7484	39	0	0	0	2.53832	0.931502	0	19.7344	6.62539	0.721026	-0.32708	0.32712	-1.11743	0.112447	-0.14361	5.36812	0	0	0	0	0	0	0	0	0	0	0	0	0	1	0	0	0	0	0	0	0	0	0	0	0.219216
586	2010	20.0866	-0.427654	3.4012	23	0	114.4	4.7484	39	0	0	0	2.39864	0.874901	0	19.7858	6.66441	0.740226	-0.3008	0.36676	-1.00305	0.213818	-0.0070894	5.57697	0	0	0	0	0	0	0	0	0	0	0	0	0	0	1	0	0	0	0	0	0	0	0	0	0.250954
586	2011	20.0671	-0.506057	3.43399	23	0	84.4	4.44735	39	0	0	0	2.14759	0.764345	0	19.9908	6.6174	0.926519	-0.0763206	0.4374	-0.826907	0.222127	0.0400842	5.68392	0	0	0	0	0	0	0	0	0	0	0	0	0	0	0	1	0	0	0	0	0	0	0	0	0.258812
586	2012	20.058	-0.54124	3.46574	23	0	84.4	4.44735	39	0	1	0	1.76451	0.567875	0	19.8993	6.57508	0.853339	-0.158598	0.44419	-0.811503	0.136407	0.0753817	5.86038	0	0	0	0	0	0	0	0	0	0	0	0	0	0	0	0	1	0	0	0	0	0	0	0	0.221255
586	2013	20.0088	-0.621778	3.49651	23	0	84.4	4.44735	39	0	1	0	2.37911	0.866726	0	19.8375	6.94505	0.842589	-0.171276	0.44754	-0.803989	0.108501	0.153367	5.99139	0	0	0	0	0	0	0	0	0	0	0	0	0	0	0	0	0	1	0	0	0	0	0	0	0.178522
586	2014	20.1026	-0.576734	3.52636	23	0	84.4	4.44735	39	0	1	0	3.67755	1.30225	0	19.9786	7.06817	0.883391	-0.123987	0.45038	-0.797664	0.0894977	0.114121	6.10775	0	0	0	0	0	0	0	0	0	0	0	0	0	0	0	0	0	0	1	0	0	0	0	0	0.184761
586	2015	20.0892	-0.658466	3.55535	23	0	84.4	4.44735	39	0	1	0	7.18029	1.97134	0	19.8909	6.98101	0.819961	-0.198499	0.44754	-0.803989	0.0502124	0.134604	6.22034	0	0	0	0	0	0	0	0	0	0	0	0	0	0	0	0	0	0	0	1	0	0	0	0	0.167148
586	2016	20.1282	-0.640272	3.58352	23	0	60.312	4.11598	39	0	1	0	7.47041	2.01095	0	19.9358	6.98193	0.824915	-0.192475	0.42314	-0.860052	0.092166	-0.0422075	6.33047	0	0	0	0	0	0	0	0	0	0	0	0	0	0	0	0	0	0	0	0	1	0	0	0	0.177086
589	2008	22.114	-0.360453	2.56495	24	0	115.4	4.75703	29	0	0	0	0.282308	-1.26476	1	22.1989	8.95712	1.08861	0.0848999	0.33008	-1.10842	0.230729	-0.0759152	2.94074	0	0	0	0	0	0	0	0	0	0	0	0	1	0	0	0	0	0	0	0	0	0	0	0	0.136019
589	2009	22.1901	-0.442862	2.63906	24	0	115.4	4.75703	29	0	0	0	1.04829	0.0471597	1	22.2787	8.99826	1.09271	0.0886615	0.3035	-1.19237	0.100499	-0.0220978	3.27387	0	0	0	0	0	0	0	0	0	0	0	0	0	1	0	0	0	0	0	0	0	0	0	0	0.240563
589	2010	22.4242	-0.347732	2.70805	24	0	115.4	4.75703	29	0	0	0	0.540332	-0.615572	1	22.5522	9.14644	1.13652	0.127969	0.32714	-1.11737	0.171727	0.191158	3.40008	0	0	0	0	0	0	0	0	0	0	0	0	0	0	1	0	0	0	0	0	0	0	0	0	0.147623
589	2011	22.6781	-0.362775	2.77259	24	0	106.2	4.6747	29	0	0	0	0.335046	-1.09349	1	22.743	9.07727	1.06706	0.0649064	0.34368	-1.06804	0.242664	-0.0486653	3.59206	0	0	0	0	0	0	0	0	0	0	0	0	0	0	0	1	0	0	0	0	0	0	0	0	0.128873
589	2012	22.6306	-0.40549	2.83321	24	0	106.2	4.6747	29	0	1	0	0.346974	-1.05851	1	22.6099	9.08217	0.979411	-0.0208035	0.36799	-0.9997	0.20062	-0.359872	3.73113	0	0	0	0	0	0	0	0	0	0	0	0	0	0	0	0	1	0	0	0	0	0	0	0	0.164734
589	2013	22.7477	-0.378141	2.89037	24	0	106.2	4.6747	29	0	1	0	0.333834	-1.09711	1	22.5917	9.08455	0.85553	-0.156035	0.39135	-0.938153	0.182567	-0.424569	3.85407	0	0	0	0	0	0	0	0	0	0	0	0	0	0	0	0	0	1	0	0	0	0	0	0	0.197001
589	2014	22.9985	-0.49085	2.94444	24	0	106.2	4.6747	29	0	1	0	0.533957	-0.62744	1	22.4394	8.97398	0.571763	-0.55903	0.38576	-0.95254	0.150506	-0.48976	4.01601	0	0	0	0	0	0	0	0	0	0	0	0	0	0	0	0	0	0	1	0	0	0	0	0	0.201404
589	2015	23.137	-0.37375	2.99573	24	0	106.2	4.6747	29	0	1	0	0.502371	-0.688417	1	22.2778	8.93669	0.423549	-0.859087	0.38162	-0.96333	0.149121	-1.57006	4.13228	0	0	0	0	0	0	0	0	0	0	0	0	0	0	0	0	0	0	0	1	0	0	0	0	0.118264
589	2016	23.0678	-0.420388	3.04452	24	0	79.329	4.38613	29	0	1	0	0.443939	-0.812068	1	22.4437	8.79149	0.535783	-0.624026	0.36631	-1.00428	0.118717	-0.342449	4.29593	0	0	0	0	0	0	0	0	0	0	0	0	0	0	0	0	0	0	0	0	1	0	0	0	0.107007
590	2008	20.1894	-0.785473	2.70805	18	0	83.6	4.43793	27	1	0	0	1.67945	0.518468	1	19.2819	7.66809	0.403493	-0.907597	0.40942	-0.893014	0.217748	-0.0793491	4.72477	0	0	0	0	1	0	0	0	0	0	0	0	1	0	0	0	0	0	0	0	0	0	0	0	0.510129
590	2009	20.0623	-0.593872	2.77259	18	0	83.6	4.43793	27	1	0	0	3.03952	1.1117	1	19.429	7.68891	0.530838	-0.633299	0.38346	-0.95852	0.129597	-0.315694	5.0337	0	0	0	0	1	0	0	0	0	0	0	0	0	1	0	0	0	0	0	0	0	0	0	0	0.522011
590	2010	20.1589	-0.674051	2.83321	18	0	83.6	4.43793	27	1	0	0	5.45121	1.69584	1	19.5572	7.54115	0.547935	-0.601599	0.40026	-0.915641	0.219333	-0.0813512	5.22874	0	0	0	0	1	0	0	0	0	0	0	0	0	0	1	0	0	0	0	0	0	0	0	0	0.570919
590	2011	20.2165	-0.915541	2.89037	18	0	65.1	4.19117	27	1	0	0	3.12401	1.13912	1	19.6547	7.52348	0.570182	-0.561799	0.43089	-0.841902	0.214501	-0.054422	5.45197	0	0	0	0	1	0	0	0	0	0	0	0	0	0	0	1	0	0	0	0	0	0	0	0	0.562612
590	2012	20.3723	-1.13877	2.94444	18	0	65.1	4.19117	27	1	1	1	3.25472	1.18011	1	19.711	7.57815	0.516209	-0.661243	0.43267	-0.83778	0.121184	-0.0813306	5.66184	0	0	0	0	1	0	0	0	0	0	0	0	0	0	0	0	1	0	0	0	0	0	0	0	0.510342
590	2013	20.1301	-0.668939	2.99573	18	0	65.1	4.19117	27	1	1	1	5.65036	1.73172	1	19.3607	7.52887	0.463298	-0.769385	0.43294	-0.837156	0.110246	-0.120564	5.79004	0	0	0	0	1	0	0	0	0	0	0	0	0	0	0	0	0	1	0	0	0	0	0	0	0.509852
590	2014	20.1902	-0.376491	3.04452	18	0	65.1	4.19117	27	1	1	1	6.055	1.80088	1	19.1292	7.41095	0.34614	-1.06091	0.45099	-0.79631	0.0992177	-0.205245	5.9079	0	0	0	0	1	0	0	0	0	0	0	0	0	0	0	0	0	0	1	0	0	0	0	0	0.516404
590	2015	20.1913	-0.431286	3.09104	18	0	65.1	4.19117	27	1	1	1	9.85048	2.28752	1	19.5015	7.40123	0.501706	-0.689741	0.43909	-0.823051	0.102673	-0.816062	6.02265	0	0	0	0	1	0	0	0	0	0	0	0	0	0	0	0	0	0	0	1	0	0	0	0	0.552256
590	2016	20.2623	-0.542189	3.13549	18	0	47.084	3.87295	27	1	1	1	6.95831	1.93994	1	19.5757	7.50219	0.503284	-0.686601	0.42559	-0.854279	0.0811147	-0.0503796	6.15027	0	0	0	0	1	0	0	0	0	0	0	0	0	0	0	0	0	0	0	0	1	0	0	0	0.525656
591	2008	21.4044	-0.239467	2.99573	22	0	73.7	4.31348	44	1	0	0	0.480449	-0.733035	1	21.9732	8.09529	1.76626	0.568862	0.56847	-0.564807	0.236611	-0.103345	4.09688	0	0	0	0	1	1	0	0	0	0	0	0	1	0	0	0	0	0	0	0	0	0	0	0	0.083932
591	2009	21.4752	-0.23376	3.04452	22	0	73.7	4.31348	44	1	0	0	0.950747	-0.0505078	1	22.0656	8.55121	1.80476	0.590428	0.50706	-0.679126	0.127418	-0.295861	4.37525	0	0	0	0	1	1	0	0	0	0	0	0	0	1	0	0	0	0	0	0	0	0	0	0	0.100265
591	2010	21.5541	-0.263243	3.09104	22	0	73.7	4.31348	44	1	0	0	1.05979	0.0580728	1	22.1921	8.53484	1.89247	0.637885	0.55708	-0.585046	0.212608	-0.00139333	4.60783	0	0	0	0	1	1	0	0	0	0	0	0	0	0	1	0	0	0	0	0	0	0	0	0	0.099464
591	2011	21.7157	-0.210978	3.13549	22	0	56.6	4.05352	44	1	0	0	0.563962	-0.572768	1	22.2883	8.77802	1.77274	0.572528	0.57906	-0.546349	0.259866	-0.123003	4.85481	0	0	0	0	1	1	0	0	0	0	0	0	0	0	0	1	0	0	0	0	0	0	0	0	0.12367
591	2012	21.7964	-0.200992	3.17805	22	0	56.6	4.05352	44	1	1	1	0.590683	-0.526476	1	22.2725	8.80612	1.60997	0.476214	0.55919	-0.581266	0.141145	0.0432707	5.07391	0	0	0	0	1	1	0	0	0	0	0	0	0	0	0	0	1	0	0	0	0	0	0	0	0.140572
591	2013	21.8774	-0.194497	3.21888	22	0	56.6	4.05352	44	1	1	1	0.711004	-0.341077	1	22.2569	8.60776	1.4617	0.3796	0.55293	-0.592524	0.123514	0.0362147	5.17327	0	0	0	0	1	1	1	0	0	0	0	0	0	0	0	0	0	1	0	0	0	0	0	0	0.1447
591	2014	21.9245	-0.15515	3.2581	22	0	56.6	4.05352	44	1	1	1	1.18135	0.166656	1	22.2812	8.42858	1.42848	0.35661	0.58166	-0.541869	0.122524	-0.212789	5.30754	0	0	0	0	1	1	1	0	0	0	0	0	0	0	0	0	0	0	1	0	0	0	0	0	0.15304
591	2015	23.8473	-0.319514	3.29584	22	0	56.6	4.05352	44	1	1	1	0.275148	-1.29045	1	22.0125	7.80057	0.159663	-1.83469	0.56826	-0.565176	0.0968763	-0.669636	5.50939	0	0	0	0	1	1	1	0	0	0	0	0	0	0	0	0	0	0	0	1	0	0	0	0	0.344478
591	2016	24.1167	-0.48943	3.3322	22	0	40.672	3.72983	44	1	1	1	0.622628	-0.473807	1	22.1895	7.79934	0.145573	-1.92708	0.55673	-0.585675	0.123593	-0.397587	5.71103	0	0	0	0	1	1	1	0	0	0	0	0	0	0	0	0	0	0	0	0	1	0	0	0	0.328602
593	2008	20.194	-0.428765	3.04452	23	0	114.4	4.7484	45	1	0	0	1.37632	0.319416	0	19.4539	7.38771	0.477033	-0.74017	0.35325	-1.04058	0.207733	0.0313151	5.07679	0	0	0	0	0	0	0	0	0	0	0	0	1	0	0	0	0	0	0	0	0	0	0	0	0.281301
593	2009	20.1724	-0.654607	3.09104	23	0	114.4	4.7484	45	1	0	0	3.88966	1.35832	0	19.614	6.56244	0.572147	-0.558359	0.32712	-1.11743	0.112447	-0.14361	5.36812	0	0	0	0	0	0	0	0	0	0	0	0	0	1	0	0	0	0	0	0	0	0	0	0	0.305169
593	2010	20.3356	-0.538918	3.13549	23	0	114.4	4.7484	45	1	0	0	2.9947	1.09684	0	19.4641	6.70564	0.418315	-0.87152	0.36676	-1.00305	0.213818	-0.0070894	5.57697	0	0	0	0	0	0	0	0	0	0	0	0	0	0	1	0	0	0	0	0	0	0	0	0	0.320169
593	2011	20.2976	-0.71563	3.17805	23	0	84.4	4.44735	45	1	0	0	2.13302	0.75754	0	20.1377	6.59851	0.852253	-0.159872	0.4374	-0.826907	0.222127	0.0400842	5.68392	0	0	0	0	0	0	0	0	0	0	0	0	0	0	0	1	0	0	0	0	0	0	0	0	0.340345
593	2012	20.257	-0.766443	3.21888	23	0	84.4	4.44735	45	1	1	1	2.17526	0.777146	0	19.9256	6.96224	0.718015	-0.331264	0.44419	-0.811503	0.136407	0.0753817	5.86038	0	0	0	0	0	0	0	0	0	0	0	0	0	0	0	0	1	0	0	0	0	0	0	0	0.291385
593	2013	20.6245	-1.33407	3.2581	23	0	84.4	4.44735	45	1	1	1	1.64183	0.495811	0	19.9467	6.98749	0.507717	-0.677831	0.44754	-0.803989	0.108501	0.153367	5.99139	0	0	0	0	0	0	0	0	0	0	0	0	0	0	0	0	0	1	0	0	0	0	0	0	0.297039
593	2014	20.4602	-2.00241	3.29584	23	0	84.4	4.44735	45	1	1	1	2.72411	1.00214	0	19.9089	6.96508	0.576174	-0.551345	0.45038	-0.797664	0.0894977	0.114121	6.10775	0	0	0	0	0	0	0	0	0	0	0	0	0	0	0	0	0	0	1	0	0	0	0	0	0.295657
593	2015	20.4878	-1.72779	3.3322	23	0	84.4	4.44735	45	1	1	1	5.07644	1.62461	0	19.8591	6.90174	0.533226	-0.628811	0.44754	-0.803989	0.0502124	0.134604	6.22034	0	0	0	0	0	0	0	0	0	0	0	0	0	0	0	0	0	0	0	1	0	0	0	0	0.311427
593	2016	21.1812	-1.20163	3.3673	23	0	60.312	4.11598	45	1	1	1	2.55908	0.93965	0	19.9757	6.64639	0.299537	-1.20552	0.42314	-0.860052	0.092166	-0.0422075	6.33047	0	0	0	0	0	0	0	0	0	0	0	0	0	0	0	0	0	0	0	0	1	0	0	0	0.271065
596	2008	21.1417	-0.870188	2.48491	12	0	54.8	4.02177	15	1	0	0	1.07303	0.070482	1	21.0446	8.24012	0.907453	-0.0971132	0.43993	-0.82114	0.198461	0.0162533	4.58824	0	0	0	0	0	0	0	0	0	0	0	0	1	0	0	0	0	0	0	0	0	0	0	0	0.384667
596	2009	21.0176	-0.921256	2.56495	12	0	54.8	4.02177	15	1	0	0	5.18928	1.64659	1	21.0167	8.18256	0.999401	-0.00059934	0.40334	-0.907975	0.141526	-0.436803	4.91231	0	0	0	0	0	0	0	0	0	0	0	0	0	1	0	0	0	0	0	0	0	0	0	0	0.608103
596	2010	21.3427	-0.832092	2.63906	12	0	54.8	4.02177	15	1	0	0	8.87066	2.18275	1	21.354	8.43837	1.01142	0.0113586	0.44419	-0.811503	0.219527	-0.0823086	5.09817	0	0	0	0	0	0	0	0	0	0	0	0	0	0	1	0	0	0	0	0	0	0	0	0	0.711527
596	2011	22.1683	-1.05247	2.70805	12	0	50.5	3.94158	15	1	0	0	4.51715	1.50788	1	21.9196	8.55699	0.779849	-0.248655	0.4431	-0.81396	0.229068	-0.126028	5.36898	0	0	0	0	0	0	0	0	0	0	0	0	0	0	0	1	0	0	0	0	0	0	0	0	0.739716
596	2012	22.3925	-1.01035	2.77259	12	0	50.5	3.94158	15	1	1	1	2.94565	1.08033	1	22.1576	8.60153	0.790685	-0.234855	0.45259	-0.792769	0.126301	-0.126988	5.64118	0.32	0.273333	0.277632	0.241638	0	0	0	0	0	0	0	0	0	0	0	0	1	0	0	0	0	0	0	0	0.709122
596	2013	22.484	-1.03121	2.83321	12	0	50.5	3.94158	15	1	1	1	1.76153	0.56618	1	22.2452	8.69751	0.787455	-0.238949	0.47706	-0.740113	0.122251	-0.242595	5.86387	0	0	0	0	0	0	0	0	0	0	0	0	0	0	0	0	0	1	0	0	0	0	0	0	0.697825
596	2014	22.5817	-1.0553	2.89037	12	0	50.5	3.94158	15	1	1	1	2.56161	0.940636	1	22.2603	8.68896	0.725165	-0.321357	0.47564	-0.743094	0.0940391	-0.142338	5.97535	0	0	0	0	0	0	0	0	0	0	0	0	0	0	0	0	0	0	1	0	0	0	0	0	0.686279
596	2015	22.695	-1.11757	2.94444	12	0	50.5	3.94158	15	1	1	1	2.33408	0.84762	1	22.3821	8.67385	0.731352	-0.31286	0.46847	-0.758283	0.0582379	-0.0301057	6.06785	0	0	0	0	0	0	0	0	0	0	0	0	0	0	0	0	0	0	0	1	0	0	0	0	0.712656
596	2016	22.8907	-1.13947	2.99573	12	0	40.32	3.72135	15	1	1	1	2.36648	0.861403	1	22.5179	8.66181	0.688759	-0.372863	0.48394	-0.725794	0.103918	-0.345672	6.16359	0.444444	0.5	0.367725	0.405465	0	0	0	0	0	0	0	0	0	0	0	0	0	0	0	0	1	0	0	0	0.746793
597	2008	22.1352	-0.483958	2.70805	6	1	105.3	4.66627	27	1	0	0	0.991509	-0.00852681	0	22.2515	8.93234	1.12324	0.116219	0.62973	-0.462464	0.179311	-0.066703	5.24737	0	0	0	0	0	0	0	0	0	0	0	0	1	0	0	0	0	0	0	0	0	0	0	0	0.34237
597	2009	22.5281	-0.412216	2.77259	6	1	105.3	4.66627	27	1	0	0	1.44585	0.368697	0	22.3513	9.33371	0.837909	-0.176846	0.59321	-0.522207	0.055859	0.372675	5.44833	0	0	0	0	0	0	0	0	0	0	0	0	0	1	0	0	0	0	0	0	0	0	0	0	0.305819
597	2010	22.447	-0.459588	2.83321	6	1	105.3	4.66627	27	1	0	0	1.02066	0.0204482	0	22.2979	9.17823	0.8614	-0.149197	0.62733	-0.466283	0.0843185	0.506901	5.66112	0	0	0	0	0	0	0	0	0	0	0	0	0	0	1	0	0	0	0	0	0	0	0	0	0.23422
597	2011	22.4935	-0.352087	2.89037	6	1	104.7	4.6606	27	1	0	0	0.416661	-0.875482	0	22.0799	9.16702	0.661184	-0.413723	0.67672	-0.390498	0.176925	-0.0679459	5.8967	0	0	0	0	0	0	0	0	0	0	0	0	0	0	0	1	0	0	0	0	0	0	0	0	0.204136
597	2012	22.5139	-0.345379	2.94444	6	1	104.7	4.6606	27	1	1	1	0.348666	-1.05364	0	22.0752	9.12598	0.644875	-0.438699	0.68122	-0.38387	0.0913304	-0.00396203	5.96837	0	0	0	0	0	0	0	0	0	0	0	0	0	0	0	0	1	0	0	0	0	0	0	0	0.247474
597	2013	22.7454	-0.237833	2.99573	6	1	104.7	4.6606	27	1	1	1	0.306653	-1.18204	0	22.0768	9.11592	0.512349	-0.668749	0.64336	-0.441051	0.0762077	0.198349	6.10017	0	0	0	0	0	0	0	0	0	0	0	0	0	0	0	0	0	1	0	0	0	0	0	0	0.308679
597	2014	22.8719	-0.38873	3.04452	6	1	104.7	4.6606	27	1	1	1	0.586338	-0.533859	0	22.1895	9.10542	0.505469	-0.682268	0.62844	-0.464515	0.0425274	0.470558	6.07577	0	0	0	0	0	0	0	0	0	0	0	0	0	0	0	0	0	0	1	0	0	0	0	0	0.315293
597	2015	22.8857	-0.323257	3.09104	6	1	104.7	4.6606	27	1	1	1	0.566246	-0.568726	0	22.0672	9.05719	0.441113	-0.818455	0.47469	-0.745093	0.00921815	0.884189	5.8955	0	0	0	0	0	0	0	0	0	0	0	0	0	0	0	0	0	0	0	1	0	0	0	0	0.265305
597	2016	23.0046	-0.285846	3.13549	6	1	77.52	4.36335	27	1	1	1	0.484838	-0.723941	0	22.2948	9.01979	0.491768	-0.709748	0.48072	-0.73247	0.00901521	0.891993	5.92082	0.444444	0.444444	0.367725	0.367725	0	0	0	0	0	0	0	0	0	0	0	0	0	0	0	0	1	0	0	0	0.315571
598	2008	21.4451	-0.460714	2.48491	23	0	114.4	4.7484	46	0	0	0	0.627517	-0.465985	1	21.5853	8.09316	1.15047	0.140174	0.35325	-1.04058	0.207733	0.0313151	5.07679	0	0	0	0	0	0	0	0	0	0	0	0	1	0	0	0	0	0	0	0	0	0	0	0	0.097639
598	2009	21.453	-0.368735	2.56495	23	0	114.4	4.7484	46	0	0	0	1.72916	0.547637	1	21.5221	8.2255	1.07145	0.0690087	0.32712	-1.11743	0.112447	-0.14361	5.36812	0	0	0	0	0	0	0	0	0	0	0	0	0	1	0	0	0	0	0	0	0	0	0	0	0.10483
598	2010	21.6741	-1.00708	2.63906	23	0	114.4	4.7484	46	0	0	0	3.68324	1.30379	1	20.2316	6.40523	0.236324	-1.44255	0.36676	-1.00305	0.213818	-0.0070894	5.57697	0	0	0	0	0	0	0	0	0	0	0	0	0	0	1	0	0	0	0	0	0	0	0	0	0.551625
598	2011	22.682	-0.745822	2.70805	23	0	84.4	4.44735	46	0	0	0	1.34548	0.296749	1	21.3745	7.87929	0.270454	-1.30765	0.4374	-0.826907	0.222127	0.0400842	5.68392	0	0	0	0	0	0	0	0	0	0	0	0	0	0	0	1	0	0	0	0	0	0	0	0	0.498949
598	2012	22.845	-0.737973	2.77259	23	0	84.4	4.44735	46	0	1	0	1.02143	0.0212082	1	21.4897	8.02943	0.25783	-1.35546	0.44419	-0.811503	0.136407	0.0753817	5.86038	0	0	0	0	0	0	0	0	0	0	0	0	0	0	0	0	1	0	0	0	0	0	0	0	0.51715
598	2013	23.0654	-1.06055	2.83321	23	0	84.4	4.44735	46	0	1	0	1.65343	0.502853	1	21.6058	8.13593	0.232304	-1.45971	0.44754	-0.803989	0.108501	0.153367	5.99139	0	0	0	0	0	0	0	0	0	0	0	0	0	0	0	0	0	1	0	0	0	0	0	0	0.479677
598	2014	23.2207	-0.958486	2.89037	23	0	84.4	4.44735	46	0	1	0	1.87759	0.62999	1	21.7254	8.11253	0.224199	-1.49522	0.45038	-0.797664	0.0894977	0.114121	6.10775	0	0	0	0	0	0	0	0	0	0	0	0	0	0	0	0	0	0	1	0	0	0	0	0	0.441512
598	2015	23.3767	-0.880636	2.94444	23	0	84.4	4.44735	46	0	1	0	1.49709	0.403523	1	21.8423	8.08333	0.215636	-1.53417	0.44754	-0.803989	0.0502124	0.134604	6.22034	0	0	0	0	0	0	0	0	0	0	0	0	0	0	0	0	0	0	0	1	0	0	0	0	0.423174
598	2016	23.5517	-0.778648	2.99573	23	0	60.312	4.11598	46	0	1	0	1.01662	0.0164883	1	21.841	8.13241	0.18076	-1.71059	0.42314	-0.860052	0.092166	-0.0422075	6.33047	0	0	0	0	0	0	0	0	0	0	0	0	0	0	0	0	0	0	0	0	1	0	0	0	0.419518
599	2008	22.0988	-0.352309	2.48491	15	1	160.2	5.08265	29	0	0	0	0.366037	-1.00502	1	22.1911	9.09291	1.09666	0.0922732	0.72358	-0.323544	0.193154	-0.149059	6.07239	0	0	0	0	0	0	0	0	0	0	0	0	1	0	0	0	0	0	0	0	0	0	0	0	0.034326
599	2009	22.1855	-0.407188	2.56495	15	1	160.2	5.08265	29	0	0	0	1.10419	0.0991078	1	22.1586	9.07406	0.973502	-0.0268551	0.67284	-0.396248	0.0898171	-0.00869054	6.25304	0	0	0	0	0	0	0	0	0	0	0	0	0	1	0	0	0	0	0	0	0	0	0	0	0.144197
599	2010	22.2728	-0.376921	2.63906	15	1	160.2	5.08265	29	0	0	0	0.616318	-0.483993	1	22.4773	9.17967	1.22694	0.204527	0.6633	-0.410528	0.148327	0.132575	6.51027	0	0	0	0	0	0	0	0	0	0	0	0	0	0	1	0	0	0	0	0	0	0	0	0	0.077428
599	2011	22.3157	-0.368409	2.70805	15	1	160.1	5.08203	29	0	0	0	0.418516	-0.87104	1	22.5662	9.10986	1.28474	0.250558	0.6909	-0.36976	0.151593	0.0849632	6.73859	0	0	0	0	0	0	0	0	0	0	0	0	0	0	0	1	0	0	0	0	0	0	0	0	0.079081
599	2012	22.2948	-0.384236	2.77259	15	1	160.1	5.08203	29	0	1	0	0.382649	-0.960638	1	22.4997	9.0405	1.22731	0.204824	0.68751	-0.374679	0.0996393	-0.0952986	6.92788	0	0	0	0	0	0	0	0	0	0	0	0	0	0	0	0	1	0	0	0	0	0	0	0	0.090098
599	2013	22.3047	-0.386715	2.83321	15	1	160.1	5.08203	29	0	1	0	0.432858	-0.837345	1	22.3857	8.95931	1.08428	0.0809141	0.68173	-0.383122	0.102125	-0.0742795	7.06971	0	0	0	0	0	0	0	0	0	0	0	0	0	0	0	0	0	1	0	0	0	0	0	0	0.101298
599	2014	22.3429	-0.684205	2.89037	15	1	160.1	5.08203	29	0	1	0	0.779884	-0.24861	1	22.104	8.88958	0.787495	-0.238898	0.70038	-0.356132	0.0724586	0.097931	7.17324	0	0	0	0	0	0	0	0	0	0	0	0	0	0	0	0	0	0	1	0	0	0	0	0	0.144726
599	2015	22.499	-0.578815	2.94444	15	1	160.1	5.08203	29	0	1	0	1.13787	0.129161	1	21.8199	8.75321	0.507003	-0.679238	0.67022	-0.400149	0.0889024	-0.116913	7.26346	0	0	0	0	0	0	0	0	0	0	0	0	0	0	0	0	0	0	0	1	0	0	0	0	0.194912
599	2016	22.704	-0.466015	2.99573	15	1	111.398	4.72205	29	0	1	0	0.738946	-0.302531	1	22.3182	8.6085	0.679839	-0.3859	0.66934	-0.401463	0.0628283	0.247282	7.35634	0	0	0	0	0	0	0	0	0	0	0	0	0	0	0	0	0	0	0	0	1	0	0	0	0.146362
600	2008	23.0329	-0.504686	2.63906	3	1	127.1	4.85281	44	1	0	0	0.424594	-0.856622	1	22.1844	6.52209	0.42812	-0.848351	0.50359	-0.685993	0.168454	-0.00211608	4.69237	0	0	0	0	1	0	0	0	0	0	0	0	1	0	0	0	0	0	0	0	0	0	0	0	0.151498
600	2009	23.0333	-0.51731	2.70805	3	1	127.1	4.85281	44	1	0	0	0.628498	-0.464422	1	22.278	6.49527	0.469955	-0.755119	0.45456	-0.788425	0.0779431	0.12466	4.90412	0	0	0	0	1	0	0	0	0	0	0	0	0	1	0	0	0	0	0	0	0	0	0	0	0.156691
600	2010	23.2187	-0.412108	2.77259	3	1	127.1	4.85281	44	1	0	0	0.409862	-0.891935	1	22.4115	6.50728	0.446157	-0.807084	0.47225	-0.750247	0.176175	-0.0302844	5.04632	0	0	0	0	1	0	0	0	0	0	0	0	0	0	1	0	0	0	0	0	0	0	0	0	0.118107
600	2011	23.4706	-0.302103	2.83321	3	1	125.5	4.84024	44	1	0	0	0.257692	-1.35599	1	22.5203	6.57647	0.386666	-0.950193	0.49126	-0.710782	0.187801	-0.133598	5.30498	0	0	0	0	1	0	0	0	0	0	0	0	0	0	0	1	0	0	0	0	0	0	0	0	0.120369
600	2012	23.557	-0.285824	2.89037	3	1	125.5	4.84024	44	1	1	1	0.22775	-1.47951	1	22.5827	6.6733	0.377441	-0.974341	0.51092	-0.671542	0.0791594	0.12983	5.50438	0	0	0	0	1	0	0	0	0	0	0	0	0	0	0	0	1	0	0	0	0	0	0	0	0.163749
600	2013	23.6136	-0.339448	2.94444	3	1	125.5	4.84024	44	1	1	1	0.226898	-1.48325	1	22.8868	8.29804	0.483444	-0.72682	0.5206	-0.652773	0.051223	0.46117	5.64139	0	0	0	0	1	0	0	0	0	0	0	0	0	0	0	0	0	1	0	0	0	0	0	0	0.257384
600	2014	23.9527	-0.568951	2.99573	3	1	125.5	4.84024	44	1	1	1	0.719733	-0.328875	1	23.1111	8.4312	0.431054	-0.841523	0.52308	-0.648021	0.0391309	0.512842	5.74648	0	0	0	0	1	0	0	0	0	0	0	0	0	0	0	0	0	0	1	0	0	0	0	0	0.373255
600	2015	23.9754	-0.666217	3.04452	3	1	125.5	4.84024	44	1	1	1	0.738965	-0.302504	1	22.9877	8.47908	0.372444	-0.987668	0.47036	-0.754257	0.0471857	0.407189	5.86042	0	0	0	0	1	0	0	0	0	0	0	0	0	0	0	0	0	0	0	1	0	0	0	0	0.410116
600	2016	24.0988	-0.604962	3.09104	3	1	79.776	4.39168	44	1	1	1	0.544106	-0.608611	1	22.9626	8.4602	0.321035	-1.1362	0.47109	-0.752706	0.0786298	0.0579711	5.94915	0	0	0	0	1	0	0	0	0	0	0	0	0	0	0	0	0	0	0	0	1	0	0	0	0.313953
601	2008	22.8324	-0.481438	2.70805	19	1	110	4.70953	44	1	0	0	0.309971	-1.17128	0	21.5324	8.53915	0.272593	-1.29978	0.87608	-0.132298	0.156307	0.0701414	6.21971	0	0	0	0	0	1	0	0	0	0	0	0	1	0	0	0	0	0	0	0	0	0	0	0	0.19106
601	2009	22.8568	-0.466829	2.77259	19	1	110	4.70953	44	1	0	0	0.720118	-0.32834	0	21.2438	8.43359	0.199333	-1.61278	0.84206	-0.171904	0.0752094	0.155361	6.48155	0	0	0	0	0	1	0	0	0	0	0	0	0	1	0	0	0	0	0	0	0	0	0	0	0.275116
601	2010	22.8521	-0.478873	2.83321	19	1	110	4.70953	44	1	0	0	0.572633	-0.557511	0	21.4752	8.48838	0.2524	-1.37674	0.83317	-0.182518	0.164195	0.039779	6.69549	0	0	0	0	0	1	0	0	0	0	0	0	0	0	1	0	0	0	0	0	0	0	0	0	0.260573
601	2011	22.8238	-0.50736	2.89037	19	1	71.5	4.28359	44	1	0	0	0.370425	-0.993103	0	21.47	8.42705	0.258199	-1.35403	0.82159	-0.196514	0.155148	0.0635039	6.95224	0	0	0	0	0	1	0	0	0	0	0	0	0	0	0	1	0	0	0	0	0	0	0	0	0.236752
601	2012	22.8618	-0.505777	2.94444	19	1	71.5	4.28359	44	1	1	1	0.389319	-0.943356	0	21.4883	8.43185	0.253195	-1.3736	0.84316	-0.170599	0.0741416	0.184989	7.11976	0	0	0	0	0	1	0	0	0	0	0	0	0	0	0	0	1	0	0	0	0	0	0	0	0.30463
601	2013	22.8854	-0.560574	2.99573	19	1	71.5	4.28359	44	1	1	1	0.555837	-0.587281	0	21.5734	8.36985	0.269245	-1.31213	0.84193	-0.172058	0.0964028	-0.0140892	7.27479	0	0	0	0	0	1	1	0	0	0	0	0	0	0	0	0	0	1	0	0	0	0	0	0	0.336089
601	2014	22.8764	-0.62395	3.04452	19	1	71.5	4.28359	44	1	1	1	0.739038	-0.302406	0	21.8252	8.38366	0.349465	-1.05135	0.88118	-0.126493	0.0907087	-0.129273	7.38116	0	0	0	0	0	1	1	0	0	0	0	0	0	0	0	0	0	0	1	0	0	0	0	0	0.275413
601	2015	22.8642	-0.680081	3.09104	19	1	71.5	4.28359	44	1	1	1	1.39837	0.335309	0	21.8242	8.39615	0.353472	-1.03995	0.73019	-0.314451	0.096217	-0.208809	7.49452	0	0	0	0	0	1	1	0	0	0	0	0	0	0	0	0	0	0	0	1	0	0	0	0	0.308838
601	2016	22.9018	-0.711829	3.13549	19	1	65.766	4.20119	44	1	1	1	1.0508	0.0495533	0	21.8861	8.43164	0.36213	-1.01575	0.77274	-0.257813	0.0994321	-0.191253	7.61832	0	0	0	0	0	1	1	0	0	0	0	0	0	0	0	0	0	0	0	0	1	0	0	0	0.347579
603	2008	18.8975	-0.642028	2.63906	1	1	15.2	2.78501	9	0	0	0	6.72632	1.90603	0	16.5759	6.42972	0.0981136	-2.32163	0.93775	-0.0642719	0.133097	0.208219	6.31055	0	0	0	0	0	1	0	0	0	0	0	0	1	0	0	0	0	0	0	0	0	0	0	0	0.666424
603	2009	18.9599	-0.552374	2.70805	1	1	15.2	2.78501	9	0	0	0	6.31987	1.8437	0	16.1168	4.51086	0.058248	-2.84305	0.87386	-0.134835	0.0920842	-0.0341514	6.50524	0	0	0	0	0	1	0	0	0	0	0	0	0	1	0	0	0	0	0	0	0	0	0	0	0.529612
603	2010	18.8514	-0.682999	2.77259	1	1	15.2	2.78501	9	0	0	0	26.6415	3.28247	0	16.7257	4.29046	0.119341	-2.12577	0.86627	-0.143559	0.159919	0.0647839	6.71153	0	0	0	0	0	1	0	0	0	0	0	0	0	0	1	0	0	0	0	0	0	0	0	0	0.234542
603	2011	20.7728	-1.08623	2.83321	1	1	9	2.30259	9	0	0	0	7.45401	2.00875	0	20.6633	5.93489	0.896332	-0.109444	0.92637	-0.0764816	0.148677	0.102563	6.8423	0	0	0	0	0	1	0	0	0	0	0	0	0	0	0	1	0	0	0	0	0	0	0	0	0.875018
603	2012	20.7727	-1.40536	2.89037	1	1	9	2.30259	9	0	1	0	9.26619	2.22637	0	20.6429	5.94803	0.878298	-0.129769	0.8995	-0.105916	0.106808	-0.1741	6.96919	0	0	0	0	0	1	0	0	0	0	0	0	0	0	0	0	1	0	0	0	0	0	0	0	0.872278
603	2013	20.4761	-1.12336	2.94444	1	1	9	2.30259	9	0	1	0	8.33409	2.12035	0	20.5525	6.02345	1.07932	0.0763332	0.87719	-0.131032	0.110903	-0.166623	7.07754	0	0	0	0	0	1	1	0	0	0	0	0	0	0	0	0	0	1	0	0	0	0	0	0	0.826378
603	2014	20.8411	-1.27518	2.99573	1	1	9	2.30259	9	0	1	0	5.50318	1.70533	0	20.4238	6.00881	0.65885	-0.41726	0.89005	-0.116478	0.0847615	-0.0552335	7.14582	0	0	0	0	0	1	1	0	0	0	0	0	0	0	0	0	0	0	1	0	0	0	0	0	0.803523
603	2015	21.0658	-1.37492	3.04452	1	1	9	2.30259	9	0	1	0	6.47137	1.86739	0	20.53	6.00389	0.585253	-0.535711	0.8233	-0.194435	0.0808296	-0.0154922	7.23275	0	0	0	0	0	1	1	0	0	0	0	0	0	0	0	0	0	0	0	1	0	0	0	0	0.792343
603	2016	21.7675	-2.6811	3.09104	1	1	4.615	1.72544	9	0	1	0	4.15088	1.42332	0	20.347	6.20051	0.241586	-1.42053	0.79311	-0.231793	0.0912906	-0.0937133	7.30288	0	0	0	0	0	1	1	0	0	0	0	0	0	0	0	0	0	0	0	0	1	0	0	0	0.783513
605	2008	18.6665	-0.689167	2.48491	1	1	15.2	2.78501	46	0	0	0	5.6725	1.73563	0	17.3931	4.82831	0.279889	-1.27336	0.93775	-0.0642719	0.133097	0.208219	6.31055	0	0	0	0	0	1	0	0	0	0	0	0	1	0	0	0	0	0	0	0	0	0	0	0	0.191811
605	2009	18.7168	-0.657572	2.56495	1	1	15.2	2.78501	46	0	0	0	9.0755	2.20558	0	17.385	4.70048	0.263999	-1.33181	0.87386	-0.134835	0.0920842	-0.0341514	6.50524	0	0	0	0	0	1	0	0	0	0	0	0	0	1	0	0	0	0	0	0	0	0	0	0	0.260916
605	2010	18.6852	-0.589575	2.63906	1	1	15.2	2.78501	46	0	0	0	9.61707	2.26354	0	17.3344	4.64439	0.259018	-1.35086	0.86627	-0.143559	0.159919	0.0647839	6.71153	0	0	0	0	0	1	0	0	0	0	0	0	0	0	1	0	0	0	0	0	0	0	0	0	0.187131
605	2011	18.7022	-0.551821	2.70805	1	1	9	2.30259	46	0	0	0	5.60724	1.72406	0	17.47	4.7362	0.291668	-1.23214	0.92637	-0.0764816	0.148677	0.102563	6.8423	0	0	0	0	0	1	0	0	0	0	0	0	0	0	0	1	0	0	0	0	0	0	0	0	0.231274
605	2012	18.7419	-0.590966	2.77259	1	1	9	2.30259	46	0	1	0	8.31673	2.11827	0	17.8801	4.76217	0.42241	-0.861778	0.8995	-0.105916	0.106808	-0.1741	6.96919	0	0	0	0	0	1	0	0	0	0	0	0	0	0	0	0	1	0	0	0	0	0	0	0	0.365746
605	2013	19.9763	-1.29358	2.83321	1	1	9	2.30259	46	0	1	0	3.10085	1.13167	0	18.0845	5.3799	0.150796	-1.89183	0.87719	-0.131032	0.110903	-0.166623	7.07754	0	0	0	0	0	1	1	0	0	0	0	0	0	0	0	0	0	1	0	0	0	0	0	0	0.322256
605	2014	21.5909	-0.607616	2.89037	1	1	9	2.30259	46	0	1	0	1.39282	0.331328	0	20.4061	6.1591	0.305812	-1.18478	0.89005	-0.116478	0.0847615	-0.0552335	7.14582	0	0	0	0	0	1	1	0	0	0	0	0	0	0	0	0	0	0	1	0	0	0	0	0	0.226792
605	2015	21.6163	-0.627788	2.94444	1	1	9	2.30259	46	0	1	0	2.63375	0.968409	0	20.4504	6.35437	0.311673	-1.1658	0.8233	-0.194435	0.0808296	-0.0154922	7.23275	0	0	0	0	0	1	1	0	0	0	0	0	0	0	0	0	0	0	0	1	0	0	0	0	0.242323
605	2016	21.9659	-0.417997	2.99573	1	1	4.615	1.72544	46	0	1	0	1.18356	0.168524	0	20.4986	6.42972	0.23055	-1.46729	0.79311	-0.231793	0.0912906	-0.0937133	7.30288	0	0	0	0	0	1	1	0	0	0	0	0	0	0	0	0	0	0	0	0	1	0	0	0	0.229087
612	2008	22.1189	-0.600867	2.70805	16	0	139.7	4.94663	32	1	0	0	0.880082	-0.12774	0	22.5182	8.38069	1.49081	0.399318	0.44219	-0.816016	0.196391	0.0265148	4.80628	0	0	0	0	1	0	0	0	0	0	0	0	1	0	0	0	0	0	0	0	0	0	0	0	0.115688
612	2009	22.0879	-0.703959	2.77259	16	0	139.7	4.94663	32	1	0	0	3.43466	1.23392	0	22.3531	8.31361	1.30364	0.26516	0.38753	-0.947962	0.0814788	0.172808	5.16341	0	0	0	0	1	0	0	0	0	0	0	0	0	1	0	0	0	0	0	0	0	0	0	0	0.105947
612	2010	22.0986	-0.726024	2.83321	16	0	139.7	4.94663	32	1	0	0	2.64587	0.973	0	22.445	8.30869	1.41394	0.346382	0.40435	-0.905474	0.181117	0.107063	5.35265	0	0	0	0	1	0	0	0	0	0	0	0	0	0	1	0	0	0	0	0	0	0	0	0	0.079595
612	2011	22.317	-0.688972	2.89037	16	0	126.9	4.85125	32	1	0	0	1.06043	0.0586717	0	22.51	8.31189	1.2128	0.192933	0.40523	-0.9033	0.161717	0.205047	5.57781	0	0	0	0	1	0	0	0	0	0	0	0	0	0	0	1	0	0	0	0	0	0	0	0	0.036701
612	2012	22.5399	-0.507466	2.94444	16	0	126.9	4.85125	32	1	1	1	0.845419	-0.167923	0	22.5355	8.2958	0.995552	-0.00445769	0.40754	-0.897616	0.10043	0.103856	5.73909	0	0	0	0	1	0	0	0	0	0	0	0	0	0	0	0	1	0	0	0	0	0	0	0	-0.017803
612	2013	22.6967	-0.918511	2.99573	16	0	126.9	4.85125	32	1	1	1	0.947171	-0.0542755	0	22.4489	8.3535	0.780454	-0.24788	0.4327	-0.837711	0.0922108	0.0627461	5.87303	0.666667	0.666667	0.510826	0.510826	1	0	0	0	0	0	0	0	0	0	0	0	0	1	0	0	0	0	0	0	0.049807
612	2014	22.9367	-0.72749	3.04452	16	0	126.9	4.85125	32	1	1	1	1.32818	0.28381	0	22.3815	8.33086	0.573927	-0.555253	0.45437	-0.788843	0.0930151	-0.129899	5.99149	0	0	0	0	1	0	0	0	0	0	0	0	0	0	0	0	0	0	1	0	0	0	0	0	0.089335
612	2015	22.8783	-0.803268	3.09104	16	0	126.9	4.85125	32	1	1	1	1.06367	0.0617258	0	22.2619	8.30672	0.539889	-0.616391	0.44358	-0.812877	0.072576	-0.283716	6.07544	0	0	0	0	1	0	0	0	0	0	0	0	0	0	0	0	0	0	0	1	0	0	0	0	0.041908
612	2016	22.7087	-0.970499	3.13549	16	0	82.368	4.42326	32	1	1	1	1.89082	0.637008	0	22.0909	8.27894	0.539099	-0.617856	0.42307	-0.860218	0.0853519	-0.105249	6.20292	0	0	0	0	1	0	0	0	0	0	0	0	0	0	0	0	0	0	0	0	1	0	0	0	0.11888
619	2008	21.74	-1.12694	2.48491	12	0	54.8	4.02177	29	0	0	0	0.651178	-0.428972	1	22.1851	7.11639	1.56078	0.445185	0.43993	-0.82114	0.198461	0.0162533	4.58824	0	0	0	0	0	0	0	0	0	0	0	0	1	0	0	0	0	0	0	0	0	0	0	0	0.095492
619	2009	21.7499	-1.39756	2.56495	12	0	54.8	4.02177	29	0	0	0	1.7564	0.563265	1	22.121	7.12367	1.4492	0.371014	0.40334	-0.907975	0.141526	-0.436803	4.91231	0	0	0	0	0	0	0	0	0	0	0	0	0	1	0	0	0	0	0	0	0	0	0	0	0.146097
619	2010	21.9285	-1.03189	2.63906	12	0	54.8	4.02177	29	0	0	0	1.06135	0.0595391	1	22.1003	7.22839	1.18726	0.171648	0.44419	-0.811503	0.219527	-0.0823086	5.09817	0	0	0	0	0	0	0	0	0	0	0	0	0	0	1	0	0	0	0	0	0	0	0	0	0.109184
619	2011	22.124	-0.79481	2.70805	12	0	50.5	3.94158	29	0	0	0	0.491457	-0.71038	1	22.1276	7.2349	1.00367	0.00366737	0.4431	-0.81396	0.229068	-0.126028	5.36898	0.75	0.75	0.559616	0.559616	0	0	0	0	0	0	0	0	0	0	0	1	0	0	0	0	0	0	0	0	0.089894
619	2012	22.2246	-0.782291	2.77259	12	0	50.5	3.94158	29	0	1	0	0.762887	-0.270645	1	22.1574	7.03966	0.935101	-0.067101	0.45259	-0.792769	0.126301	-0.126988	5.64118	0	0	0	0	0	0	0	0	0	0	0	0	0	0	0	0	1	0	0	0	0	0	0	0	0.14035
619	2013	22.1925	-0.881913	2.83321	12	0	50.5	3.94158	29	0	1	0	0.603072	-0.505719	1	22.1227	8.42508	0.932555	-0.0698268	0.47706	-0.740113	0.122251	-0.242595	5.86387	0	0	0	0	0	0	0	0	0	0	0	0	0	0	0	0	0	1	0	0	0	0	0	0	0.139665
619	2014	22.1245	-1.03892	2.89037	12	0	50.5	3.94158	29	0	1	0	0.884025	-0.12327	1	22.0853	8.26642	0.961552	-0.0392068	0.47564	-0.743094	0.0940391	-0.142338	5.97535	0	0	0	0	0	0	0	0	0	0	0	0	0	0	0	0	0	0	1	0	0	0	0	0	0.141869
619	2015	22.0866	-1.13532	2.94444	12	0	50.5	3.94158	29	0	1	0	1.38132	0.323041	1	21.9555	8.21825	0.877164	-0.131061	0.46847	-0.758283	0.0582379	-0.0301057	6.06785	0	0	0	0	0	0	0	0	0	0	0	0	0	0	0	0	0	0	0	1	0	0	0	0	0.157242
619	2016	22.0779	-1.16444	2.99573	12	0	40.32	3.72135	29	0	1	0	1.12216	0.115256	1	21.8817	8.18646	0.821729	-0.196344	0.48394	-0.725794	0.103918	-0.345672	6.16359	0.534722	0.545139	0.428349	0.435114	0	0	0	0	0	0	0	0	0	0	0	0	0	0	0	0	1	0	0	0	0.145967
622	2008	19.4137	0.316927	2.70805	18	0	83.6	4.43793	35	0	0	0	0.588079	-0.530894	0	18.4939	5.46383	0.398731	-0.919468	0.40942	-0.893014	0.217748	-0.0793491	4.72477	0	0	0	0	1	0	0	0	0	0	0	0	1	0	0	0	0	0	0	0	0	0	0	0	0.182987
622	2009	19.3742	0.322736	2.77259	18	0	83.6	4.43793	35	0	0	0	0.611818	-0.491321	0	18.395	5.26786	0.375634	-0.97914	0.38346	-0.95852	0.129597	-0.315694	5.0337	0	0	0	0	1	0	0	0	0	0	0	0	0	1	0	0	0	0	0	0	0	0	0	0	0.235231
622	2010	19.3954	0.388834	2.83321	18	0	83.6	4.43793	35	0	0	0	0.598941	-0.512592	0	18.6236	5.2575	0.462306	-0.771527	0.40026	-0.915641	0.219333	-0.0813512	5.22874	0	0	0	0	1	0	0	0	0	0	0	0	0	0	1	0	0	0	0	0	0	0	0	0	0.222524
622	2011	19.173	0.561083	2.89037	18	0	65.1	4.19117	35	0	0	0	0.748117	-0.290196	0	18.6096	5.15906	0.569123	-0.563659	0.43089	-0.841902	0.214501	-0.054422	5.45197	0	0	0	0	1	0	0	0	0	0	0	0	0	0	0	1	0	0	0	0	0	0	0	0	0.183494
622	2012	19.8825	-0.873773	2.94444	18	0	65.1	4.19117	35	0	1	0	0.368002	-0.999666	0	18.6745	5.11199	0.298708	-1.20829	0.43267	-0.83778	0.121184	-0.0813306	5.66184	0	0	0	0	1	0	0	0	0	0	0	0	0	0	0	0	1	0	0	0	0	0	0	0	0.210202
622	2013	19.8793	-0.941891	2.99573	18	0	65.1	4.19117	35	0	1	0	3.8369	1.34466	0	19.0255	5.16479	0.425767	-0.853864	0.43294	-0.837156	0.110246	-0.120564	5.79004	0	0	0	0	1	0	0	0	0	0	0	0	0	0	0	0	0	1	0	0	0	0	0	0	0.101726
622	2014	19.7396	-0.902627	3.04452	18	0	65.1	4.19117	35	0	1	0	6.49339	1.87079	0	17.818	5.27811	0.146371	-1.92161	0.45099	-0.79631	0.0992177	-0.205245	5.9079	0	0	0	0	1	0	0	0	0	0	0	0	0	0	0	0	0	0	1	0	0	0	0	0	0.115511
622	2015	19.5397	-0.809694	3.09104	18	0	65.1	4.19117	35	0	1	0	25.6932	3.24623	0	17.6666	5.27811	0.153643	-1.87312	0.43909	-0.823051	0.102673	-0.816062	6.02265	0	0	0	0	1	0	0	0	0	0	0	0	0	0	0	0	0	0	0	1	0	0	0	0	0.063588
622	2016	19.9607	-0.611945	3.13549	18	0	47.084	3.87295	35	0	1	0	8.33193	2.12009	0	17.5501	4.92725	0.0897592	-2.41062	0.42559	-0.854279	0.0811147	-0.0503796	6.15027	0	0	0	0	1	0	0	0	0	0	0	0	0	0	0	0	0	0	0	0	1	0	0	0	0.124578
623	2008	22.4772	-2.20851	2.70805	7	0	36.4	3.62167	27	1	0	0	1.85378	0.617228	0	20.6483	3.3673	0.160591	-1.8289	0.35827	-1.02647	0.184888	0.0835324	3.9672	0	0	0	0	0	0	0	0	0	0	0	0	1	0	0	0	0	0	0	0	0	0	0	0	0.630436
623	2009	22.6921	-2.47659	2.77259	7	0	36.4	3.62167	27	1	0	0	3.93782	1.37063	0	20.7489	8.20686	0.143184	-1.94362	0.32929	-1.11082	0.124124	-0.260131	4.39889	0	0	0	0	0	0	0	0	0	0	0	0	0	1	0	0	0	0	0	0	0	0	0	0	0.651522
623	2010	22.7899	-2.49369	2.83321	7	0	36.4	3.62167	27	1	0	0	2.47108	0.904657	0	20.8303	8.51559	0.14096	-1.95928	0.33706	-1.08749	0.179528	0.114895	4.3281	0	0	0	0	0	0	0	0	0	0	0	0	0	0	1	0	0	0	0	0	0	0	0	0	0.679463
623	2011	23.0339	-2.32486	2.89037	7	0	40.6	3.7281	27	1	0	0	1.39166	0.330496	0	20.8587	3.3322	0.113606	-2.17502	0.3861	-0.951659	0.206552	-0.0153468	4.49014	0	0	0	0	0	0	0	0	0	0	0	0	0	0	0	1	0	0	0	0	0	0	0	0	0.639616
623	2012	23.1177	-2.20536	2.94444	7	0	40.6	3.7281	27	1	1	1	1.38717	0.327268	0	21.0914	8.30623	0.131868	-2.02596	0.42135	-0.864291	0.121971	-0.0883544	4.69867	0	0	0	0	0	0	0	0	0	0	0	0	0	0	0	0	1	0	0	0	0	0	0	0	0.654764
623	2013	23.217	-2.12168	2.99573	7	0	40.6	3.7281	27	1	1	1	1.31214	0.271657	0	21.3947	8.36311	0.161639	-1.82239	0.42151	-0.863912	0.0864139	0.121667	4.78489	0	0	0	0	0	0	0	0	0	0	0	0	0	0	0	0	0	1	0	0	0	0	0	0	0.679365
623	2014	23.3457	-2.51765	3.04452	7	0	40.6	3.7281	27	1	1	1	2.26118	0.815888	0	21.5297	8.42574	0.162685	-1.81594	0.41307	-0.884138	0.0571283	0.306035	4.87309	0	0	0	0	0	0	0	0	0	0	0	0	0	0	0	0	0	0	1	0	0	0	0	0	0.690292
623	2015	23.7107	-2.17628	3.09104	7	0	40.6	3.7281	27	1	1	1	1.39573	0.333415	0	21.5713	8.34022	0.117715	-2.13949	0.38213	-0.961994	0.00516731	0.908601	4.95166	0	0	0	0	0	0	0	0	0	0	0	0	0	0	0	0	0	0	0	1	0	0	0	0	0.689541
623	2016	23.7359	-2.62976	3.13549	7	0	29.766	3.42641	27	1	1	1	1.36273	0.309491	0	21.7301	8.27436	0.134544	-2.00586	0.35241	-1.04296	0.0408265	0.471325	4.93926	0	0	0	0	0	0	0	0	0	0	0	0	0	0	0	0	0	0	0	0	1	0	0	0	0.710269
625	2008	23.4555	-0.696368	2.48491	22	0	73.7	4.31348	36	0	0	0	0.471264	-0.752337	1	23.317	9.07004	0.870355	-0.138854	0.56847	-0.564807	0.236611	-0.103345	4.09688	0	0	0	0	1	1	0	0	0	0	0	0	1	0	0	0	0	0	0	0	0	0	0	0	0.150036
625	2009	23.9208	-0.451719	2.56495	22	0	73.7	4.31348	36	0	0	0	1.16309	0.151083	1	23.9501	9.14003	1.02992	0.0294847	0.50706	-0.679126	0.127418	-0.295861	4.37525	0	0	0	0	1	1	0	0	0	0	0	0	0	1	0	0	0	0	0	0	0	0	0	0	0.200142
625	2010	24.1396	-0.426943	2.63906	22	0	73.7	4.31348	36	0	0	0	0.649598	-0.431402	1	24.2219	9.41165	1.08588	0.0823938	0.55708	-0.585046	0.212608	-0.00139333	4.60783	0	0	0	0	1	1	0	0	0	0	0	0	0	0	1	0	0	0	0	0	0	0	0	0	0.174433
625	2011	24.3215	-0.512459	2.70805	22	0	56.6	4.05352	36	0	0	0	0.455374	-0.786636	1	24.0023	9.62912	0.726808	-0.319093	0.57906	-0.546349	0.259866	-0.123003	4.85481	0	0	0	0	1	1	0	0	0	0	0	0	0	0	0	1	0	0	0	0	0	0	0	0	0.147854
625	2012	24.5545	-0.406063	2.77259	22	0	56.6	4.05352	36	0	1	0	0.611295	-0.492175	1	24.1063	9.62747	0.638858	-0.448073	0.55919	-0.581266	0.141145	0.0432707	5.07391	0	0	0	0	1	1	0	0	0	0	0	0	0	0	0	0	1	0	0	0	0	0	0	0	0.184047
625	2013	24.7004	-0.429697	2.83321	22	0	56.6	4.05352	36	0	1	0	1.01027	0.0102145	1	24.3734	10.3378	0.721111	-0.326962	0.55293	-0.592524	0.123514	0.0362147	5.17327	0	0	0	0	1	1	1	0	0	0	0	0	0	0	0	0	0	1	0	0	0	0	0	0	0.174993
625	2014	24.9673	-0.454571	2.89037	22	0	56.6	4.05352	36	0	1	0	1.066	0.063909	1	24.6919	10.4417	0.759296	-0.275364	0.58166	-0.541869	0.122524	-0.212789	5.30754	0	0	0	0	1	1	1	0	0	0	0	0	0	0	0	0	0	0	1	0	0	0	0	0	0.182327
625	2015	25.2165	-0.481582	2.94444	22	0	56.6	4.05352	36	0	1	0	0.858304	-0.152797	1	24.9245	10.5309	0.746769	-0.292	0.56826	-0.565176	0.0968763	-0.669636	5.50939	0	0	0	0	1	1	1	0	0	0	0	0	0	0	0	0	0	0	0	1	0	0	0	0	0.200158
625	2016	25.3915	-0.522615	2.99573	22	0	40.672	3.72983	36	0	1	0	0.631146	-0.460217	1	25.0869	10.6255	0.737415	-0.304604	0.55673	-0.585675	0.123593	-0.397587	5.71103	0	0	0	0	1	1	1	0	0	0	0	0	0	0	0	0	0	0	0	0	1	0	0	0	0.178946
629	2008	23.9563	-0.707455	2.70805	23	0	114.4	4.7484	32	1	0	0	1.45717	0.376494	1	24.0597	9.95285	1.10888	0.103348	0.35325	-1.04058	0.207733	0.0313151	5.07679	0	0	0	0	0	0	0	0	0	0	0	0	1	0	0	0	0	0	0	0	0	0	0	0	0.081728
629	2009	24.7492	-0.328876	2.77259	23	0	114.4	4.7484	32	1	0	0	0.784881	-0.242223	1	24.3742	11.2797	0.687233	-0.375081	0.32712	-1.11743	0.112447	-0.14361	5.36812	0	0	0	0	0	0	0	0	0	0	0	0	0	1	0	0	0	0	0	0	0	0	0	0	0.135645
629	2010	24.8131	-0.320417	2.83321	23	0	114.4	4.7484	32	1	0	0	1.10641	0.101118	1	24.4907	11.218	0.724477	-0.322305	0.36676	-1.00305	0.213818	-0.0070894	5.57697	0	0	0	0	0	0	0	0	0	0	0	0	0	0	1	0	0	0	0	0	0	0	0	0	0.157123
629	2011	24.1679	-0.642941	2.89037	23	0	84.4	4.44735	32	1	0	0	1.14776	0.137814	1	24.6852	9.71208	1.67744	0.517267	0.4374	-0.826907	0.222127	0.0400842	5.68392	0	0	0	0	0	0	0	0	0	0	0	0	0	0	0	1	0	0	0	0	0	0	0	0	0.148742
629	2012	24.1592	-0.684211	2.94444	23	0	84.4	4.44735	32	1	1	1	1.13937	0.130473	1	23.4705	9.69443	0.502323	-0.688512	0.44419	-0.811503	0.136407	0.0753817	5.86038	0	0	0	0	0	0	0	0	0	0	0	0	0	0	0	0	1	0	0	0	0	0	0	0	0.267597
629	2013	24.2998	-0.549244	2.99573	23	0	84.4	4.44735	32	1	1	1	0.514191	-0.665161	1	23.4705	9.76377	0.436423	-0.829144	0.44754	-0.803989	0.108501	0.153367	5.99139	0	0	0	0	0	0	0	0	0	0	0	0	0	0	0	0	0	1	0	0	0	0	0	0	0.26428
629	2014	24.6811	-0.264546	3.04452	23	0	84.4	4.44735	32	1	1	1	0.589108	-0.529146	1	23.5435	9.83162	0.320549	-1.13772	0.45038	-0.797664	0.0894977	0.114121	6.10775	0	0	0	0	0	0	0	0	0	0	0	0	0	0	0	0	0	0	1	0	0	0	0	0	0.241812
629	2015	24.7488	-0.191338	3.09104	23	0	84.4	4.44735	32	1	1	1	0.562813	-0.574808	1	23.1586	9.74748	0.203839	-1.59043	0.44754	-0.803989	0.0502124	0.134604	6.22034	0	0	0	0	0	0	0	0	0	0	0	0	0	0	0	0	0	0	0	1	0	0	0	0	0.12883
629	2016	22.9872	-0.469933	3.13549	23	0	60.312	4.11598	32	1	1	1	2.1338	0.757902	1	23.0851	8.3582	1.10278	0.0978374	0.42314	-0.860052	0.092166	-0.0422075	6.33047	0	0	0	0	0	0	0	0	0	0	0	0	0	0	0	0	0	0	0	0	1	0	0	0	0.074324
630	2008	23.6822	-0.439484	2.77259	12	0	54.8	4.02177	32	1	0	0	0.446507	-0.806301	1	24.3433	9.60797	1.93709	0.661188	0.43993	-0.82114	0.198461	0.0162533	4.58824	0	0	0	0	0	0	0	0	0	0	0	0	1	0	0	0	0	0	0	0	0	0	0	0	0.065166
630	2009	23.8963	-0.339019	2.83321	12	0	54.8	4.02177	32	1	0	0	1.20065	0.18286	1	24.1495	9.66656	1.28796	0.253063	0.40334	-0.907975	0.141526	-0.436803	4.91231	0	0	0	0	0	0	0	0	0	0	0	0	0	1	0	0	0	0	0	0	0	0	0	0	0.061513
630	2010	24.1944	-0.297089	2.89037	12	0	54.8	4.02177	32	1	0	0	1.41014	0.343692	1	24.661	9.64847	1.59466	0.466663	0.44419	-0.811503	0.219527	-0.0823086	5.09817	0	0	0	0	0	0	0	0	0	0	0	0	0	0	1	0	0	0	0	0	0	0	0	0	0.048525
630	2011	24.1973	-0.437845	2.94444	12	0	50.5	3.94158	32	1	0	0	0.740617	-0.300272	1	24.9823	9.67055	2.19238	0.784986	0.4431	-0.81396	0.229068	-0.126028	5.36898	0.625	0.555556	0.485508	0.441833	0	0	0	0	0	0	0	0	0	0	0	1	0	0	0	0	0	0	0	0	0.055332
630	2012	24.4095	-0.360567	2.99573	12	0	50.5	3.94158	32	1	1	1	0.673514	-0.395247	1	25.0704	9.67822	1.93666	0.660964	0.45259	-0.792769	0.126301	-0.126988	5.64118	0	0	0	0	0	0	0	0	0	0	0	0	0	0	0	0	1	0	0	0	0	0	0	0	0.036994
630	2013	24.4058	-0.357838	3.04452	12	0	50.5	3.94158	32	1	1	1	0.358376	-1.02617	1	25.0561	9.68837	1.91622	0.650354	0.47706	-0.740113	0.122251	-0.242595	5.86387	0	0	0	0	0	0	0	0	0	0	0	0	0	0	0	0	0	1	0	0	0	0	0	0	0.026724
630	2014	24.5719	-0.406293	3.09104	12	0	50.5	3.94158	32	1	1	1	0.630759	-0.460831	1	25.2099	9.6972	1.89269	0.637998	0.47564	-0.743094	0.0940391	-0.142338	5.97535	0	0	0	0	0	0	0	0	0	0	0	0	0	0	0	0	0	0	1	0	0	0	0	0	0.030053
630	2015	24.5113	-0.402225	3.13549	12	0	50.5	3.94158	32	1	1	1	0.774939	-0.254971	1	25.188	9.68353	1.96743	0.67673	0.46847	-0.758283	0.0582379	-0.0301057	6.06785	0.222222	0.277778	0.200671	0.245122	0	0	0	0	0	0	0	0	0	0	0	0	0	0	0	1	0	0	0	0	0.025989
630	2016	24.5209	-0.499325	3.17805	12	0	40.32	3.72135	32	1	1	1	0.660332	-0.415012	1	25.1854	9.68371	1.94363	0.664558	0.48394	-0.725794	0.103918	-0.345672	6.16359	0.4	0.4	0.336472	0.336472	0	0	0	0	0	0	0	0	0	0	0	0	0	0	0	0	1	0	0	0	0.0367
633	2008	20.0613	-0.837986	2.89037	31	0	51.9	3.9684	32	1	0	0	9.01826	2.19925	0	19.0594	6.39859	0.367157	-1.00197	0.34083	-1.07637	0.183571	0.143985	2.77329	0	0	0	0	0	0	0	0	0	0	0	0	1	0	0	0	0	0	0	0	0	0	0	0	0.166504
633	2009	19.8049	-1.38136	2.94444	31	0	51.9	3.9684	32	1	0	0	10.7091	2.37109	0	19.261	5.97889	0.580447	-0.543957	0.28865	-1.24254	0.0228123	0.767994	3.08211	0	0	0	0	0	0	0	0	0	0	0	0	0	1	0	0	0	0	0	0	0	0	0	0	0.287267
633	2010	19.7462	-1.13522	2.99573	31	0	51.9	3.9684	32	1	0	0	10.2414	2.32644	0	18.2475	6.01859	0.223435	-1.49864	0.29465	-1.22197	0.265093	-0.2486	3.28296	0	0	0	0	0	0	0	0	0	0	0	0	0	0	1	0	0	0	0	0	0	0	0	0	0.073924
633	2011	19.5687	-1.24683	3.04452	31	0	63.1	4.16044	32	1	0	0	7.15958	1.96845	0	18.7536	5.63479	0.442446	-0.815437	0.31536	-1.15404	0.218611	0.0552791	3.4966	0	0	0	0	0	0	0	0	0	0	0	0	0	0	0	1	0	0	0	0	0	0	0	0	0.063207
633	2012	19.5739	-1.2601	3.09104	31	0	63.1	4.16044	32	1	1	1	7.63322	2.03251	0	18.9	5.61677	0.509717	-0.673899	0.33417	-1.09611	0.134691	0.0870182	3.68208	0	0	0	0	0	0	0	0	0	0	0	0	0	0	0	0	1	0	0	0	0	0	0	0	0.029187
633	2013	19.5033	-1.46222	3.13549	31	0	63.1	4.16044	32	1	1	1	6.62613	1.89102	0	18.6877	5.5835	0.442323	-0.815715	0.36793	-0.999863	0.13233	-0.0325691	3.81683	0	0	0	0	0	0	0	0	0	0	0	0	0	0	0	0	0	1	0	0	0	0	0	0	0.062538
633	2014	19.3678	-1.4596	3.17805	31	0	63.1	4.16044	32	1	1	1	15.0707	2.71275	0	18.2871	5.55296	0.339355	-1.08071	0.3865	-0.950623	0.103889	-0.0283299	3.89505	0	0	0	0	0	0	0	0	0	0	0	0	0	0	0	0	0	0	1	0	0	0	0	0	0.016372
633	2015	19.2081	-1.31213	3.21888	31	0	63.1	4.16044	32	1	1	1	25.6876	3.24601	0	17.6181	5.48894	0.203912	-1.59006	0.34978	-1.05045	0.00457661	0.921123	3.95126	0	0	0	0	0	0	0	0	0	0	0	0	0	0	0	0	0	0	0	1	0	0	0	0	-0.137866
633	2016	20.6883	-0.213688	3.2581	31	0	64.796	4.18656	32	1	1	1	4.86134	1.58131	0	17.7669	5.54126	0.0538559	-2.92144	0.31389	-1.15871	0.0348021	0.606459	4.03654	0	0	0	0	0	0	0	0	0	0	0	0	0	0	0	0	0	0	0	0	1	0	0	0	0.18211
635	2008	22.1043	-0.214655	2.48491	30	0	31.1	3.46886	26	1	0	0	0.290917	-1.23472	1	21.4293	8.17047	0.509213	-0.674889	0.29269	-1.22864	0.298086	-0.390009	2.02142	0.777778	0.777778	0.575364	0.575364	0	0	0	0	0	0	0	0	1	0	0	0	0	0	0	0	0	0	0	0	0.200013
635	2009	22.0454	-0.276796	2.56495	30	0	31.1	3.46886	26	1	0	0	0.882632	-0.124847	1	21.3508	8.14002	0.499387	-0.694374	0.25807	-1.35452	0.111921	-0.138254	2.34586	0	0	0	0	0	0	0	0	0	0	0	0	0	1	0	0	0	0	0	0	0	0	0	0	0.195165
635	2010	22.0258	-0.293126	2.63906	30	0	31.1	3.46886	26	1	0	0	0.734017	-0.309223	1	21.6267	8.10953	0.670799	-0.399286	0.27541	-1.28949	0.240783	-0.134098	2.44323	0	0	0	0	0	0	0	0	0	0	0	0	0	0	1	0	0	0	0	0	0	0	0	0	0.189101
635	2011	22.045	-0.312058	2.70805	30	0	36.9	3.63495	26	1	0	0	0.597282	-0.515366	1	21.7529	8.10772	0.746788	-0.291973	0.31163	-1.16594	0.229115	0.00988764	2.72905	0	0	0	0	0	0	0	0	0	0	0	0	0	0	0	1	0	0	0	0	0	0	0	0	0.163162
635	2012	22.0114	-1.34392	2.77259	30	0	36.9	3.63495	26	1	1	1	0.718021	-0.331256	1	21.7243	8.07714	0.750333	-0.287238	0.30538	-1.1862	0.103116	0.301041	2.90309	0	0	0	0	0	0	0	0	0	0	0	0	0	0	0	0	1	0	0	0	0	0	0	0	0.121851
635	2013	21.9907	-1.48104	2.83321	30	0	36.9	3.63495	26	1	1	1	0.823486	-0.194209	1	21.7312	7.96381	0.771442	-0.259494	0.33425	-1.09587	0.0923041	0.27975	3.03995	0	0	0	0	0	0	0	0	0	0	0	0	0	0	0	0	0	1	0	0	0	0	0	0	0.145366
635	2014	21.8537	-2.24164	2.89037	30	0	36.9	3.63495	26	1	1	1	1.22521	0.203114	1	21.3823	7.84893	0.624009	-0.47159	0.33971	-1.07966	0.0628088	0.378297	3.17212	0	0	0	0	0	0	0	0	0	0	0	0	0	0	0	0	0	0	1	0	0	0	0	0	0.169098
635	2015	21.8687	-2.19361	2.94444	30	0	36.9	3.63495	26	1	1	1	1.43069	0.358156	1	21.2515	7.834	0.539414	-0.617273	0.32802	-1.11468	0.0426452	0.265022	3.23806	0	0	0	0	0	0	0	0	0	0	0	0	0	0	0	0	0	0	0	1	0	0	0	0	0.142464
635	2016	21.9263	-2.03543	2.99573	30	0	31.504	3.48136	26	1	1	1	2.79598	1.02818	1	21.1908	7.75448	0.479282	-0.735467	0.30901	-1.17438	0.0783128	0.114444	3.39876	0	0	0	0	0	0	0	0	0	0	0	0	0	0	0	0	0	0	0	0	1	0	0	0	0.203387
636	2008	21.7869	-0.981787	2.63906	19	1	110	4.70953	39	0	0	0	0.639261	-0.447443	1	21.3792	8.92039	0.665052	-0.407889	0.87608	-0.132298	0.156307	0.0701414	6.21971	0.653061	0.625094	0.502629	0.485566	0	1	0	0	0	0	0	0	1	0	0	0	0	0	0	0	0	0	0	0	0.137106
636	2009	21.7126	-1.18518	2.70805	19	1	110	4.70953	39	0	0	0	2.27028	0.819904	1	21.2349	9.0601	0.620347	-0.477476	0.84206	-0.171904	0.0752094	0.155361	6.48155	0.8	0.8	0.587787	0.587787	0	1	0	0	0	0	0	0	0	1	0	0	0	0	0	0	0	0	0	0	0.186838
636	2010	21.916	-1.31423	2.77259	19	1	110	4.70953	39	0	0	0	2.53442	0.929964	1	21.4333	9.06381	0.617088	-0.482744	0.83317	-0.182518	0.164195	0.039779	6.69549	0.583333	0.583333	0.459532	0.459532	0	1	0	0	0	0	0	0	0	0	1	0	0	0	0	0	0	0	0	0	0.24418
636	2011	21.9201	-1.18619	2.83321	19	1	71.5	4.28359	39	0	0	0	1.29549	0.258891	1	21.4566	8.96252	0.62906	-0.463529	0.82159	-0.196514	0.155148	0.0635039	6.95224	0.375	0.3125	0.318454	0.271934	0	1	0	0	0	0	0	0	0	0	0	1	0	0	0	0	0	0	0	0	0.207074
636	2012	21.9108	-1.10993	2.89037	19	1	71.5	4.28359	39	0	1	0	1.26464	0.234784	1	21.458	8.83361	0.635759	-0.452936	0.84316	-0.170599	0.0741416	0.184989	7.11976	0.222222	0.222222	0.200671	0.200671	0	1	0	0	0	0	0	0	0	0	0	0	1	0	0	0	0	0	0	0	0.15503
636	2013	22.0762	-0.910873	2.94444	19	1	71.5	4.28359	39	0	1	0	0.967712	-0.0328208	1	21.5257	8.73536	0.576571	-0.550657	0.84193	-0.172058	0.0964028	-0.0140892	7.27479	0.25	0.25	0.223144	0.223144	0	1	1	0	0	0	0	0	0	0	0	0	0	1	0	0	0	0	0	0	0.158138
636	2014	22.3492	-1.35119	2.99573	19	1	71.5	4.28359	39	0	1	0	1.40719	0.341595	1	21.5333	8.58111	0.442231	-0.815924	0.88118	-0.126493	0.0907087	-0.129273	7.38116	0.25	0.25	0.223144	0.223144	0	1	1	0	0	0	0	0	0	0	0	0	0	0	1	0	0	0	0	0	0.168628
636	2015	22.6085	-1.29526	3.04452	19	1	71.5	4.28359	39	0	1	0	1.55044	0.438541	1	21.386	8.85737	0.294402	-1.22281	0.73019	-0.314451	0.096217	-0.208809	7.49452	0.444444	0.444444	0.367725	0.367725	0	1	1	0	0	0	0	0	0	0	0	0	0	0	0	1	0	0	0	0	0.186619
636	2016	22.6167	-1.14056	3.09104	19	1	65.766	4.20119	39	0	1	0	1.3154	0.274137	1	21.7436	8.87305	0.417668	-0.873069	0.77274	-0.257813	0.0994321	-0.191253	7.61832	0.576389	0.576389	0.455137	0.455137	0	1	1	0	0	0	0	0	0	0	0	0	0	0	0	0	1	0	0	0	0.200426
637	2008	20.3734	-4.00091	2.99573	19	1	110	4.70953	25	0	0	0	3.00834	1.10139	0	22.0538	6.98008	5.36823	1.6805	0.87608	-0.132298	0.156307	0.0701414	6.21971	0	0	0	0	0	1	0	0	0	0	0	0	1	0	0	0	0	0	0	0	0	0	0	0	0.033356
637	2009	20.6459	-1.63092	3.04452	19	1	110	4.70953	25	0	0	0	4.74774	1.55767	0	21.7213	6.96224	2.93109	1.07537	0.84206	-0.171904	0.0752094	0.155361	6.48155	0	0	0	0	0	1	0	0	0	0	0	0	0	1	0	0	0	0	0	0	0	0	0	0	0.094331
637	2010	20.5412	-4.52571	3.09104	19	1	110	4.70953	25	0	0	0	5.48868	1.70269	0	22.0011	6.88653	4.30642	1.46011	0.83317	-0.182518	0.164195	0.039779	6.69549	0	0	0	0	0	1	0	0	0	0	0	0	0	0	1	0	0	0	0	0	0	0	0	0	0.062167
637	2011	20.4067	-4.95048	3.13549	19	1	71.5	4.28359	25	0	0	0	3.39628	1.22268	0	22.1437	6.43935	5.68097	1.73712	0.82159	-0.196514	0.155148	0.0635039	6.95224	0	0	0	0	0	1	0	0	0	0	0	0	0	0	0	1	0	0	0	0	0	0	0	0	0.027874
637	2012	20.6627	-2.05825	3.17805	19	1	71.5	4.28359	25	0	1	0	2.17057	0.77499	0	21.9868	6.4677	3.75889	1.32412	0.84316	-0.170599	0.0741416	0.184989	7.11976	0	0	0	0	0	1	0	0	0	0	0	0	0	0	0	0	1	0	0	0	0	0	0	0	0.042921
637	2013	20.7623	-1.772	3.21888	19	1	71.5	4.28359	25	0	1	0	2.34487	0.852229	0	21.9004	6.48464	3.12029	1.13792	0.84193	-0.172058	0.0964028	-0.0140892	7.27479	0	0	0	0	0	1	1	0	0	0	0	0	0	0	0	0	0	1	0	0	0	0	0	0	0.071216
637	2014	20.9158	-1.34133	3.2581	19	1	71.5	4.28359	25	0	1	0	2.71871	1.00016	0	22.1133	6.46459	3.31151	1.19741	0.88118	-0.126493	0.0907087	-0.129273	7.38116	0	0	0	0	0	1	1	0	0	0	0	0	0	0	0	0	0	0	1	0	0	0	0	0	0.081089
637	2015	20.9637	-1.3595	3.29584	19	1	71.5	4.28359	25	0	1	0	3.38463	1.21925	0	21.844	6.47235	2.41153	0.88026	0.73019	-0.314451	0.096217	-0.208809	7.49452	0	0	0	0	0	1	1	0	0	0	0	0	0	0	0	0	0	0	0	1	0	0	0	0	0.114403
637	2016	20.97	-1.33147	3.3322	19	1	65.766	4.20119	25	0	1	0	3.13995	1.14421	0	21.8085	6.43935	2.31298	0.838539	0.77274	-0.257813	0.0994321	-0.191253	7.61832	0	0	0	0	0	1	1	0	0	0	0	0	0	0	0	0	0	0	0	0	1	0	0	0	0.089155
639	2008	19.3794	-0.772195	3.04452	15	1	160.2	5.08265	13	1	0	0	2.10912	0.746272	0	18.4818	6.36647	0.407393	-0.897976	0.72358	-0.323544	0.193154	-0.149059	6.07239	0	0	0	0	0	0	0	0	0	0	0	0	1	0	0	0	0	0	0	0	0	0	0	0	0.283353
639	2009	19.0456	-1.32571	3.09104	15	1	160.2	5.08265	13	1	0	0	6.14353	1.8154	0	18.0692	6.34212	0.376666	-0.976398	0.67284	-0.396248	0.0898171	-0.00869054	6.25304	0	0	0	0	0	0	0	0	0	0	0	0	0	1	0	0	0	0	0	0	0	0	0	0	0.266073
639	2010	20.6175	-2.23975	3.13549	15	1	160.2	5.08265	13	1	0	0	4.63864	1.53442	0	20.9081	7.24494	1.33705	0.290462	0.6633	-0.410528	0.148327	0.132575	6.51027	0	0	0	0	0	0	0	0	0	0	0	0	0	0	1	0	0	0	0	0	0	0	0	0	0.185684
639	2011	21.0666	-1.05594	3.17805	15	1	160.1	5.08203	13	1	0	0	2.56508	0.941989	0	21.3336	7.47986	1.3057	0.26674	0.6909	-0.36976	0.151593	0.0849632	6.73859	0	0	0	0	0	0	0	0	0	0	0	0	0	0	0	1	0	0	0	0	0	0	0	0	0.225064
639	2012	21.0815	-1.25857	3.21888	15	1	160.1	5.08203	13	1	1	1	1.9545	0.670137	0	21.6315	7.55276	1.73356	0.550178	0.68751	-0.374679	0.0996393	-0.0952986	6.92788	0	0	0	0	0	0	0	0	0	0	0	0	0	0	0	0	1	0	0	0	0	0	0	0	0.226457
639	2013	21.0854	-1.64193	3.2581	15	1	160.1	5.08203	13	1	1	1	2.29446	0.830497	0	21.6099	7.4055	1.68993	0.524685	0.68173	-0.383122	0.102125	-0.0742795	7.06971	0	0	0	0	0	0	0	0	0	0	0	0	0	0	0	0	0	1	0	0	0	0	0	0	0.246988
639	2014	21.3436	-1.06612	3.29584	15	1	160.1	5.08203	13	1	1	1	1.64058	0.49505	0	21.3492	7.29574	1.00576	0.00574686	0.70038	-0.356132	0.0724586	0.097931	7.17324	0	0	0	0	0	0	0	0	0	0	0	0	0	0	0	0	0	0	1	0	0	0	0	0	0.276585
639	2015	21.2786	-1.51611	3.3322	15	1	160.1	5.08203	13	1	1	1	3.65734	1.29674	0	21.5315	7.36265	1.2877	0.252854	0.67022	-0.400149	0.0889024	-0.116913	7.26346	0	0	0	0	0	0	0	0	0	0	0	0	0	0	0	0	0	0	0	1	0	0	0	0	0.28006
639	2016	22.6238	-0.538223	3.3673	15	1	111.398	4.72205	13	1	1	1	1.64903	0.500186	0	21.9397	7.69485	0.504543	-0.684103	0.66934	-0.401463	0.0628283	0.247282	7.35634	0	0	0	0	0	0	0	0	0	0	0	0	0	0	0	0	0	0	0	0	1	0	0	0	0.289323
650	2008	19.8973	-1.19744	2.48491	14	0	57	4.06044	27	1	0	0	4.19807	1.43462	0	20.5914	7.06987	2.00196	0.694126	0.40382	-0.906786	0.200187	0.00769938	4.14546	0	0	0	0	0	0	0	0	0	0	0	0	1	0	0	0	0	0	0	0	0	0	0	0	0.492115
650	2009	20.7824	-1.65011	2.56495	14	0	57	4.06044	27	1	0	0	5.51833	1.70808	0	20.7058	7.71735	0.926339	-0.076515	0.37206	-0.9887	0.100343	-0.0187079	4.32933	0	0	0	0	0	0	0	0	0	0	0	0	0	1	0	0	0	0	0	0	0	0	0	0	0.682917
650	2010	21.1141	-0.959739	2.63906	14	0	57	4.06044	27	1	0	0	6.50921	1.87322	0	21.0359	7.84815	0.924637	-0.078354	0.40457	-0.90493	0.229777	-0.132842	4.46766	0	0	0	0	0	0	0	0	0	0	0	0	0	0	1	0	0	0	0	0	0	0	0	0	0.517255
650	2011	21.195	-1.2468	2.70805	14	0	54.9	4.02356	27	1	0	0	4.72257	1.55235	0	21.5154	7.97143	1.37742	0.32021	0.41562	-0.877984	0.2346	-0.153224	4.57216	0	0	0	0	0	0	0	0	0	0	0	0	0	0	0	1	0	0	0	0	0	0	0	0	0.393742
650	2012	21.4628	-1.69973	2.77259	14	0	54.9	4.02356	27	1	1	1	2.63881	0.970327	0	21.4595	8.32409	0.996493	-0.00351322	0.45442	-0.788733	0.105589	0.057823	4.73317	0	0	0	0	0	0	0	0	0	0	0	0	0	0	0	0	1	0	0	0	0	0	0	0	0.3939
650	2013	21.5686	-1.78727	2.83321	14	0	54.9	4.02356	27	1	1	1	2.3015	0.83356	0	21.3105	8.51639	0.77269	-0.257878	0.46718	-0.761041	0.116531	-0.184455	4.90895	0	0	0	0	0	0	0	0	0	0	0	0	0	0	0	0	0	1	0	0	0	0	0	0	0.444523
650	2014	21.6777	-1.78667	2.89037	14	0	54.9	4.02356	27	1	1	1	2.94481	1.08005	0	21.5355	8.69868	0.867586	-0.14204	0.48467	-0.724287	0.095635	-0.161725	5.03117	0	0	0	0	0	0	0	0	0	0	0	0	0	0	0	0	0	0	1	0	0	0	0	0	0.457332
650	2015	21.8727	-1.73744	2.94444	14	0	54.9	4.02356	27	1	1	1	4.14706	1.4224	0	21.6491	8.76312	0.799628	-0.223609	0.49081	-0.711698	0.0710438	-0.256615	5.15434	0	0	0	0	0	0	0	0	0	0	0	0	0	0	0	0	0	0	0	1	0	0	0	0	0.445603
650	2016	22.0752	-1.76682	2.99573	14	0	46.464	3.85997	27	1	1	1	2.25887	0.814865	0	21.995	8.84607	0.922943	-0.0801878	0.46595	-0.763677	0.0958053	-0.240613	5.33421	0	0	0	0	0	0	0	0	0	0	0	0	0	0	0	0	0	0	0	0	1	0	0	0	0.366133
651	2008	24.1431	-0.285498	2.94444	19	1	110	4.70953	38	0	0	0	0.796558	-0.227456	0	24.4657	10.0052	1.38067	0.322567	0.87608	-0.132298	0.156307	0.0701414	6.21971	0.5	0.46901	0.405465	0.384588	0	1	0	0	0	0	0	0	1	0	0	0	0	0	0	0	0	0	0	0	0.197448
651	2009	24.6654	-0.231588	2.99573	19	1	110	4.70953	38	0	0	0	1.05504	0.0535785	0	24.4761	10.0001	0.827423	-0.18944	0.84206	-0.171904	0.0752094	0.155361	6.48155	0.5	0.515638	0.405465	0.415836	0	1	0	0	0	0	0	0	0	1	0	0	0	0	0	0	0	0	0	0	0.247347
651	2010	24.9069	-0.240263	3.04452	19	1	110	4.70953	38	0	0	0	0.778733	-0.250086	0	24.831	11.0356	0.926878	-0.0759335	0.83317	-0.182518	0.164195	0.039779	6.69549	0.5	0.446984	0.405465	0.369481	0	1	0	0	0	0	0	0	0	0	1	0	0	0	0	0	0	0	0	0	0.21549
651	2011	25.1684	-0.242919	3.09104	19	1	71.5	4.28359	38	0	0	0	0.571768	-0.559021	0	25.1484	11.1937	0.980116	-0.0200843	0.82159	-0.196514	0.155148	0.0635039	6.95224	0.5	0.354663	0.405465	0.303552	0	1	0	0	0	0	0	0	0	0	0	1	0	0	0	0	0	0	0	0	0.180666
651	2012	25.4014	-0.296252	3.13549	19	1	71.5	4.28359	38	0	1	0	0.71305	-0.338204	0	25.3294	11.2921	0.930678	-0.0718423	0.84316	-0.170599	0.0741416	0.184989	7.11976	0.5	0.464816	0.405465	0.38173	0	1	0	0	0	0	0	0	0	0	0	0	1	0	0	0	0	0	0	0	0.262929
651	2013	25.6189	-0.308247	3.17805	19	1	71.5	4.28359	38	0	1	0	0.734745	-0.308232	0	25.5108	11.1865	0.89784	-0.107764	0.84193	-0.172058	0.0964028	-0.0140892	7.27479	0.444444	0.310352	0.367725	0.270296	0	1	1	0	0	0	0	0	0	0	0	0	0	1	0	0	0	0	0	0	0.322369
651	2014	25.7746	-0.34091	3.21888	19	1	71.5	4.28359	38	0	1	0	0.71466	-0.335949	0	25.6649	11.1763	0.896144	-0.109654	0.88118	-0.126493	0.0907087	-0.129273	7.38116	0.444444	0.280809	0.367725	0.247492	0	1	1	0	0	0	0	0	0	0	0	0	0	0	1	0	0	0	0	0	0.361003
651	2015	25.809	-0.357181	3.2581	19	1	71.5	4.28359	38	0	1	0	0.831498	-0.184526	0	25.3344	11.1642	0.621928	-0.474932	0.73019	-0.314451	0.096217	-0.208809	7.49452	0.5	0.366554	0.405465	0.312292	0	1	1	0	0	0	0	0	0	0	0	0	0	0	0	1	0	0	0	0	0.324597
651	2016	25.9293	-0.358342	3.29584	19	1	65.766	4.20119	38	0	1	0	0.812127	-0.208099	0	25.4247	11.179	0.603791	-0.504528	0.77274	-0.257813	0.0994321	-0.191253	7.61832	0.5	0.411574	0.405465	0.344706	0	1	1	0	0	0	0	0	0	0	0	0	0	0	0	0	1	0	0	0	0.327018
655	2008	21.0421	-2.34939	2.94444	15	1	160.2	5.08265	8	1	0	0	2.23971	0.806346	1	20.7586	7.56631	0.753131	-0.283517	0.72358	-0.323544	0.193154	-0.149059	6.07239	0	0	0	0	0	0	0	0	0	0	0	0	1	0	0	0	0	0	0	0	0	0	0	0	0.567611
655	2009	21.3746	-2.05742	2.99573	15	1	160.2	5.08265	8	1	0	0	5.85972	1.7681	1	20.6539	8.13241	0.486382	-0.72076	0.67284	-0.396248	0.0898171	-0.00869054	6.25304	0	0	0	0	0	0	0	0	0	0	0	0	0	1	0	0	0	0	0	0	0	0	0	0	0.414315
655	2010	21.615	-2.17313	3.04452	15	1	160.2	5.08265	8	1	0	0	5.71323	1.74278	1	21.155	8.11791	0.631465	-0.459713	0.6633	-0.410528	0.148327	0.132575	6.51027	0	0	0	0	0	0	0	0	0	0	0	0	0	0	1	0	0	0	0	0	0	0	0	0	0.526769
655	2011	21.7995	-2.17463	3.09104	15	1	160.1	5.08203	8	1	0	0	3.00346	1.09977	1	21.3021	8.11403	0.608126	-0.497373	0.6909	-0.36976	0.151593	0.0849632	6.73859	0	0	0	0	0	0	0	0	0	0	0	0	0	0	0	1	0	0	0	0	0	0	0	0	0.506612
655	2012	21.928	-1.85336	3.13549	15	1	160.1	5.08203	8	1	1	1	2.21289	0.794299	1	20.9994	8.07496	0.394938	-0.929026	0.68751	-0.374679	0.0996393	-0.0952986	6.92788	0	0.166667	0	0.154151	0	0	0	0	0	0	0	0	0	0	0	0	1	0	0	0	0	0	0	0	0.370961
655	2013	22.0028	-1.85893	3.17805	15	1	160.1	5.08203	8	1	1	1	1.25035	0.223427	1	21.2161	8.02748	0.455439	-0.786494	0.68173	-0.383122	0.102125	-0.0742795	7.06971	0	0	0	0	0	0	0	0	0	0	0	0	0	0	0	0	0	1	0	0	0	0	0	0	0.37988
655	2014	22.0227	-2.04453	3.21888	15	1	160.1	5.08203	8	1	1	1	1.45296	0.373599	1	21.155	7.98582	0.419881	-0.867784	0.70038	-0.356132	0.0724586	0.097931	7.17324	0	0	0	0	0	0	0	0	0	0	0	0	0	0	0	0	0	0	1	0	0	0	0	0	0.329101
655	2015	21.9558	-2.67919	3.2581	15	1	160.1	5.08203	8	1	1	1	1.69053	0.525039	1	20.483	8.09102	0.229272	-1.47285	0.67022	-0.400149	0.0889024	-0.116913	7.26346	0	0	0	0	0	0	0	0	0	0	0	0	0	0	0	0	0	0	0	1	0	0	0	0	0.107163
655	2016	21.8228	-2.07438	3.29584	15	1	111.398	4.72205	8	1	1	1	1.87758	0.629982	1	20.2547	8.05548	0.208451	-1.56805	0.66934	-0.401463	0.0628283	0.247282	7.35634	0.333333	0.333333	0.287682	0.287682	0	0	0	0	0	0	0	0	0	0	0	0	0	0	0	0	1	0	0	0	0.066905
657	2008	19.916	-1.35663	2.70805	21	1	2.2	1.16315	32	1	0	0	1.886	0.634461	1	21.0039	7.41818	2.96697	1.08754	0.40467	-0.904683	0.195057	-0.160376	1.20834	0	0	0	0	0	0	0	0	0	0	0	0	1	0	0	0	0	0	0	0	0	0	0	0	0.042802
657	2009	19.9436	-1.20154	2.77259	21	1	2.2	1.16315	32	1	0	0	4.60149	1.52638	1	20.4999	7.58223	1.74411	0.556246	0.3667	-1.00321	0.0987319	-0.108809	1.75451	0	0	0	0	0	0	0	0	0	0	0	0	0	1	0	0	0	0	0	0	0	0	0	0	0.031387
657	2010	19.742	-2.08624	2.83321	21	1	2.2	1.16315	32	1	0	0	5.87843	1.77129	1	20.87	7.42833	3.08848	1.12768	0.46615	-0.763248	0.246991	-0.44442	1.94881	0	0	0	0	0	0	0	0	0	0	0	0	0	0	1	0	0	0	0	0	0	0	0	0	0.056391
657	2011	19.7904	-1.8723	2.89037	21	1	4.2	1.64866	32	1	0	0	5.60081	1.72291	1	21.0941	7.36201	3.68255	1.30361	0.43672	-0.828463	0.219401	-0.32434	2.33908	0	0	0	0	0	0	0	0	0	0	0	0	0	0	0	1	0	0	0	0	0	0	0	0	0.048511
657	2012	19.7295	-1.43327	2.94444	21	1	4.2	1.64866	32	1	1	1	5.95268	1.78384	1	22.8622	7.26543	22.9344	3.13264	0.44911	-0.800487	0.132154	-0.452716	2.61917	0	0	0	0	0	0	0	0	0	0	0	0	0	0	0	0	1	0	0	0	0	0	0	0	0.017915
657	2013	22.987	-0.524135	2.99573	21	1	4.2	1.64866	32	1	1	1	0.662573	-0.411624	1	23.1427	9.25206	1.16828	0.155535	0.4757	-0.742968	0.11705	-0.231286	2.69704	0	0	0	0	0	0	0	0	0	0	0	0	0	0	0	0	0	1	0	0	0	0	0	0	0.112261
657	2014	22.7797	-0.696142	3.04452	21	1	4.2	1.64866	32	1	1	1	1.34847	0.298968	1	22.8491	9.2978	1.07184	0.0693724	0.50495	-0.683296	0.106903	-0.330887	2.82821	0	0	0	0	0	0	0	0	0	0	0	0	0	0	0	0	0	0	1	0	0	0	0	0	0.110424
657	2015	22.6446	-0.706395	3.09104	21	1	4.2	1.64866	32	1	1	1	1.47361	0.387713	1	22.4909	9.24946	0.857596	-0.153622	0.50644	-0.680349	0.0826906	-0.0388728	2.83136	0	0	0	0	0	0	0	0	0	0	0	0	0	0	0	0	0	0	0	1	0	0	0	0	0.110108
657	2016	22.6213	-0.745903	3.13549	21	1	3.2	1.43508	32	1	1	1	1.36892	0.314021	1	22.3712	9.22316	0.778705	-0.250123	0.46315	-0.769704	0.095335	-0.142167	3.07775	0	0	0	0	0	0	0	0	0	0	0	0	0	0	0	0	0	0	0	0	1	0	0	0	0.20376
659	2008	22.3116	-0.709996	3.13549	19	1	110	4.70953	29	0	0	0	0.587679	-0.531575	0	21.8394	6.8638	0.623712	-0.472066	0.87608	-0.132298	0.156307	0.0701414	6.21971	0	0	0	0	0	1	0	0	0	0	0	0	1	0	0	0	0	0	0	0	0	0	0	0	0.220596
659	2009	22.3699	-0.698626	3.17805	19	1	110	4.70953	29	0	0	0	1.03724	0.0365586	0	21.7457	6.85118	0.535701	-0.624179	0.84206	-0.171904	0.0752094	0.155361	6.48155	0	0	0	0	0	1	0	0	0	0	0	0	0	1	0	0	0	0	0	0	0	0	0	0	0.265615
659	2010	22.5074	-0.68852	3.21888	19	1	110	4.70953	29	0	0	0	1.00339	0.00338237	0	21.9316	6.76504	0.562206	-0.575887	0.83317	-0.182518	0.164195	0.039779	6.69549	0	0	0	0	0	1	0	0	0	0	0	0	0	0	1	0	0	0	0	0	0	0	0	0	0.229315
659	2011	22.509	-0.682656	3.2581	19	1	71.5	4.28359	29	0	0	0	0.743758	-0.29604	0	22.0073	6.45362	0.605499	-0.501703	0.82159	-0.196514	0.155148	0.0635039	6.95224	0	0	0	0	0	1	0	0	0	0	0	0	0	0	0	1	0	0	0	0	0	0	0	0	0.189677
659	2012	22.5055	-0.594644	3.29584	19	1	71.5	4.28359	29	0	1	0	0.597085	-0.515695	0	21.8592	6.42487	0.5239	-0.646455	0.84316	-0.170599	0.0741416	0.184989	7.11976	0	0	0	0	0	1	0	0	0	0	0	0	0	0	0	0	1	0	0	0	0	0	0	0	0.14201
659	2013	22.2393	-0.282994	3.3322	19	1	71.5	4.28359	29	0	1	0	0.784869	-0.242238	0	21.7515	8.45681	0.61389	-0.48794	0.84193	-0.172058	0.0964028	-0.0140892	7.27479	0	0	0	0	0	1	1	0	0	0	0	0	0	0	0	0	0	1	0	0	0	0	0	0	0.126873
659	2014	22.0371	-0.361354	3.3673	19	1	71.5	4.28359	29	0	1	0	1.18536	0.170044	0	21.5866	8.32652	0.637252	-0.450591	0.88118	-0.126493	0.0907087	-0.129273	7.38116	0	0	0	0	0	1	1	0	0	0	0	0	0	0	0	0	0	0	1	0	0	0	0	0	0.184137
659	2015	21.8787	-0.4021	3.4012	19	1	71.5	4.28359	29	0	1	0	2.32016	0.841635	0	21.3519	8.0956	0.590499	-0.526787	0.73019	-0.314451	0.096217	-0.208809	7.49452	0	0	0	0	0	1	1	0	0	0	0	0	0	0	0	0	0	0	0	1	0	0	0	0	0.187257
659	2016	21.6855	-0.197713	3.43399	19	1	65.766	4.20119	29	0	1	0	3.41883	1.2293	0	21.2057	7.81803	0.618766	-0.480028	0.77274	-0.257813	0.0994321	-0.191253	7.61832	0	0	0	0	0	1	1	0	0	0	0	0	0	0	0	0	0	0	0	0	1	0	0	0	0.157304
661	2008	21.1599	-0.460854	2.70805	7	0	36.4	3.62167	27	1	0	0	0.770551	-0.260649	1	20.5054	7.69029	0.519641	-0.654617	0.35827	-1.02647	0.184888	0.0835324	3.9672	0	0	0	0	0	0	0	0	0	0	0	0	1	0	0	0	0	0	0	0	0	0	0	0	0.665679
661	2009	21.162	-0.589746	2.77259	7	0	36.4	3.62167	27	1	0	0	2.26271	0.816564	1	20.747	7.66996	0.660032	-0.415467	0.32929	-1.11082	0.124124	-0.260131	4.39889	0	0	0	0	0	0	0	0	0	0	0	0	0	1	0	0	0	0	0	0	0	0	0	0	0.751526
661	2010	21.2895	-0.609457	2.83321	7	0	36.4	3.62167	27	1	0	0	4.53256	1.51129	1	20.8768	7.91206	0.661869	-0.412688	0.33706	-1.08749	0.179528	0.114895	4.3281	0	0	0	0	0	0	0	0	0	0	0	0	0	0	1	0	0	0	0	0	0	0	0	0	0.760958
661	2011	21.4453	-0.615536	2.89037	7	0	40.6	3.7281	27	1	0	0	2.23287	0.803288	1	20.9818	8.03754	0.62889	-0.463798	0.3861	-0.951659	0.206552	-0.0153468	4.49014	0	0	0	0	0	0	0	0	0	0	0	0	0	0	0	1	0	0	0	0	0	0	0	0	0.827363
661	2012	21.5624	-0.828678	2.94444	7	0	40.6	3.7281	27	1	1	1	3.46705	1.2433	1	21.2891	8.12711	0.760976	-0.273153	0.42135	-0.864291	0.121971	-0.0883544	4.69867	0	0	0	0	0	0	0	0	0	0	0	0	0	0	0	0	1	0	0	0	0	0	0	0	0.819497
661	2013	21.7545	-0.93504	2.99573	7	0	40.6	3.7281	27	1	1	1	5.08985	1.62725	1	21.4406	8.15306	0.730465	-0.314074	0.42151	-0.863912	0.0864139	0.121667	4.78489	0	0	0	0	0	0	0	0	0	0	0	0	0	0	0	0	0	1	0	0	0	0	0	0	0.812297
661	2014	21.8702	-1.04813	3.04452	7	0	40.6	3.7281	27	1	1	1	3.61642	1.28548	1	21.5395	8.23138	0.718552	-0.330518	0.41307	-0.884138	0.0571283	0.306035	4.87309	0	0	0	0	0	0	0	0	0	0	0	0	0	0	0	0	0	0	1	0	0	0	0	0	0.765377
661	2015	22.0623	-1.01675	3.09104	7	0	40.6	3.7281	27	1	1	1	4.14579	1.42209	1	21.5996	8.25868	0.629561	-0.462733	0.38213	-0.961994	0.00516731	0.908601	4.95166	0	0	0	0	0	0	0	0	0	0	0	0	0	0	0	0	0	0	0	1	0	0	0	0	0.783212
661	2016	22.5484	-1.26375	3.13549	7	0	29.766	3.42641	27	1	1	1	3.06714	1.12074	1	21.7869	8.37701	0.467064	-0.76129	0.35241	-1.04296	0.0408265	0.471325	4.93926	0	0	0	0	0	0	0	0	0	0	0	0	0	0	0	0	0	0	0	0	1	0	0	0	0.79421
672	2008	18.826	-0.0857758	2.77259	28	0	56.3	4.0483	30	1	0	0	7.48494	2.01289	0	16.0811	6.30079	0.0642538	-2.74491	0.27361	-1.29605	0.148256	0.308664	3.45951	0	0	0	0	0	0	0	0	0	0	0	0	1	0	0	0	0	0	0	0	0	0	0	0	0.070697
672	2009	18.6335	-0.153468	2.83321	28	0	56.3	4.0483	30	1	0	0	9.07382	2.20539	0	16.4238	6.29895	0.109729	-2.20974	0.22996	-1.46985	0.0640036	0.349071	3.61795	0	0	0	0	0	0	0	0	0	0	0	0	0	1	0	0	0	0	0	0	0	0	0	0	0.04854
672	2010	18.3668	-0.267486	2.89037	28	0	56.3	4.0483	30	1	0	0	11.848	2.47216	0	16.8382	6.2634	0.216855	-1.52853	0.24076	-1.42395	0.206652	0.0266619	3.7362	0	0	0	0	0	0	0	0	0	0	0	0	0	0	1	0	0	0	0	0	0	0	0	0	0.070991
672	2011	18.3838	-0.30533	2.94444	28	0	63.4	4.16511	30	1	0	0	11.6479	2.45513	0	16.8251	6.23245	0.210401	-1.55874	0.25129	-1.38115	0.221416	0.0431566	3.8821	0	0	0	0	0	0	0	0	0	0	0	0	0	0	0	1	0	0	0	0	0	0	0	0	0.123917
672	2012	18.3853	-0.317722	2.99573	28	0	63.4	4.16511	30	1	1	1	11.6307	2.45365	0	18.1197	6.23245	0.766785	-0.265548	0.25268	-1.37563	0.119621	0.18917	4.10225	0	0	0	0	0	0	0	0	0	0	0	0	0	0	0	0	1	0	0	0	0	0	0	0	0.161908
672	2013	21.9205	-0.587786	3.04452	28	0	63.4	4.16511	30	1	1	1	1.16232	0.150421	0	21.657	7.38337	0.768272	-0.263612	0.26293	-1.33587	0.115221	0.100927	4.20349	0	0	0	0	0	0	0	0	0	0	0	0	0	0	0	0	0	1	0	0	0	0	0	0	0.24185
672	2014	22.0714	-0.6185	3.09104	28	0	63.4	4.16511	30	1	1	1	1.91024	0.647229	0	21.7301	7.46279	0.710748	-0.341437	0.26468	-1.32923	0.0837809	0.170709	4.34217	0	0	0	0	0	0	0	0	0	0	0	0	0	0	0	0	0	0	1	0	0	0	0	0	0.291595
672	2015	22.2661	-0.508483	3.13549	28	0	63.4	4.16511	30	1	1	1	1.47834	0.39092	0	21.4293	7.56164	0.432988	-0.837046	0.25145	-1.38051	0.00586033	0.898999	4.41547	0	0	0	0	0	0	0	0	0	0	0	0	0	0	0	0	0	0	0	1	0	0	0	0	0.167131
672	2016	22.4834	-0.322697	3.17805	28	0	52.532	3.98028	30	1	1	1	1.72716	0.546478	0	21.7935	7.56112	0.501641	-0.689871	0.24983	-1.38697	0.0535796	0.394125	4.46574	0	0	0	0	0	0	0	0	0	0	0	0	0	0	0	0	0	0	0	0	1	0	0	0	0.202465
677	2008	22.4858	-0.114373	2.99573	15	1	160.2	5.08265	28	1	0	0	0.401789	-0.911827	0	21.7507	9.10964	0.479396	-0.735227	0.72358	-0.323544	0.193154	-0.149059	6.07239	0	0	0	0	0	0	0	0	0	0	0	0	1	0	0	0	0	0	0	0	0	0	0	0	-0.102381
677	2009	22.6187	-0.117127	3.04452	15	1	160.2	5.08265	28	1	0	0	1.14112	0.13201	0	21.98	9.11855	0.528084	-0.638501	0.67284	-0.396248	0.0898171	-0.00869054	6.25304	0	0	0	0	0	0	0	0	0	0	0	0	0	1	0	0	0	0	0	0	0	0	0	0	0.143354
677	2010	22.7484	-0.0451742	3.09104	15	1	160.2	5.08265	28	1	0	0	0.594067	-0.520763	0	22.2751	9.07337	0.622981	-0.47324	0.6633	-0.410528	0.148327	0.132575	6.51027	0	0	0	0	0	0	0	0	0	0	0	0	0	0	1	0	0	0	0	0	0	0	0	0	0.004994
677	2011	22.4975	0.127884	3.13549	15	1	160.1	5.08203	28	1	0	0	0.706361	-0.347628	0	22.0617	8.99529	0.646844	-0.43565	0.6909	-0.36976	0.151593	0.0849632	6.73859	0	0	0	0	0	0	0	0	0	0	0	0	0	0	0	1	0	0	0	0	0	0	0	0	-0.037338
677	2012	22.0158	-0.225909	3.17805	15	1	160.1	5.08203	28	1	1	1	0.768599	-0.263186	0	20.7815	8.73986	0.29106	-1.23423	0.68751	-0.374679	0.0996393	-0.0952986	6.92788	0	0	0	0	0	0	0	0	0	0	0	0	0	0	0	0	1	0	0	0	0	0	0	0	-0.142509
677	2013	21.9257	-0.170475	3.21888	15	1	160.1	5.08203	28	1	1	1	0.781411	-0.246654	0	21.5815	8.60245	0.708898	-0.344043	0.68173	-0.383122	0.102125	-0.0742795	7.06971	0	0	0	0	0	0	0	0	0	0	0	0	0	0	0	0	0	1	0	0	0	0	0	0	-0.005115
677	2014	21.8261	-0.20893	3.2581	15	1	160.1	5.08203	28	1	1	1	1.87258	0.627316	0	21.3127	8.63016	0.598581	-0.513193	0.70038	-0.356132	0.0724586	0.097931	7.17324	0	0	0	0	0	0	0	0	0	0	0	0	0	0	0	0	0	0	1	0	0	0	0	0	-0.015362
677	2015	20.534	-1.41671	3.29584	15	1	160.1	5.08203	28	1	1	1	6.15964	1.81802	0	21.4513	6.75926	2.50197	0.917078	0.67022	-0.400149	0.0889024	-0.116913	7.26346	0	0	0	0	0	0	0	0	0	0	0	0	0	0	0	0	0	0	0	1	0	0	0	0	0.019243
677	2016	20.5541	-1.43405	3.3322	15	1	111.398	4.72205	28	1	1	1	7.44892	2.00807	0	20.0019	6.73102	0.575684	-0.552197	0.66934	-0.401463	0.0628283	0.247282	7.35634	0	0	0	0	0	0	0	0	0	0	0	0	0	0	0	0	0	0	0	0	1	0	0	0	0.153947
678	2008	20.4725	-0.92164	2.70805	17	0	66.1	4.20618	34	0	0	0	1.0639	0.0619426	0	20.0103	7.68156	0.629821	-0.462319	0.43075	-0.842227	0.216486	-0.0730952	5.00385	0	0	0	0	1	1	0	0	0	0	0	0	1	0	0	0	0	0	0	0	0	0	0	0	0.15539
678	2009	20.4729	-0.941526	2.77259	17	0	66.1	4.20618	34	0	0	0	2.53316	0.929468	0	20.015	7.7463	0.632599	-0.457918	0.38972	-0.942327	0.147389	-0.496323	5.3634	0	0	0	0	1	1	0	0	0	0	0	0	0	1	0	0	0	0	0	0	0	0	0	0	0.178801
678	2010	20.639	-0.785381	2.83321	17	0	66.1	4.20618	34	0	0	0	2.56801	0.94313	0	20.4845	7.7643	0.856855	-0.154486	0.40427	-0.905672	0.230047	-0.134171	5.5764	0	0	0	0	1	1	0	0	0	0	0	0	0	0	1	0	0	0	0	0	0	0	0	0	0.173538
678	2011	20.7684	-0.698142	2.89037	17	0	63.7	4.16976	34	0	0	0	1.11665	0.110333	0	20.5876	7.80466	0.834627	-0.180771	0.47497	-0.744504	0.228978	-0.125587	5.77769	0.5	0.5	0.405465	0.405465	1	1	0	0	0	0	0	0	0	0	0	1	0	0	0	0	0	0	0	0	0.155905
678	2012	21.0002	-0.515083	2.94444	17	0	63.7	4.16976	34	0	1	0	0.910737	-0.0935007	0	20.4507	7.78738	0.5772	-0.549566	0.48488	-0.723854	0.132802	-0.184994	5.95201	0	0	0	0	1	1	0	0	0	0	0	0	0	0	0	0	1	0	0	0	0	0	0	0	0.140318
678	2013	21.4905	-0.712881	2.99573	17	0	63.7	4.16976	34	0	1	0	0.836706	-0.178283	0	20.6388	7.76557	0.426696	-0.851683	0.50123	-0.69069	0.123373	-0.253991	6.10078	0	0	0	0	1	1	1	0	0	0	0	0	0	0	0	0	0	1	0	0	0	0	0	0	0.120513
678	2014	21.5306	-0.674027	3.04452	17	0	63.7	4.16976	34	0	1	0	1.25737	0.229022	0	20.9599	8.39367	0.565002	-0.570926	0.52023	-0.653484	0.112858	-0.370935	6.23617	0	0	0	0	1	1	1	0	0	0	0	0	0	0	0	0	0	0	1	0	0	0	0	0	0.131659
678	2015	21.5778	-0.589824	3.09104	17	0	63.7	4.16976	34	0	1	0	2.26573	0.817899	0	20.9488	8.3832	0.532948	-0.629331	0.49007	-0.713207	0.0744244	-0.31641	6.33104	0	0	0	0	1	1	1	0	0	0	0	0	0	0	0	0	0	0	0	1	0	0	0	0	0.084469
678	2016	21.6704	-0.693437	3.13549	17	0	44.08	3.80844	34	0	1	0	2.34593	0.85268	0	21.0562	8.38	0.541093	-0.614163	0.48296	-0.727821	0.0991629	-0.284092	6.397	0	0	0	0	1	1	1	0	0	0	0	0	0	0	0	0	0	0	0	0	1	0	0	0	0.112373
680	2008	22.3402	-0.927465	2.70805	15	1	160.2	5.08265	35	0	0	0	1.1423	0.133047	1	22.6076	8.11073	1.30654	0.267386	0.72358	-0.323544	0.193154	-0.149059	6.07239	0	0	0	0	0	0	0	0	0	0	0	0	1	0	0	0	0	0	0	0	0	0	0	0	0.17947
680	2009	22.5699	-0.773223	2.77259	15	1	160.2	5.08265	35	0	0	0	1.51635	0.416305	1	22.6629	8.11133	1.0975	0.0930317	0.67284	-0.396248	0.0898171	-0.00869054	6.25304	0	0	0	0	0	0	0	0	0	0	0	0	0	1	0	0	0	0	0	0	0	0	0	0	0.146778
680	2010	23.0933	-0.524737	2.83321	15	1	160.2	5.08265	35	0	0	0	1.29081	0.255272	1	23.3185	8.12118	1.25248	0.225122	0.6633	-0.410528	0.148327	0.132575	6.51027	0	0	0	0	0	0	0	0	0	0	0	0	0	0	1	0	0	0	0	0	0	0	0	0	0.136862
680	2011	23.3486	-0.433383	2.89037	15	1	160.1	5.08203	35	0	0	0	0.493679	-0.70587	1	23.4111	8.27995	1.06466	0.0626539	0.6909	-0.36976	0.151593	0.0849632	6.73859	0	0.166667	0	0.154151	0	0	0	0	0	0	0	0	0	0	0	1	0	0	0	0	0	0	0	0	0.141175
680	2012	23.3115	-0.460581	2.94444	15	1	160.1	5.08203	35	0	1	0	0.416791	-0.87517	1	23.0727	9.06843	0.787989	-0.238271	0.68751	-0.374679	0.0996393	-0.0952986	6.92788	0.653333	0.618333	0.502793	0.481397	0	0	0	0	0	0	0	0	0	0	0	0	1	0	0	0	0	0	0	0	0.139423
680	2013	23.2554	-0.475925	2.99573	15	1	160.1	5.08203	35	0	1	0	0.313647	-1.15949	1	23.0398	8.99665	0.805669	-0.216082	0.68173	-0.383122	0.102125	-0.0742795	7.06971	0.5	0.388889	0.405465	0.328504	0	0	0	0	0	0	0	0	0	0	0	0	0	1	0	0	0	0	0	0	0.11849
680	2014	23.1401	-0.514544	3.04452	15	1	160.1	5.08203	35	0	1	0	0.83562	-0.179581	1	22.7069	8.957	0.648435	-0.433194	0.70038	-0.356132	0.0724586	0.097931	7.17324	0.75	0.702381	0.559616	0.532028	0	0	0	0	0	0	0	0	0	0	0	0	0	0	1	0	0	0	0	0	0.147953
680	2015	22.9639	-0.4645	3.09104	15	1	160.1	5.08203	35	0	1	0	1.00991	0.00986518	1	22.0506	8.87305	0.401192	-0.913315	0.67022	-0.400149	0.0889024	-0.116913	7.26346	0	0	0	0	0	0	0	0	0	0	0	0	0	0	0	0	0	0	0	1	0	0	0	0	0.048422
680	2016	22.9492	-0.476801	3.13549	15	1	111.398	4.72205	35	0	1	0	0.740825	-0.29999	1	22.2058	8.67317	0.475539	-0.743307	0.66934	-0.401463	0.0628283	0.247282	7.35634	0.25	0.25	0.223144	0.223144	0	0	0	0	0	0	0	0	0	0	0	0	0	0	0	0	1	0	0	0	0.174755
683	2008	22.242	-0.660204	2.3979	5	0	140	4.94876	26	1	0	0	0.688283	-0.373555	0	21.4396	7.86596	0.44827	-0.802359	0.44733	-0.804459	0.208152	-0.0317819	3.52327	0	0	0	0	1	0	0	0	0	0	0	0	1	0	0	0	0	0	0	0	0	0	0	0	0.284786
683	2009	22.5893	-0.610567	2.48491	5	0	140	4.94876	26	1	0	0	1.36319	0.30983	0	21.2772	7.18917	0.269212	-1.31226	0.44158	-0.817396	0.138056	-0.401576	3.95264	0	0	0	0	1	0	0	0	0	0	0	0	0	1	0	0	0	0	0	0	0	0	0	0	0.223977
683	2010	22.4587	-0.754914	2.56495	5	0	140	4.94876	26	1	0	0	1.23336	0.209746	0	21.5704	7.08506	0.411433	-0.888109	0.47063	-0.753683	0.154233	0.239606	4.15451	0	0	0	0	1	0	0	0	0	0	0	0	0	0	1	0	0	0	0	0	0	0	0	0	0.267171
683	2011	22.5173	-0.785028	2.63906	5	0	134.4	4.90823	26	1	0	0	0.734176	-0.309007	0	21.8659	7.04752	0.521356	-0.651322	0.45386	-0.789967	0.153441	0.24573	4.44463	0	0	0	0	1	0	0	0	0	0	0	0	0	0	0	1	0	0	0	0	0	0	0	0	0.379612
683	2012	23.0225	-0.547118	2.70805	5	0	134.4	4.90823	26	1	1	1	0.372117	-0.988546	0	22.0213	7.6009	0.367478	-1.00109	0.45323	-0.791356	0.106998	0.0452516	4.61953	0	0	0	0	1	0	0	0	0	0	0	0	0	0	0	0	1	0	0	0	0	0	0	0	0.383629
683	2013	23.1876	-0.440356	2.77259	5	0	134.4	4.90823	26	1	1	1	0.260607	-1.34474	0	21.9467	7.59689	0.28917	-1.24074	0.46683	-0.76179	0.0880889	0.104642	4.76378	0	0	0	0	1	0	0	0	0	0	0	0	0	0	0	0	0	1	0	0	0	0	0	0	0.262012
683	2014	23.6952	-0.575825	2.83321	5	0	134.4	4.90823	26	1	1	1	0.353156	-1.04085	0	22.6973	8.50431	0.368649	-0.99791	0.47518	-0.744062	0.0672202	0.183443	4.80512	0	0	0	0	1	0	0	0	0	0	0	0	0	0	0	0	0	0	1	0	0	0	0	0	0.301665
683	2015	23.6876	-0.555736	2.89037	5	0	134.4	4.90823	26	1	1	1	0.462738	-0.770595	0	22.7136	8.468	0.377577	-0.973982	0.46191	-0.772385	0.0650425	-0.150465	4.91311	0	0	0	0	1	0	0	0	0	0	0	0	0	0	0	0	0	0	0	1	0	0	0	0	0.295352
683	2016	23.8249	-0.577927	2.94444	5	0	109.559	4.70555	26	1	1	1	0.557919	-0.583541	0	22.9355	8.43098	0.41091	-0.88938	0.44683	-0.805577	0.064893	0.15968	4.99391	0	0	0	0	1	0	0	0	0	0	0	0	0	0	0	0	0	0	0	0	1	0	0	0	0.194173
685	2008	22.228	-1.43234	2.77259	19	1	110	4.70953	46	0	0	0	1.66539	0.510058	1	20.2804	5.6204	0.142624	-1.94754	0.87608	-0.132298	0.156307	0.0701414	6.21971	0	0	0	0	0	1	0	0	0	0	0	0	1	0	0	0	0	0	0	0	0	0	0	0	0.377082
685	2009	22.4748	-1.34971	2.83321	19	1	110	4.70953	46	0	0	0	3.16685	1.15274	1	20.4312	5.64545	0.129567	-2.04355	0.84206	-0.171904	0.0752094	0.155361	6.48155	0	0	0	0	0	1	0	0	0	0	0	0	0	1	0	0	0	0	0	0	0	0	0	0	0.348196
685	2010	22.543	-1.56926	2.89037	19	1	110	4.70953	46	0	0	0	1.69491	0.52763	1	20.5653	5.56452	0.138392	-1.97766	0.83317	-0.182518	0.164195	0.039779	6.69549	0	0	0	0	0	1	0	0	0	0	0	0	0	0	1	0	0	0	0	0	0	0	0	0	0.330434
685	2011	22.8015	-1.25766	2.94444	19	1	71.5	4.28359	46	0	0	0	1.07049	0.0681179	1	20.4936	7.61085	0.0994652	-2.30795	0.82159	-0.196514	0.155148	0.0635039	6.95224	0	0	0	0	0	1	0	0	0	0	0	0	0	0	0	1	0	0	0	0	0	0	0	0	0.293827
685	2012	22.757	-1.59241	2.99573	19	1	71.5	4.28359	46	0	1	0	1.1218	0.114933	1	20.522	7.56528	0.106995	-2.23497	0.84316	-0.170599	0.0741416	0.184989	7.11976	0	0	0	0	0	1	0	0	0	0	0	0	0	0	0	0	1	0	0	0	0	0	0	0	0.317428
685	2013	22.828	-1.62296	3.04452	19	1	71.5	4.28359	46	0	1	0	1.07808	0.0751834	1	20.5811	7.52941	0.105722	-2.24694	0.84193	-0.172058	0.0964028	-0.0140892	7.27479	0	0	0	0	0	1	1	0	0	0	0	0	0	0	0	0	0	1	0	0	0	0	0	0	0.336058
685	2014	23.0214	-1.45678	3.09104	19	1	71.5	4.28359	46	0	1	0	1.73877	0.553176	1	20.8674	7.68432	0.116005	-2.15412	0.88118	-0.126493	0.0907087	-0.129273	7.38116	0	0	0	0	0	1	1	0	0	0	0	0	0	0	0	0	0	0	1	0	0	0	0	0	0.378296
685	2015	23.3439	-1.6253	3.13549	19	1	71.5	4.28359	46	0	1	0	1.5186	0.417788	1	20.9303	7.71602	0.0895082	-2.41342	0.73019	-0.314451	0.096217	-0.208809	7.49452	0	0	0	0	0	1	1	0	0	0	0	0	0	0	0	0	0	0	0	1	0	0	0	0	0.400323
685	2016	23.4352	-1.44383	3.17805	19	1	65.766	4.20119	46	0	1	0	1.09024	0.0863948	1	21.1038	7.77653	0.0971241	-2.33177	0.77274	-0.257813	0.0994321	-0.191253	7.61832	0	0	0	0	0	1	1	0	0	0	0	0	0	0	0	0	0	0	0	0	1	0	0	0	0.326868
688	2011	17.0713	1.32662	3.09104	22	0	56.6	4.05352	9	0	0	0	50.7438	3.92679	0	16.4587	3.09104	0.54196	-0.612562	0.57906	-0.546349	0.259866	-0.123003	4.85481	0	0	0	0	1	1	0	0	0	0	0	0	0	0	0	1	0	0	0	0	0	0	0	0	0.027218
688	2012	16.1167	2.31077	3.13549	22	0	56.6	4.05352	9	0	1	0	131.807	4.88134	0	16.7008	2.77259	1.79335	0.584087	0.55919	-0.581266	0.141145	0.0432707	5.07391	0	0	0	0	1	1	0	0	0	0	0	0	0	0	0	0	1	0	0	0	0	0	0	0	0.031369
688	2013	20.8574	-1.89219	3.17805	22	0	56.6	4.05352	9	0	1	0	5.74839	1.74892	0	20.3223	6.58755	0.585621	-0.535082	0.55293	-0.592524	0.123514	0.0362147	5.17327	0	0	0	0	1	1	1	0	0	0	0	0	0	0	0	0	0	1	0	0	0	0	0	0	0.602955
688	2014	21.2196	-1.32521	3.21888	22	0	56.6	4.05352	9	0	1	0	5.00579	1.6106	0	20.7101	6.72503	0.600817	-0.509465	0.58166	-0.541869	0.122524	-0.212789	5.30754	0	0	0	0	1	1	1	0	0	0	0	0	0	0	0	0	0	0	1	0	0	0	0	0	0.489029
688	2015	21.3766	-1.50298	3.2581	22	0	56.6	4.05352	9	0	1	0	6.08926	1.80653	0	20.8104	6.82437	0.567493	-0.566527	0.56826	-0.565176	0.0968763	-0.669636	5.50939	0	0	0	0	1	1	1	0	0	0	0	0	0	0	0	0	0	0	0	1	0	0	0	0	0.45987
688	2016	21.3948	-2.35732	3.29584	22	0	40.672	3.72983	9	0	1	0	5.23565	1.65549	0	20.8312	6.82763	0.569349	-0.563262	0.55673	-0.585675	0.123593	-0.397587	5.71103	0	0	0	0	1	1	1	0	0	0	0	0	0	0	0	0	0	0	0	0	1	0	0	0	0.420361
690	2008	22.3163	-0.669001	2.3979	19	1	110	4.70953	44	1	0	0	1.43242	0.359367	0	21.0851	6.6995	0.291892	-1.23137	0.87608	-0.132298	0.156307	0.0701414	6.21971	0	0	0	0	0	1	0	0	0	0	0	0	1	0	0	0	0	0	0	0	0	0	0	0	0.180815
690	2009	22.5865	-0.618725	2.48491	19	1	110	4.70953	44	1	0	0	1.72542	0.545473	0	21.802	6.65286	0.456322	-0.784556	0.84206	-0.171904	0.0752094	0.155361	6.48155	0	0	0	0	0	1	0	0	0	0	0	0	0	1	0	0	0	0	0	0	0	0	0	0	0.310237
690	2010	22.7209	-0.56667	2.56495	19	1	110	4.70953	44	1	0	0	1.29532	0.258756	0	21.8479	6.66058	0.417639	-0.873138	0.83317	-0.182518	0.164195	0.039779	6.69549	0	0	0	0	0	1	0	0	0	0	0	0	0	0	1	0	0	0	0	0	0	0	0	0	0.216444
690	2011	22.8175	-0.523067	2.63906	19	1	71.5	4.28359	44	1	0	0	0.648606	-0.43293	0	21.9803	6.6995	0.432943	-0.837149	0.82159	-0.196514	0.155148	0.0635039	6.95224	0	0	0	0	0	1	0	0	0	0	0	0	0	0	0	1	0	0	0	0	0	0	0	0	0.180422
690	2012	22.978	-0.514031	2.70805	19	1	71.5	4.28359	44	1	1	1	0.811417	-0.208973	0	22.0972	6.78559	0.414431	-0.88085	0.84316	-0.170599	0.0741416	0.184989	7.11976	0	0	0	0	0	1	0	0	0	0	0	0	0	0	0	0	1	0	0	0	0	0	0	0	0.249579
690	2013	23.0081	-0.628812	2.77259	19	1	71.5	4.28359	44	1	1	1	0.931509	-0.0709499	0	22.456	6.95368	0.575695	-0.552177	0.84193	-0.172058	0.0964028	-0.0140892	7.27479	0	0	0	0	0	1	1	0	0	0	0	0	0	0	0	0	0	1	0	0	0	0	0	0	0.347172
690	2014	22.9804	-0.74382	2.83321	19	1	71.5	4.28359	44	1	1	1	1.14197	0.132756	0	22.2702	6.96979	0.491557	-0.710178	0.88118	-0.126493	0.0907087	-0.129273	7.38116	0	0	0	0	0	1	1	0	0	0	0	0	0	0	0	0	0	0	1	0	0	0	0	0	0.341923
690	2015	22.9955	-0.736859	2.89037	19	1	71.5	4.28359	44	1	1	1	1.74058	0.554217	0	21.997	7.05272	0.368407	-0.998566	0.73019	-0.314451	0.096217	-0.208809	7.49452	0	0	0	0	0	1	1	0	0	0	0	0	0	0	0	0	0	0	0	1	0	0	0	0	0.352349
690	2016	23.4798	-0.74074	2.94444	19	1	65.766	4.20119	44	1	1	1	1.28105	0.247678	0	21.9874	7.33433	0.224819	-1.49246	0.77274	-0.257813	0.0994321	-0.191253	7.61832	0	0	0	0	0	1	1	0	0	0	0	0	0	0	0	0	0	0	0	0	1	0	0	0	0.363439
691	2008	20.2604	-0.734961	2.77259	28	0	56.3	4.0483	26	1	0	0	0.991117	-0.00892253	0	18.073	5.45959	0.112199	-2.18748	0.27361	-1.29605	0.148256	0.308664	3.45951	0	0	0	0	0	0	0	0	0	0	0	0	1	0	0	0	0	0	0	0	0	0	0	0	-0.074893
691	2012	19.3791	-0.192286	2.99573	28	0	63.4	4.16511	26	1	1	1	7.20283	1.97447	0	17.4334	4.04305	0.142888	-1.9457	0.25268	-1.37563	0.119621	0.18917	4.10225	0	0	0	0	0	0	0	0	0	0	0	0	0	0	0	0	1	0	0	0	0	0	0	0	0.207524
691	2013	19.4528	-0.15634	3.04452	28	0	63.4	4.16511	26	1	1	1	5.60828	1.72424	0	17.2932	3.89182	0.115365	-2.15966	0.26293	-1.33587	0.115221	0.100927	4.20349	0	0	0	0	0	0	0	0	0	0	0	0	0	0	0	0	0	1	0	0	0	0	0	0	0.178778
691	2014	19.6744	-0.075573	3.09104	28	0	63.4	4.16511	26	1	1	1	5.25945	1.66003	0	16.3903	4.67283	0.0374738	-3.28411	0.26468	-1.32923	0.0837809	0.170709	4.34217	0	0	0	0	0	0	0	0	0	0	0	0	0	0	0	0	0	0	1	0	0	0	0	0	0.177479
691	2015	19.4759	-0.145299	3.13549	28	0	63.4	4.16511	26	1	1	1	12.6943	2.54116	0	18.4666	4.67283	0.364543	-1.00911	0.25145	-1.38051	0.00586033	0.898999	4.41547	0	0	0	0	0	0	0	0	0	0	0	0	0	0	0	0	0	0	0	1	0	0	0	0	0.21539
691	2016	19.6491	-0.33382	3.17805	28	0	52.532	3.98028	26	1	1	1	10.0791	2.31047	0	17.6494	3.49651	0.13538	-1.99967	0.24983	-1.38697	0.0535796	0.394125	4.46574	0	0	0	0	0	0	0	0	0	0	0	0	0	0	0	0	0	0	0	0	1	0	0	0	0.227268
692	2008	21.6977	-0.457949	2.70805	6	1	105.3	4.66627	44	1	0	0	0.289561	-1.23939	1	20.7644	8.16195	0.393231	-0.933358	0.62973	-0.462464	0.179311	-0.066703	5.24737	0	0	0	0	0	0	0	0	0	0	0	0	1	0	0	0	0	0	0	0	0	0	0	0	0.089572
692	2009	21.7392	-0.467329	2.77259	6	1	105.3	4.66627	44	1	0	0	0.660755	-0.414372	1	21.0129	8.1371	0.483602	-0.726494	0.59321	-0.522207	0.055859	0.372675	5.44833	0	0	0	0	0	0	0	0	0	0	0	0	0	1	0	0	0	0	0	0	0	0	0	0	0.209246
692	2010	21.7466	-0.544293	2.83321	6	1	105.3	4.66627	44	1	0	0	0.774639	-0.255359	1	20.9787	8.14032	0.464122	-0.767608	0.62733	-0.466283	0.0843185	0.506901	5.66112	0	0	0	0	0	0	0	0	0	0	0	0	0	0	1	0	0	0	0	0	0	0	0	0	0.124223
692	2011	21.9819	-0.432376	2.89037	6	1	104.7	4.6606	44	1	0	0	0.346601	-1.05958	1	21.0204	8.1041	0.382323	-0.961489	0.67672	-0.390498	0.176925	-0.0679459	5.8967	0	0	0	0	0	0	0	0	0	0	0	0	0	0	0	1	0	0	0	0	0	0	0	0	0.144749
692	2012	21.9202	-0.474617	2.94444	6	1	104.7	4.6606	44	1	1	1	0.383948	-0.957247	1	21.134	7.67276	0.455469	-0.786427	0.68122	-0.38387	0.0913304	-0.00396203	5.96837	0	0	0	0	0	0	0	0	0	0	0	0	0	0	0	0	1	0	0	0	0	0	0	0	0.100028
692	2013	22.0259	-0.423956	2.99573	6	1	104.7	4.6606	44	1	1	1	0.574263	-0.554667	1	21.1667	7.72268	0.423545	-0.859096	0.64336	-0.441051	0.0762077	0.198349	6.10017	0	0	0	0	0	0	0	0	0	0	0	0	0	0	0	0	0	1	0	0	0	0	0	0	0.111449
692	2014	22.0565	-0.417089	3.04452	6	1	104.7	4.6606	44	1	1	1	0.660192	-0.415225	1	21.1762	7.76896	0.41473	-0.880127	0.62844	-0.464515	0.0425274	0.470558	6.07577	0	0	0	0	0	0	0	0	0	0	0	0	0	0	0	0	0	0	1	0	0	0	0	0	0.141803
692	2015	22.1769	-0.396237	3.09104	6	1	104.7	4.6606	44	1	1	1	0.865478	-0.144473	1	21.1737	7.78572	0.366692	-1.00323	0.47469	-0.745093	0.00921815	0.884189	5.8955	0	0	0	0	0	0	0	0	0	0	0	0	0	0	0	0	0	0	0	1	0	0	0	0	0.162045
692	2016	22.3105	-0.348549	3.13549	6	1	77.52	4.36335	44	1	1	1	0.700617	-0.355794	1	21.3276	8.01202	0.374218	-0.982918	0.48072	-0.73247	0.00901521	0.891993	5.92082	0	0	0	0	0	0	0	0	0	0	0	0	0	0	0	0	0	0	0	0	1	0	0	0	0.078344
693	2008	19.7803	-0.00052214	2.89037	23	0	114.4	4.7484	9	0	0	0	3.64624	1.2937	0	17.9952	5.73979	0.167773	-1.78514	0.35325	-1.04058	0.207733	0.0313151	5.07679	0	0	0	0	0	0	0	0	0	0	0	0	1	0	0	0	0	0	0	0	0	0	0	0	-0.245275
693	2009	19.488	0.211792	2.94444	23	0	114.4	4.7484	9	0	0	0	4.88433	1.58603	0	17.8771	5.34233	0.199702	-1.61093	0.32712	-1.11743	0.112447	-0.14361	5.36812	0	0	0	0	0	0	0	0	0	0	0	0	0	1	0	0	0	0	0	0	0	0	0	0	-0.462654
693	2010	19.3158	0.22958	2.99573	23	0	114.4	4.7484	9	0	0	0	5.80205	1.75821	0	17.7574	5.18739	0.210458	-1.55847	0.36676	-1.00305	0.213818	-0.0070894	5.57697	0	0	0	0	0	0	0	0	0	0	0	0	0	0	1	0	0	0	0	0	0	0	0	0	-0.459936
693	2011	19.0722	0.504679	3.04452	23	0	84.4	4.44735	9	0	0	0	7.40262	2.00183	0	17.4213	2.77259	0.191874	-1.65092	0.4374	-0.826907	0.222127	0.0400842	5.68392	0	0	0	0	0	0	0	0	0	0	0	0	0	0	0	1	0	0	0	0	0	0	0	0	-0.590659
693	2012	18.8852	0.757385	3.09104	23	0	84.4	4.44735	9	0	1	0	8.92459	2.18881	0	17.0367	2.77259	0.157474	-1.8485	0.44419	-0.811503	0.136407	0.0753817	5.86038	0	0	0	0	0	0	0	0	0	0	0	0	0	0	0	0	1	0	0	0	0	0	0	0	-0.687543
693	2013	21.9503	-0.421389	3.13549	23	0	84.4	4.44735	9	0	1	0	0.416331	-0.876274	0	22.2067	6.37161	1.29218	0.256329	0.44754	-0.803989	0.108501	0.153367	5.99139	0	0	0	0	0	0	0	0	0	0	0	0	0	0	0	0	0	1	0	0	0	0	0	0	0.058042
693	2014	22.159	-0.404427	3.17805	23	0	84.4	4.44735	9	0	1	0	3.13084	1.1413	0	22.8088	6.40192	1.91525	0.649846	0.45038	-0.797664	0.0894977	0.114121	6.10775	0	0	0	0	0	0	0	0	0	0	0	0	0	0	0	0	0	0	1	0	0	0	0	0	0.048514
693	2015	22.4156	-0.263142	3.21888	23	0	84.4	4.44735	9	0	1	0	1.86388	0.622659	0	22.8643	6.4892	1.5662	0.448649	0.44754	-0.803989	0.0502124	0.134604	6.22034	0	0	0	0	0	0	0	0	0	0	0	0	0	0	0	0	0	0	0	1	0	0	0	0	0.008225
693	2016	22.0608	-0.253341	3.2581	23	0	60.312	4.11598	9	0	1	0	1.78334	0.578488	0	21.444	6.31355	0.539817	-0.616526	0.42314	-0.860052	0.092166	-0.0422075	6.33047	0	0	0	0	0	0	0	0	0	0	0	0	0	0	0	0	0	0	0	0	1	0	0	0	-0.01666
695	2008	20.7088	-0.475134	2.77259	2	1	24	3.21888	23	0	0	0	0.953351	-0.0477717	1	20.012	5.3799	0.498128	-0.696898	0.77862	-0.250232	0.246249	-0.464911	5.04804	0	0	0	0	1	1	0	0	0	0	0	0	1	0	0	0	0	0	0	0	0	0	0	0	0.086039
695	2009	20.6844	-0.409435	2.83321	2	1	24	3.21888	23	0	0	0	1.89833	0.640975	1	20.1671	5.43372	0.596115	-0.517321	0.73113	-0.313164	0.101729	-0.142466	5.1844	0	0	0	0	1	1	0	0	0	0	0	0	0	1	0	0	0	0	0	0	0	0	0	0	-0.022741
695	2010	20.748	-0.390515	2.89037	2	1	24	3.21888	23	0	0	0	3.55202	1.26752	1	20.3279	5.45532	0.656985	-0.420093	0.77628	-0.253242	0.196371	-0.148389	5.43618	0	0	0	0	1	1	0	0	0	0	0	0	0	0	1	0	0	0	0	0	0	0	0	0	-0.020321
695	2011	20.9601	-0.311143	2.94444	2	1	21.6	3.11795	23	0	0	0	1.0466	0.0455463	1	20.414	5.48894	0.579215	-0.546082	0.81006	-0.210647	0.187635	-0.132597	5.69628	0	0	0	0	1	1	0	0	0	0	0	0	0	0	0	1	0	0	0	0	0	0	0	0	0.032934
695	2012	20.8972	-0.342545	2.99573	2	1	21.6	3.11795	23	0	1	0	1.27694	0.244464	1	20.4785	5.47646	0.657909	-0.418689	0.82121	-0.196976	0.1147	-0.26085	5.88745	0	0	0	0	1	1	0	0	0	0	0	0	0	0	0	0	1	0	0	0	0	0	0	0	0.042881
695	2013	20.8673	-0.318811	3.04452	2	1	21.6	3.11795	23	0	1	0	1.43685	0.362455	1	20.4066	5.47646	0.630854	-0.460681	0.81557	-0.203868	0.0997899	-0.0497193	6.05934	0	0	0	0	1	1	1	0	0	0	0	0	0	0	0	0	0	1	0	0	0	0	0	0	0.044266
695	2014	20.8306	-0.338355	3.09104	2	1	21.6	3.11795	23	0	1	0	2.54604	0.934541	1	20.3041	5.83773	0.590684	-0.526474	0.82863	-0.187982	0.0699017	0.129763	6.14136	0	0	0	0	1	1	1	0	0	0	0	0	0	0	0	0	0	0	1	0	0	0	0	0	0.044899
695	2015	20.8334	-0.342586	3.13549	2	1	21.6	3.11795	23	0	1	0	5.28299	1.66449	1	20.2247	5.82008	0.544056	-0.608703	0.82513	-0.192214	0.0224517	0.717931	6.23477	0	0	0	0	1	1	1	0	0	0	0	0	0	0	0	0	0	0	0	1	0	0	0	0	0.042217
695	2016	20.8499	-0.340945	3.17805	2	1	13.95	2.70471	23	0	1	0	3.14905	1.1471	1	20.2201	5.83481	0.532625	-0.629938	0.73619	-0.306267	0.0549382	0.34181	6.2866	0	0	0	0	1	1	1	0	0	0	0	0	0	0	0	0	0	0	0	0	1	0	0	0	0.006028
697	2008	20.4811	-0.730878	2.70805	27	0	81.1	4.40794	37	0	0	0	0.789329	-0.236572	0	20.6917	7.11883	1.23439	0.210576	0.41405	-0.881769	0.263297	-0.227784	4.96475	0	0	0	0	1	0	0	0	0	0	0	0	1	0	0	0	0	0	0	0	0	0	0	0	0.037742
697	2009	20.5139	-0.70052	2.77259	27	0	81.1	4.40794	37	0	0	0	2.25006	0.810958	0	20.427	7.09091	0.916793	-0.0868737	0.39925	-0.918167	0.114241	-0.161854	5.24442	0	0	0	0	1	0	0	0	0	0	0	0	0	1	0	0	0	0	0	0	0	0	0	0	0.013378
697	2010	20.4168	-0.585429	2.83321	27	0	81.1	4.40794	37	0	0	0	3.0221	1.10595	0	20.4583	7.00488	1.04235	0.0414787	0.43185	-0.839677	0.230989	-0.0879651	5.38222	0	0	0	0	1	0	0	0	0	0	0	0	0	0	1	0	0	0	0	0	0	0	0	0	0.009998
697	2011	20.2422	-0.58894	2.89037	27	0	87.3	4.48074	37	0	0	0	3.21533	1.16793	0	20.4105	6.79459	1.18329	0.168302	0.51187	-0.669685	0.236653	-0.0226894	5.51888	0	0	0	0	1	0	0	0	0	0	0	0	0	0	0	1	0	0	0	0	0	0	0	0	0.032738
697	2012	20.2117	-1.76616	2.94444	27	0	87.3	4.48074	37	0	1	0	10.6556	2.36609	0	19.1721	5.47646	0.353632	-1.0395	0.48158	-0.730683	0.161584	-0.095273	5.66019	0	0	0	0	1	0	0	0	0	0	0	0	0	0	0	0	1	0	0	0	0	0	0	0	0.529011
697	2013	20.4026	-1.54657	2.99573	27	0	87.3	4.48074	37	0	1	0	6.04623	1.79944	0	19.2369	5.39363	0.311712	-1.16567	0.47702	-0.740197	0.124661	0.0272717	5.83699	0	0	0	0	1	0	0	0	0	0	0	0	0	0	0	0	0	1	0	0	0	0	0	0	0.527764
697	2014	21.1763	-2.36333	3.04452	27	0	87.3	4.48074	37	0	1	0	6.27247	1.83617	0	19.3114	5.44242	0.154944	-1.86469	0.47707	-0.740092	0.0941253	0.0683162	5.90474	0	0	0	0	1	0	0	0	0	0	0	0	0	0	0	0	0	0	1	0	0	0	0	0	0.536736
697	2015	21.2465	-2.27768	3.09104	27	0	87.3	4.48074	37	0	1	0	9.22714	2.22215	0	18.8589	5.93225	0.0918309	-2.38781	0.47073	-0.753471	0.0285189	0.508485	5.97425	0	0	0	0	1	0	0	0	0	0	0	0	0	0	0	0	0	0	0	1	0	0	0	0	0.556604
697	2016	21.217	-2.35943	3.13549	27	0	62.475	4.15065	37	0	1	0	8.03112	2.08332	0	16.3535	5.29832	0.00772335	-4.86351	0.41783	-0.872681	0.0640825	0.275359	6.0392	0	0	0	0	1	0	0	0	0	0	0	0	0	0	0	0	0	0	0	0	1	0	0	0	0.473769
698	2008	22.6118	-0.55315	2.70805	6	1	105.3	4.66627	25	0	0	0	0.45304	-0.791776	1	22.5001	8.53837	0.894342	-0.111667	0.62973	-0.462464	0.179311	-0.066703	5.24737	0	0	0	0	0	0	0	0	0	0	0	0	1	0	0	0	0	0	0	0	0	0	0	0	0.105516
698	2009	22.6756	-0.506304	2.77259	6	1	105.3	4.66627	25	0	0	0	0.771161	-0.259859	1	22.2287	8.57659	0.639575	-0.446951	0.59321	-0.522207	0.055859	0.372675	5.44833	0	0	0	0	0	0	0	0	0	0	0	0	0	1	0	0	0	0	0	0	0	0	0	0	0.180934
698	2010	22.6509	-0.576017	2.83321	6	1	105.3	4.66627	25	0	0	0	0.815411	-0.204062	1	22.736	8.51659	1.08884	0.0851148	0.62733	-0.466283	0.0843185	0.506901	5.66112	0	0	0	0	0	0	0	0	0	0	0	0	0	0	1	0	0	0	0	0	0	0	0	0	0.129215
698	2011	22.6456	-0.636937	2.89037	6	1	104.7	4.6606	25	0	0	0	0.536539	-0.622616	1	23.0348	8.36591	1.47618	0.389457	0.67672	-0.390498	0.176925	-0.0679459	5.8967	0	0	0	0	0	0	0	0	0	0	0	0	0	0	0	1	0	0	0	0	0	0	0	0	0.101214
698	2012	22.6716	-0.572104	2.94444	6	1	104.7	4.6606	25	0	1	0	0.397467	-0.922644	1	23.0515	8.30003	1.46221	0.379947	0.68122	-0.38387	0.0913304	-0.00396203	5.96837	0	0	0	0	0	0	0	0	0	0	0	0	0	0	0	0	1	0	0	0	0	0	0	0	0.044009
698	2013	22.6722	-0.57932	2.99573	6	1	104.7	4.6606	25	0	1	0	0.359601	-1.02276	1	23.0775	8.22524	1.49995	0.405434	0.64336	-0.441051	0.0762077	0.198349	6.10017	0	0	0	0	0	0	0	0	0	0	0	0	0	0	0	0	0	1	0	0	0	0	0	0	0.046863
698	2014	22.7436	-0.530341	3.04452	6	1	104.7	4.6606	25	0	1	0	0.446124	-0.807158	1	23.0775	8.12829	1.39699	0.334319	0.62844	-0.464515	0.0425274	0.470558	6.07577	0	0	0	0	0	0	0	0	0	0	0	0	0	0	0	0	0	0	1	0	0	0	0	0	0.037451
698	2015	22.9882	-0.514422	3.09104	6	1	104.7	4.6606	25	0	1	0	0.6748	-0.393338	1	22.9917	8.26848	1.00346	0.00344924	0.47469	-0.745093	0.00921815	0.884189	5.8955	0	0	0	0	0	0	0	0	0	0	0	0	0	0	0	0	0	0	0	1	0	0	0	0	0.065688
698	2016	23.0839	-0.506583	3.13549	6	1	77.52	4.36335	25	0	1	0	0.610118	-0.494102	1	22.9033	8.20358	0.834766	-0.180603	0.48072	-0.73247	0.00901521	0.891993	5.92082	0	0	0	0	0	0	0	0	0	0	0	0	0	0	0	0	0	0	0	0	1	0	0	0	0.096503
700	2008	21.9387	-0.307178	2.99573	10	1	112.6	4.73268	36	0	0	0	0.258483	-1.35293	0	21.0851	7.35436	0.425955	-0.853422	0.84108	-0.173068	0.190743	-0.134712	6.3646	0	0	0	0	1	0	0	0	0	0	0	0	1	0	0	0	0	0	0	0	0	0	0	0	0.21999
700	2009	21.9631	-0.320411	3.04452	10	1	112.6	4.73268	36	0	0	0	0.630633	-0.46103	0	21.2697	7.52941	0.499976	-0.693195	0.80371	-0.218517	0.113949	-0.279701	6.55387	0	0	0	0	1	0	0	0	0	0	0	0	0	1	0	0	0	0	0	0	0	0	0	0	0.257408
700	2010	22.0828	-0.270082	3.09104	10	1	112.6	4.73268	36	0	0	0	0.572974	-0.556916	0	21.4018	7.62169	0.506094	-0.681032	0.83024	-0.18604	0.200518	-0.172642	6.75454	0	0	0	0	1	0	0	0	0	0	0	0	0	0	1	0	0	0	0	0	0	0	0	0	0.25129
700	2011	22.0895	-0.366644	3.13549	10	1	92.5	4.53796	36	0	0	0	0.431173	-0.841247	0	21.3982	7.61135	0.501004	-0.691141	0.82757	-0.189262	0.18015	-0.0874124	6.97121	0	0	0	0	1	0	0	0	0	0	0	0	0	0	0	1	0	0	0	0	0	0	0	0	0.2527
700	2012	22.1174	-0.414083	3.17805	10	1	92.5	4.53796	36	0	1	0	0.417797	-0.87276	0	21.6251	7.78239	0.611305	-0.492159	0.83394	-0.181594	0.0995655	-0.0944873	7.16074	0	0	0	0	1	0	0	0	0	0	0	0	0	0	0	0	1	0	0	0	0	0	0	0	0.263792
700	2013	22.0811	-0.511606	3.21888	10	1	92.5	4.53796	36	0	1	0	0.719386	-0.329357	0	21.7883	7.7178	0.746211	-0.292747	0.84228	-0.171643	0.105164	-0.10625	7.30482	0	0	0	0	1	0	0	0	0	0	0	0	0	0	0	0	0	1	0	0	0	0	0	0	0.244444
700	2014	22.0915	-0.436816	3.2581	10	1	92.5	4.53796	36	0	1	0	0.982536	-0.0176181	0	21.9456	7.80588	0.864286	-0.145852	0.85372	-0.158152	0.0923531	-0.149745	7.41024	0	0	0	0	1	0	0	0	0	0	0	0	0	0	0	0	0	0	1	0	0	0	0	0	0.233956
700	2015	22.2401	-0.753515	3.29584	10	1	92.5	4.53796	36	0	1	0	1.90957	0.646879	0	21.8662	8.09499	0.688139	-0.373765	0.82875	-0.187837	0.0991108	-0.245165	7.49622	0	0	0	0	1	0	0	0	0	0	0	0	0	0	0	0	0	0	0	1	0	0	0	0	0.235002
700	2016	22.504	-0.740115	3.3322	10	1	66.8	4.21656	36	0	1	0	1.00915	0.00911156	0	21.8836	7.85322	0.537719	-0.620419	0.81359	-0.206299	0.0855368	-0.0247787	7.61425	0	0	0	0	1	0	0	0	0	0	0	0	0	0	0	0	0	0	0	0	1	0	0	0	0.223029
702	2008	20.5321	-0.719894	2.3979	18	0	83.6	4.43793	13	1	0	0	1.11048	0.104796	1	21.1889	7.44659	1.92886	0.656928	0.40942	-0.893014	0.217748	-0.0793491	4.72477	0	0	0	0	1	0	0	0	0	0	0	0	1	0	0	0	0	0	0	0	0	0	0	0	0.097102
702	2009	20.5326	-0.738343	2.48491	18	0	83.6	4.43793	13	1	0	0	2.12288	0.752775	1	21.2295	7.4668	2.00718	0.696731	0.38346	-0.95852	0.129597	-0.315694	5.0337	0	0	0	0	1	0	0	0	0	0	0	0	0	1	0	0	0	0	0	0	0	0	0	0	0.094796
702	2010	20.6525	-0.639527	2.56495	18	0	83.6	4.43793	13	1	0	0	1.6598	0.506699	1	21.2574	7.45066	1.83061	0.604648	0.40026	-0.915641	0.219333	-0.0813512	5.22874	0	0	0	0	1	0	0	0	0	0	0	0	0	0	1	0	0	0	0	0	0	0	0	0	0.085566
702	2011	20.5393	-0.799615	2.63906	18	0	65.1	4.19117	13	1	0	0	1.33966	0.292419	1	21.3714	7.51534	2.29813	0.832096	0.43089	-0.841902	0.214501	-0.054422	5.45197	0	0	0	0	1	0	0	0	0	0	0	0	0	0	0	1	0	0	0	0	0	0	0	0	0.08314
702	2012	20.6312	-0.700129	2.70805	18	0	65.1	4.19117	13	1	1	1	1.23373	0.21004	1	21.3993	7.46794	2.15566	0.768099	0.43267	-0.83778	0.121184	-0.0813306	5.66184	0	0	0	0	1	0	0	0	0	0	0	0	0	0	0	0	1	0	0	0	0	0	0	0	0.078556
702	2013	20.4068	-0.930775	2.77259	18	0	65.1	4.19117	13	1	1	1	1.70149	0.531504	1	21.4283	7.43721	2.77774	1.02164	0.43294	-0.837156	0.110246	-0.120564	5.79004	0	0	0	0	1	0	0	0	0	0	0	0	0	0	0	0	0	1	0	0	0	0	0	0	0.070722
702	2014	20.3825	-1.17771	2.83321	18	0	65.1	4.19117	13	1	1	1	3.64014	1.29202	1	21.3116	7.39817	2.53264	0.929261	0.45099	-0.79631	0.0992177	-0.205245	5.9079	0	0	0	0	1	0	0	0	0	0	0	0	0	0	0	0	0	0	1	0	0	0	0	0	0.080001
702	2015	20.2588	-1.32112	2.89037	18	0	65.1	4.19117	13	1	1	1	6.96209	1.94048	1	20.9986	7.35883	2.09537	0.739731	0.43909	-0.823051	0.102673	-0.816062	6.02265	0	0	0	0	1	0	0	0	0	0	0	0	0	0	0	0	0	0	0	1	0	0	0	0	0.095573
702	2016	20.2865	-1.25009	2.94444	18	0	47.084	3.87295	13	1	1	1	5.61226	1.72495	1	20.9303	7.28756	1.90364	0.643766	0.42559	-0.854279	0.0811147	-0.0503796	6.15027	0	0	0	0	1	0	0	0	0	0	0	0	0	0	0	0	0	0	0	0	1	0	0	0	0.097884
703	2008	19.6794	-0.891954	2.89037	20	0	92.2	4.53475	28	1	0	0	1.09135	0.0874124	0	19.331	5.99146	0.70581	-0.348409	0.39967	-0.917116	0.179112	-0.0655193	3.49136	0	0	0	0	0	0	0	0	0	0	0	0	1	0	0	0	0	0	0	0	0	0	0	0	0.049172
703	2009	19.5307	-0.962487	2.94444	20	0	92.2	4.53475	28	1	0	0	4.51962	1.50843	0	19.0299	5.99146	0.606022	-0.500839	0.3829	-0.959981	0.101853	-0.143857	3.85445	0	0	0	0	0	0	0	0	0	0	0	0	0	1	0	0	0	0	0	0	0	0	0	0	0.060022
703	2010	19.5108	-1.03323	2.99573	20	0	92.2	4.53475	28	1	0	0	21.965	3.08945	0	19.2231	5.98141	0.750087	-0.287566	0.38454	-0.955707	0.202379	-0.183523	4.14106	0	0	0	0	0	0	0	0	0	0	0	0	0	0	1	0	0	0	0	0	0	0	0	0	0.095873
703	2011	23.8332	-0.387794	3.04452	20	0	52.7	3.98341	28	1	0	0	0.77669	-0.252714	0	24.1736	8.92731	1.40557	0.340446	0.37234	-0.987948	0.204329	-0.23336	4.3947	0	0	0	0	0	0	0	0	0	0	0	0	0	0	0	1	0	0	0	0	0	0	0	0	0.104062
703	2012	23.7792	-0.398938	3.09104	20	0	52.7	3.98341	28	1	1	1	0.605021	-0.502492	0	24.2097	8.78079	1.53817	0.430596	0.39061	-0.940046	0.0974475	-0.0712053	4.5763	0	0	0	0	0	0	0	0	0	0	0	0	0	0	0	0	1	0	0	0	0	0	0	0	0.043054
703	2013	23.8932	-0.370641	3.13549	20	0	52.7	3.98341	28	1	1	1	0.362472	-1.01481	0	24.1492	8.84029	1.29174	0.255992	0.41064	-0.890038	0.101277	-0.0653676	4.67915	0	0	0	0	0	0	0	0	0	0	0	0	0	0	0	0	0	1	0	0	0	0	0	0	0.02469
703	2014	24.0091	-0.304345	3.17805	20	0	52.7	3.98341	28	1	1	1	0.389672	-0.942451	0	24.0576	8.83113	1.04975	0.0485557	0.40873	-0.8947	0.0915298	-0.139496	4.71764	0	0	0	0	0	0	0	0	0	0	0	0	0	0	0	0	0	0	1	0	0	0	0	0	0.041258
703	2015	23.9505	-0.401011	3.21888	20	0	52.7	3.98341	28	1	1	1	0.575639	-0.552275	0	24.1351	8.93327	1.20267	0.184541	0.37269	-0.987008	0.0890505	-0.118774	4.66261	0	0	0	0	0	0	0	0	0	0	0	0	0	0	0	0	0	0	0	1	0	0	0	0	0.043602
703	2016	24.0387	-0.653715	3.2581	20	0	36.627	3.62772	28	1	1	1	0.884232	-0.123036	0	24.202	8.76904	1.17742	0.163323	0.35038	-1.04874	0.0891214	-0.067724	4.76855	0	0	0	0	0	0	0	0	0	0	0	0	0	0	0	0	0	0	0	0	1	0	0	0	0.034314
708	2008	21.9466	-0.727563	2.70805	17	0	66.1	4.20618	31	1	0	0	0.593771	-0.521261	1	22.7384	8.07496	2.20747	0.791848	0.43075	-0.842227	0.216486	-0.0730952	5.00385	0	0	0	0	1	1	0	0	0	0	0	0	1	0	0	0	0	0	0	0	0	0	0	0	0.044813
708	2009	22.0539	-0.777342	2.77259	17	0	66.1	4.20618	31	1	0	0	1.44438	0.367678	1	22.439	8.1047	1.46985	0.38516	0.38972	-0.942327	0.147389	-0.496323	5.3634	0	0	0	0	1	1	0	0	0	0	0	0	0	1	0	0	0	0	0	0	0	0	0	0	0.094029
708	2010	22.2355	-0.820095	2.83321	17	0	66.1	4.20618	31	1	0	0	1.52145	0.419666	1	22.7892	8.19589	1.73968	0.553701	0.40427	-0.905672	0.230047	-0.134171	5.5764	0	0	0	0	1	1	0	0	0	0	0	0	0	0	1	0	0	0	0	0	0	0	0	0	0.102368
708	2011	22.2711	-0.958859	2.89037	17	0	63.7	4.16976	31	1	0	0	0.92914	-0.0734959	1	22.9492	8.21636	1.97002	0.678043	0.47497	-0.744504	0.228978	-0.125587	5.77769	0	0	0	0	1	1	0	0	0	0	0	0	0	0	0	1	0	0	0	0	0	0	0	0	0.084111
708	2012	22.1712	-1.17291	2.94444	17	0	63.7	4.16976	31	1	1	1	0.780675	-0.247597	1	22.818	8.18702	1.90935	0.646765	0.48488	-0.723854	0.132802	-0.184994	5.95201	0	0	0	0	1	1	0	0	0	0	0	0	0	0	0	0	1	0	0	0	0	0	0	0	0.08337
708	2013	22.2277	-1.19521	2.99573	17	0	63.7	4.16976	31	1	1	1	0.574023	-0.555086	1	22.7299	8.18702	1.65219	0.5021	0.50123	-0.69069	0.123373	-0.253991	6.10078	0	0	0	0	1	1	1	0	0	0	0	0	0	0	0	0	0	1	0	0	0	0	0	0	0.09562
708	2014	22.3382	-1.07843	3.04452	17	0	63.7	4.16976	31	1	1	1	0.882279	-0.125247	1	22.7184	8.2335	1.46246	0.380123	0.52023	-0.653484	0.112858	-0.370935	6.23617	0	0	0	0	1	1	1	0	0	0	0	0	0	0	0	0	0	0	1	0	0	0	0	0	0.105204
708	2015	22.3598	-1.14216	3.09104	17	0	63.7	4.16976	31	1	1	1	1.06807	0.0658543	1	22.5473	8.24302	1.20625	0.187517	0.49007	-0.713207	0.0744244	-0.31641	6.33104	0	0	0	0	1	1	1	0	0	0	0	0	0	0	0	0	0	0	0	1	0	0	0	0	0.112181
708	2016	22.4892	-1.01272	3.13549	17	0	44.08	3.80844	31	1	1	1	0.979192	-0.0210279	1	22.5785	8.2592	1.0933	0.0892031	0.48296	-0.727821	0.0991629	-0.284092	6.397	0	0	0	0	1	1	1	0	0	0	0	0	0	0	0	0	0	0	0	0	1	0	0	0	0.126169
709	2008	24.4494	-0.3764	2.63906	3	1	127.1	4.85281	31	1	0	0	0.322265	-1.13238	1	24.7785	10.0259	1.38965	0.329052	0.50359	-0.685993	0.168454	-0.00211608	4.69237	0	0	0	0	1	0	0	0	0	0	0	0	1	0	0	0	0	0	0	0	0	0	0	0	0.076037
709	2009	25.3554	-0.346494	2.70805	3	1	127.1	4.85281	31	1	0	0	0.250248	-1.3853	1	25.1914	10.9281	0.84866	-0.164097	0.45456	-0.788425	0.0779431	0.12466	4.90412	0	0	0	0	1	0	0	0	0	0	0	0	0	1	0	0	0	0	0	0	0	0	0	0	0.061696
709	2010	25.3766	-0.349834	2.77259	3	1	127.1	4.85281	31	1	0	0	0.244433	-1.40881	1	25.4846	10.9173	1.11417	0.10811	0.47225	-0.750247	0.176175	-0.0302844	5.04632	0	0	0	0	1	0	0	0	0	0	0	0	0	0	1	0	0	0	0	0	0	0	0	0	0.071413
709	2011	25.6723	-0.381959	2.83321	3	1	125.5	4.84024	31	1	0	0	0.215322	-1.53562	1	25.6159	10.9012	0.945427	-0.0561182	0.49126	-0.710782	0.187801	-0.133598	5.30498	0	0	0	0	1	0	0	0	0	0	0	0	0	0	0	1	0	0	0	0	0	0	0	0	0.080987
709	2012	25.7653	-0.339611	2.89037	3	1	125.5	4.84024	31	1	1	1	0.183855	-1.69361	1	25.4382	10.8176	0.721197	-0.326843	0.51092	-0.671542	0.0791594	0.12983	5.50438	0	0	0	0	1	0	0	0	0	0	0	0	0	0	0	0	1	0	0	0	0	0	0	0	0.082627
709	2013	25.8406	-0.312483	2.94444	3	1	125.5	4.84024	31	1	1	1	0.127247	-2.06163	1	25.4265	10.7811	0.660613	-0.414587	0.5206	-0.652773	0.051223	0.46117	5.64139	0	0	0	0	1	0	0	0	0	0	0	0	0	0	0	0	0	1	0	0	0	0	0	0	0.084993
709	2014	25.8612	-0.308697	2.99573	3	1	125.5	4.84024	31	1	1	1	0.238714	-1.43249	1	25.3109	10.7239	0.576736	-0.550371	0.52308	-0.648021	0.0391309	0.512842	5.74648	0	0	0	0	1	0	0	0	0	0	0	0	0	0	0	0	0	0	1	0	0	0	0	0	0.109018
709	2015	25.9096	-0.294367	3.04452	3	1	125.5	4.84024	31	1	1	1	0.19775	-1.62075	1	25.0151	10.6405	0.408829	-0.894457	0.47036	-0.754257	0.0471857	0.407189	5.86042	0	0	0	0	1	0	0	0	0	0	0	0	0	0	0	0	0	0	0	1	0	0	0	0	0.133201
709	2016	25.949	-0.288636	3.09104	3	1	79.776	4.39168	31	1	1	1	0.190689	-1.65711	1	25.0347	10.6092	0.400834	-0.914209	0.47109	-0.752706	0.0786298	0.0579711	5.94915	0.583333	0.583333	0.459532	0.459532	1	0	0	0	0	0	0	0	0	0	0	0	0	0	0	0	1	0	0	0	0.138024
716	2008	20.3136	-0.248478	2.70805	20	0	92.2	4.53475	14	1	0	0	0.671267	-0.398588	0	19.7344	3.91202	0.560267	-0.579341	0.39967	-0.917116	0.179112	-0.0655193	3.49136	0	0	0	0	0	0	0	0	0	0	0	0	1	0	0	0	0	0	0	0	0	0	0	0	0.370333
716	2009	20.5052	-0.189083	2.77259	20	0	92.2	4.53475	14	1	0	0	2.02404	0.705097	0	19.6474	3.95124	0.424031	-0.85795	0.3829	-0.959981	0.101853	-0.143857	3.85445	0	0	0	0	0	0	0	0	0	0	0	0	0	1	0	0	0	0	0	0	0	0	0	0	0.432366
716	2010	20.5366	-0.397714	2.83321	20	0	92.2	4.53475	14	1	0	0	2.90045	1.06487	0	19.8598	3.68888	0.508259	-0.676763	0.38454	-0.955707	0.202379	-0.183523	4.14106	0	0	0	0	0	0	0	0	0	0	0	0	0	0	1	0	0	0	0	0	0	0	0	0	0.390593
716	2011	20.5289	-0.425523	2.89037	20	0	52.7	3.98341	14	1	0	0	2.07203	0.728529	0	20.1811	3.68888	0.706313	-0.347696	0.37234	-0.987948	0.204329	-0.23336	4.3947	0	0	0	0	0	0	0	0	0	0	0	0	0	0	0	1	0	0	0	0	0	0	0	0	0.384746
716	2012	20.6759	-0.452041	2.94444	20	0	52.7	3.98341	14	1	1	1	1.82416	0.601121	0	20.2793	7.60887	0.672565	-0.396656	0.39061	-0.940046	0.0974475	-0.0712053	4.5763	0	0	0	0	0	0	0	0	0	0	0	0	0	0	0	0	1	0	0	0	0	0	0	0	0.414509
716	2013	21.1011	-0.853412	2.99573	20	0	52.7	3.98341	14	1	1	1	1.78886	0.581577	0	20.9902	7.61678	0.894772	-0.111186	0.41064	-0.890038	0.101277	-0.0653676	4.67915	0	0	0	0	0	0	0	0	0	0	0	0	0	0	0	0	0	1	0	0	0	0	0	0	0.302916
716	2014	21.5685	-1.50273	3.04452	20	0	52.7	3.98341	14	1	1	1	1.73765	0.552531	0	21.1274	7.63143	0.643102	-0.441451	0.40873	-0.8947	0.0915298	-0.139496	4.71764	0	0	0	0	0	0	0	0	0	0	0	0	0	0	0	0	0	0	1	0	0	0	0	0	0.315386
716	2015	21.7617	-0.954987	3.09104	20	0	52.7	3.98341	14	1	1	1	1.91932	0.651969	0	21.3588	7.67833	0.668238	-0.403111	0.37269	-0.987008	0.0890505	-0.118774	4.66261	0	0	0	0	0	0	0	0	0	0	0	0	0	0	0	0	0	0	0	1	0	0	0	0	0.325868
716	2016	21.8597	-0.879074	3.13549	20	0	36.627	3.62772	14	1	1	1	1.64942	0.500423	0	21.5622	7.61874	0.742845	-0.297268	0.35038	-1.04874	0.0891214	-0.067724	4.76855	0	0	0	0	0	0	0	0	0	0	0	0	0	0	0	0	0	0	0	0	1	0	0	0	0.23332
717	2008	23.5729	-0.400624	2.3979	19	1	110	4.70953	31	1	0	0	0.301422	-1.19924	1	23.6735	9.41263	1.10574	0.100513	0.87608	-0.132298	0.156307	0.0701414	6.21971	0	0	0	0	0	1	0	0	0	0	0	0	1	0	0	0	0	0	0	0	0	0	0	0	-0.005285
717	2009	23.6324	-0.379898	2.48491	19	1	110	4.70953	31	1	0	0	0.608976	-0.495977	1	23.3148	9.34854	0.727867	-0.317637	0.84206	-0.171904	0.0752094	0.155361	6.48155	0	0	0	0	0	1	0	0	0	0	0	0	0	1	0	0	0	0	0	0	0	0	0	0	0.057284
717	2010	23.8631	-0.290134	2.56495	19	1	110	4.70953	31	1	0	0	0.27176	-1.30283	1	23.6592	9.39657	0.815442	-0.204025	0.83317	-0.182518	0.164195	0.039779	6.69549	0	0	0	0	0	1	0	0	0	0	0	0	0	0	1	0	0	0	0	0	0	0	0	0	0.042218
717	2011	23.9163	-0.213271	2.63906	19	1	71.5	4.28359	31	1	0	0	0.185037	-1.6872	1	23.8531	9.42238	0.938966	-0.0629763	0.82159	-0.196514	0.155148	0.0635039	6.95224	0	0	0	0	0	1	0	0	0	0	0	0	0	0	0	1	0	0	0	0	0	0	0	0	0.011508
717	2012	23.7431	-0.143028	2.70805	19	1	71.5	4.28359	31	1	1	1	0.187422	-1.67439	1	23.6813	9.38974	0.940056	-0.0618163	0.84316	-0.170599	0.0741416	0.184989	7.11976	0.222222	0.277778	0.200671	0.245122	0	1	0	0	0	0	0	0	0	0	0	0	1	0	0	0	0	0	0	0	-0.034358
717	2013	23.7981	-0.224158	2.77259	19	1	71.5	4.28359	31	1	1	1	0.203424	-1.59246	1	23.6766	9.19644	0.885618	-0.12147	0.84193	-0.172058	0.0964028	-0.0140892	7.27479	0.5	0.333333	0.405465	0.287682	0	1	1	0	0	0	0	0	0	0	0	0	0	1	0	0	0	0	0	0	0.033816
717	2014	23.6448	-0.172152	2.83321	19	1	71.5	4.28359	31	1	1	1	0.416926	-0.874846	1	23.6937	9.09279	1.04988	0.0486732	0.88118	-0.126493	0.0907087	-0.129273	7.38116	0	0	0	0	0	1	1	0	0	0	0	0	0	0	0	0	0	0	1	0	0	0	0	0	-0.0122
717	2015	23.5303	-0.021664	2.89037	19	1	71.5	4.28359	31	1	1	1	0.729058	-0.316002	1	23.1338	9.10964	0.67297	-0.396055	0.73019	-0.314451	0.096217	-0.208809	7.49452	0	0	0	0	0	1	1	0	0	0	0	0	0	0	0	0	0	0	0	1	0	0	0	0	-0.123861
717	2016	23.4297	-0.0310945	2.94444	19	1	65.766	4.20119	31	1	1	1	0.912842	-0.0911927	1	23.3602	8.74002	0.933045	-0.0693019	0.77274	-0.257813	0.0994321	-0.191253	7.61832	0	0.253444	0	0.225895	0	1	1	0	0	0	0	0	0	0	0	0	0	0	0	0	1	0	0	0	0.046261
722	2008	21.4669	-0.541941	2.70805	18	0	83.6	4.43793	44	1	0	0	0.364565	-1.00905	1	20.2202	6.33328	0.287494	-1.24655	0.40942	-0.893014	0.217748	-0.0793491	4.72477	0	0	0	0	1	0	0	0	0	0	0	0	1	0	0	0	0	0	0	0	0	0	0	0	0.183514
722	2009	20.9983	-0.208912	2.77259	18	0	83.6	4.43793	44	1	0	0	1.83898	0.609211	1	20.2669	6.34036	0.481198	-0.731476	0.38346	-0.95852	0.129597	-0.315694	5.0337	0	0	0	0	1	0	0	0	0	0	0	0	0	1	0	0	0	0	0	0	0	0	0	0	0.13487
722	2010	21.3551	-4.3954	2.83321	18	0	83.6	4.43793	44	1	0	0	1.10041	0.0956806	1	20.1909	4.04305	0.312138	-1.16431	0.40026	-0.915641	0.219333	-0.0813512	5.22874	0	0	0	0	1	0	0	0	0	0	0	0	0	0	1	0	0	0	0	0	0	0	0	0	0.190906
722	2011	21.3993	-4.35542	2.89037	18	0	65.1	4.19117	44	1	0	0	1.05287	0.0515197	1	19.0525	4.43082	0.0956776	-2.34677	0.43089	-0.841902	0.214501	-0.054422	5.45197	0	0	0	0	1	0	0	0	0	0	0	0	0	0	0	1	0	0	0	0	0	0	0	0	0.532104
722	2012	21.4804	-4.10938	2.94444	18	0	65.1	4.19117	44	1	1	1	1.63922	0.494218	1	19.3669	4.79579	0.120817	-2.11348	0.43267	-0.83778	0.121184	-0.0813306	5.66184	0	0	0	0	1	0	0	0	0	0	0	0	0	0	0	0	1	0	0	0	0	0	0	0	0.631871
722	2013	21.7755	-1.58043	2.99573	18	0	65.1	4.19117	44	1	1	1	1.15711	0.145926	1	19.297	5.10595	0.0838604	-2.4786	0.43294	-0.837156	0.110246	-0.120564	5.79004	0	0	0	0	1	0	0	0	0	0	0	0	0	0	0	0	0	1	0	0	0	0	0	0	0.58082
722	2014	21.8389	-1.70127	3.04452	18	0	65.1	4.19117	44	1	1	1	1.23357	0.209912	1	19.4184	6.36819	0.0888825	-2.42044	0.45099	-0.79631	0.0992177	-0.205245	5.9079	0	0	0	0	1	0	0	0	0	0	0	0	0	0	0	0	0	0	1	0	0	0	0	0	0.601409
722	2015	21.7877	-2.66813	3.09104	18	0	65.1	4.19117	44	1	1	1	2.98265	1.09281	1	19.4363	6.51026	0.0952321	-2.35144	0.43909	-0.823051	0.102673	-0.816062	6.02265	0	0	0	0	1	0	0	0	0	0	0	0	0	0	0	0	0	0	0	1	0	0	0	0	0.578997
722	2016	21.8405	-2.68026	3.13549	18	0	47.084	3.87295	44	1	1	1	2.15798	0.769173	1	19.4564	6.79906	0.0921707	-2.38411	0.42559	-0.854279	0.0811147	-0.0503796	6.15027	0	0	0	0	1	0	0	0	0	0	0	0	0	0	0	0	0	0	0	0	1	0	0	0	0.552927
723	2008	20.9275	-0.536149	2.77259	4	0	130.4	4.87825	25	0	0	0	1.02429	0.0239964	0	21.2603	6.64249	1.39531	0.333116	0.56881	-0.564209	0.216895	-0.0751187	4.13608	0	0	0	0	1	0	0	0	0	0	0	0	1	0	0	0	0	0	0	0	0	0	0	0	0.150393
723	2009	20.7161	-0.71007	2.83321	4	0	130.4	4.87825	25	0	0	0	2.45786	0.899293	0	20.5827	6.63595	0.87519	-0.133315	0.516	-0.661649	-0.0104389	1.10598	4.39267	0	0	0	0	1	0	0	0	0	0	0	0	0	1	0	0	0	0	0	0	0	0	0	0	0.095816
723	2010	20.6441	-0.781369	2.89037	4	0	130.4	4.87825	25	0	0	0	2.45397	0.897709	0	21.0366	6.60935	1.48061	0.392453	0.50207	-0.689016	0.245719	-0.211437	4.49851	0	0	0	0	1	0	0	0	0	0	0	0	0	0	1	0	0	0	0	0	0	0	0	0	0.075758
723	2011	20.6503	-0.833868	2.94444	4	0	127.6	4.85671	25	0	0	0	2.63251	0.967938	0	21.1492	6.50877	1.64711	0.499025	0.51333	-0.666836	0.223554	-0.0989235	4.73086	0	0	0	0	1	0	0	0	0	0	0	0	0	0	0	1	0	0	0	0	0	0	0	0	0.084932
723	2012	20.4793	-0.939895	2.99573	4	0	127.6	4.85671	25	0	1	0	1.85823	0.619624	0	20.8997	6.53524	1.52276	0.420524	0.54952	-0.59871	0.072395	0.354017	4.88542	0	0	0	0	1	0	0	0	0	0	0	0	0	0	0	0	1	0	0	0	0	0	0	0	0.064212
723	2013	20.6076	-0.805873	3.04452	4	0	127.6	4.85671	25	0	1	0	2.02474	0.705441	0	20.9568	6.49375	1.41825	0.349424	0.56157	-0.577019	0.0260291	0.735434	5.0433	0	0	0	0	1	0	0	0	0	0	0	0	0	0	0	0	0	1	0	0	0	0	0	0	0.133219
723	2014	20.5451	-0.912812	3.09104	4	0	127.6	4.85671	25	0	1	0	2.59582	0.953901	0	20.7214	6.44572	1.19278	0.176283	0.59011	-0.527446	0.0089679	0.891063	5.02511	0	0	0	0	1	0	0	0	0	0	0	0	0	0	0	0	0	0	1	0	0	0	0	0	0.173752
723	2015	23.422	-0.594301	3.13549	4	0	127.6	4.85671	25	0	1	0	1.65983	0.506715	0	22.4641	8.36077	0.383674	-0.957962	0.4798	-0.734386	-0.0213565	1.37775	4.88678	0	0	0	0	1	0	0	0	0	0	0	0	0	0	0	0	0	0	0	1	0	0	0	0	0.115707
723	2016	23.2567	-0.885284	3.17805	4	0	89.68	4.50734	25	0	1	0	2.7381	1.00727	0	22.6848	8.54032	0.564447	-0.571909	0.45409	-0.78946	0.00929337	0.879657	4.88752	0	0	0	0	1	0	0	0	0	0	0	0	0	0	0	0	0	0	0	0	1	0	0	0	0.306409
725	2008	23.3581	-0.657666	2.70805	1	1	15.2	2.78501	39	0	0	0	0.493145	-0.706952	1	22.8436	9.17585	0.597801	-0.514497	0.93775	-0.0642719	0.133097	0.208219	6.31055	0.472222	0.414198	0.386773	0.346563	0	1	0	0	0	0	0	0	1	0	0	0	0	0	0	0	0	0	0	0	0.078293
725	2009	24.1447	-1.26068	2.77259	1	1	15.2	2.78501	39	0	0	0	1.29122	0.255586	1	22.5557	9.46545	0.204129	-1.589	0.87386	-0.134835	0.0920842	-0.0341514	6.50524	0	0	0	0	0	1	0	0	0	0	0	0	0	1	0	0	0	0	0	0	0	0	0	0	-0.004393
725	2010	24.7165	-0.998996	2.83321	1	1	15.2	2.78501	39	0	0	0	0.629218	-0.463277	1	22.8058	9.7786	0.147986	-1.91064	0.86627	-0.143559	0.159919	0.0647839	6.71153	0.5	0.383778	0.405465	0.324817	0	1	0	0	0	0	0	0	0	0	1	0	0	0	0	0	0	0	0	0	-0.032754
725	2011	24.954	-0.712552	2.89037	1	1	9	2.30259	39	0	0	0	0.319033	-1.14246	1	23.268	9.7029	0.185277	-1.6859	0.92637	-0.0764816	0.148677	0.102563	6.8423	0.472222	0.333333	0.386773	0.287682	0	1	0	0	0	0	0	0	0	0	0	1	0	0	0	0	0	0	0	0	-0.054924
725	2012	24.9295	-0.745523	2.94444	1	1	9	2.30259	39	0	1	0	0.437025	-0.827764	1	23.9725	10.0424	0.384047	-0.956991	0.8995	-0.105916	0.106808	-0.1741	6.96919	0.375	0.27416	0.318454	0.242287	0	1	0	0	0	0	0	0	0	0	0	0	1	0	0	0	0	0	0	0	0.11568
725	2013	25.2509	-0.531551	2.99573	1	1	9	2.30259	39	0	1	0	0.304776	-1.18818	1	24.2428	10.2007	0.364976	-1.00792	0.87719	-0.131032	0.110903	-0.166623	7.07754	0.444444	0.29573	0.367725	0.259074	0	1	1	0	0	0	0	0	0	0	0	0	0	1	0	0	0	0	0	0	0.238953
725	2014	25.6377	-0.832133	3.04452	1	1	9	2.30259	39	0	1	0	0.858005	-0.153145	1	24.3293	10.439	0.270231	-1.30848	0.89005	-0.116478	0.0847615	-0.0552335	7.14582	0.444444	0.313039	0.367725	0.272344	0	1	1	0	0	0	0	0	0	0	0	0	0	0	1	0	0	0	0	0	0.225754
725	2015	25.751	-0.720442	3.09104	1	1	9	2.30259	39	0	1	0	0.675986	-0.391583	1	24.6073	10.6652	0.31865	-1.14366	0.8233	-0.194435	0.0808296	-0.0154922	7.23275	0.375	0.269273	0.318454	0.238444	0	1	1	0	0	0	0	0	0	0	0	0	0	0	0	1	0	0	0	0	0.202959
725	2016	26.0469	-0.595228	3.13549	1	1	4.615	1.72544	39	0	1	0	0.485035	-0.723534	1	24.9559	10.8027	0.335855	-1.09108	0.79311	-0.231793	0.0912906	-0.0937133	7.30288	0.409722	0.294091	0.343393	0.257809	0	1	1	0	0	0	0	0	0	0	0	0	0	0	0	0	1	0	0	0	0.178675
726	2008	22.6822	-0.761739	2.70805	15	1	160.2	5.08265	17	1	0	0	0.6944	-0.364708	0	22.0899	9.72645	0.553006	-0.592386	0.72358	-0.323544	0.193154	-0.149059	6.07239	0	0.166667	0	0.154151	0	0	0	0	0	0	0	0	1	0	0	0	0	0	0	0	0	0	0	0	0.255993
726	2009	22.5643	-1.09178	2.77259	15	1	160.2	5.08265	17	1	0	0	1.43494	0.361126	0	22.1185	9.70504	0.640358	-0.445728	0.67284	-0.396248	0.0898171	-0.00869054	6.25304	0	0	0	0	0	0	0	0	0	0	0	0	0	1	0	0	0	0	0	0	0	0	0	0	0.305813
726	2010	22.6714	-1.12651	2.83321	15	1	160.2	5.08265	17	1	0	0	1.15202	0.141517	0	22.3379	9.68153	0.716321	-0.333627	0.6633	-0.410528	0.148327	0.132575	6.51027	0	0	0	0	0	0	0	0	0	0	0	0	0	0	1	0	0	0	0	0	0	0	0	0	0.325335
726	2011	22.7712	-1.22289	2.89037	15	1	160.1	5.08203	17	1	0	0	0.854107	-0.157699	0	22.5281	9.71468	0.784152	-0.243152	0.6909	-0.36976	0.151593	0.0849632	6.73859	0	0	0	0	0	0	0	0	0	0	0	0	0	0	0	1	0	0	0	0	0	0	0	0	0.311452
726	2012	22.8217	-1.18269	2.94444	15	1	160.1	5.08203	17	1	1	1	0.76362	-0.269685	0	22.4984	9.72466	0.723764	-0.32329	0.68751	-0.374679	0.0996393	-0.0952986	6.92788	0	0	0	0	0	0	0	0	0	0	0	0	0	0	0	0	1	0	0	0	0	0	0	0	0.268579
726	2013	22.8529	-1.43783	2.99573	15	1	160.1	5.08203	17	1	1	1	1.10211	0.0972241	0	22.5917	9.72639	0.770124	-0.261203	0.68173	-0.383122	0.102125	-0.0742795	7.06971	0.5	0.5	0.405465	0.405465	0	0	0	0	0	0	0	0	0	0	0	0	0	1	0	0	0	0	0	0	0.308158
726	2014	22.8782	-1.67797	3.04452	15	1	160.1	5.08203	17	1	1	1	1.15144	0.141014	0	22.543	9.73044	0.715105	-0.335326	0.70038	-0.356132	0.0724586	0.097931	7.17324	0.5	0.5	0.405465	0.405465	0	0	0	0	0	0	0	0	0	0	0	0	0	0	1	0	0	0	0	0	0.313647
726	2015	22.9306	-1.61145	3.09104	15	1	160.1	5.08203	17	1	1	1	1.2258	0.203594	0	22.5435	10.0188	0.679046	-0.387066	0.67022	-0.400149	0.0889024	-0.116913	7.26346	0.5	0.5	0.405465	0.405465	0	0	0	0	0	0	0	0	0	0	0	0	0	0	0	1	0	0	0	0	0.296807
726	2016	22.9647	-1.55131	3.13549	15	1	111.398	4.72205	17	1	1	1	1.08447	0.0810945	0	22.512	9.95318	0.635876	-0.452752	0.66934	-0.401463	0.0628283	0.247282	7.35634	0.5	0.388889	0.405465	0.328504	0	0	0	0	0	0	0	0	0	0	0	0	0	0	0	0	1	0	0	0	0.33046
729	2008	23.1758	-1.1917	2.3979	1	1	15.2	2.78501	15	1	0	0	1.37619	0.319321	1	22.833	10.3024	0.709846	-0.342707	0.93775	-0.0642719	0.133097	0.208219	6.31055	0	0	0	0	0	1	0	0	0	0	0	0	1	0	0	0	0	0	0	0	0	0	0	0	0.366831
729	2009	23.1961	-1.30543	2.48491	1	1	15.2	2.78501	15	1	0	0	1.91606	0.650272	1	22.9735	10.3255	0.800453	-0.222578	0.87386	-0.134835	0.0920842	-0.0341514	6.50524	0	0	0	0	0	1	0	0	0	0	0	0	0	1	0	0	0	0	0	0	0	0	0	0	0.39801
729	2010	23.4091	-1.04458	2.56495	1	1	15.2	2.78501	15	1	0	0	1.56659	0.448901	1	23.0554	10.4112	0.70197	-0.353865	0.86627	-0.143559	0.159919	0.0647839	6.71153	0	0	0	0	0	1	0	0	0	0	0	0	0	0	1	0	0	0	0	0	0	0	0	0	0.413333
729	2011	23.5374	-0.93618	2.63906	1	1	9	2.30259	15	1	0	0	0.978861	-0.0213661	1	23.2198	10.5743	0.727668	-0.317911	0.92637	-0.0764816	0.148677	0.102563	6.8423	0	0	0	0	0	1	0	0	0	0	0	0	0	0	0	1	0	0	0	0	0	0	0	0	0.408711
729	2012	23.626	-0.929153	2.70805	1	1	9	2.30259	15	1	1	1	0.780708	-0.247554	1	23.2905	10.6595	0.715186	-0.335212	0.8995	-0.105916	0.106808	-0.1741	6.96919	0	0	0	0	0	1	0	0	0	0	0	0	0	0	0	0	1	0	0	0	0	0	0	0	0.384282
729	2013	23.6627	-1.15361	2.77259	1	1	9	2.30259	15	1	1	1	1.20328	0.185052	1	23.3443	10.6511	0.727222	-0.318524	0.87719	-0.131032	0.110903	-0.166623	7.07754	0	0	0	0	0	1	1	0	0	0	0	0	0	0	0	0	0	1	0	0	0	0	0	0	0.393527
729	2014	23.664	-1.22662	2.83321	1	1	9	2.30259	15	1	1	1	1.18586	0.170469	1	23.326	10.5951	0.713328	-0.337815	0.89005	-0.116478	0.0847615	-0.0552335	7.14582	0	0	0	0	0	1	1	0	0	0	0	0	0	0	0	0	0	0	1	0	0	0	0	0	0.406614
729	2015	23.627	-1.3888	2.89037	1	1	9	2.30259	15	1	1	1	1.27155	0.240236	1	23.2522	10.5714	0.6873	-0.374984	0.8233	-0.194435	0.0808296	-0.0154922	7.23275	0	0	0	0	0	1	1	0	0	0	0	0	0	0	0	0	0	0	0	1	0	0	0	0	0.399266
729	2016	23.6277	-1.38389	2.94444	1	1	4.615	1.72544	15	1	1	1	1.07306	0.070511	1	23.1717	10.5392	0.633967	-0.455758	0.79311	-0.231793	0.0912906	-0.0937133	7.30288	0	0	0	0	0	1	1	0	0	0	0	0	0	0	0	0	0	0	0	0	1	0	0	0	0.397042
731	2008	22.079	-0.630554	2.63906	23	0	114.4	4.7484	26	1	0	0	0.823236	-0.194512	1	21.9576	7.66528	0.885588	-0.121504	0.35325	-1.04058	0.207733	0.0313151	5.07679	0	0	0	0	0	0	0	0	0	0	0	0	1	0	0	0	0	0	0	0	0	0	0	0	0.12257
731	2009	21.7867	-0.910368	2.70805	23	0	114.4	4.7484	26	1	0	0	1.60491	0.473069	1	22.0215	7.69394	1.26472	0.23485	0.32712	-1.11743	0.112447	-0.14361	5.36812	0	0	0	0	0	0	0	0	0	0	0	0	0	1	0	0	0	0	0	0	0	0	0	0	0.079341
731	2010	22.0173	-0.733219	2.77259	23	0	114.4	4.7484	26	1	0	0	0.898945	-0.106534	1	21.937	7.70976	0.922682	-0.0804707	0.36676	-1.00305	0.213818	-0.0070894	5.57697	0.666667	0.666667	0.510826	0.510826	0	0	0	0	0	0	0	0	0	0	1	0	0	0	0	0	0	0	0	0	0.073818
731	2011	22.0714	-0.800122	2.83321	23	0	84.4	4.44735	26	1	0	0	0.821913	-0.19612	1	22.3809	7.69984	1.36266	0.309436	0.4374	-0.826907	0.222127	0.0400842	5.68392	0	0	0	0	0	0	0	0	0	0	0	0	0	0	0	1	0	0	0	0	0	0	0	0	0.103027
731	2012	22.217	-0.718145	2.89037	23	0	84.4	4.44735	26	1	1	1	0.817727	-0.201227	1	22.5961	7.79811	1.46094	0.379083	0.44419	-0.811503	0.136407	0.0753817	5.86038	0	0	0	0	0	0	0	0	0	0	0	0	0	0	0	0	1	0	0	0	0	0	0	0	0.090148
731	2013	22.2967	-0.99322	2.94444	23	0	84.4	4.44735	26	1	1	1	1.21286	0.192982	1	22.4756	7.94909	1.19588	0.178886	0.44754	-0.803989	0.108501	0.153367	5.99139	0	0	0	0	0	0	0	0	0	0	0	0	0	0	0	0	0	1	0	0	0	0	0	0	0.069263
731	2014	22.2329	-0.943626	2.99573	23	0	84.4	4.44735	26	1	1	1	1.14895	0.138848	1	22.2854	7.88758	1.05389	0.0524919	0.45038	-0.797664	0.0894977	0.114121	6.10775	0	0	0	0	0	0	0	0	0	0	0	0	0	0	0	0	0	0	1	0	0	0	0	0	0.046437
731	2015	22.3491	-0.812555	3.04452	23	0	84.4	4.44735	26	1	1	1	1.12186	0.114991	1	22.0914	7.83003	0.772897	-0.25761	0.44754	-0.803989	0.0502124	0.134604	6.22034	0	0.157407	0	0.146183	0	0	0	0	0	0	0	0	0	0	0	0	0	0	0	1	0	0	0	0	0.112592
731	2016	22.2797	-0.779274	3.09104	23	0	60.312	4.11598	26	1	1	1	1.24483	0.218997	1	21.5862	7.81682	0.499799	-0.693549	0.42314	-0.860052	0.092166	-0.0422075	6.33047	0	0	0	0	0	0	0	0	0	0	0	0	0	0	0	0	0	0	0	0	1	0	0	0	0.099678
733	2008	21.8137	-1.25377	2.3979	24	0	115.4	4.75703	39	0	0	0	0.505462	-0.682283	1	21.4338	8.80882	0.684031	-0.379753	0.33008	-1.10842	0.230729	-0.0759152	2.94074	0	0	0	0	0	0	0	0	0	0	0	0	1	0	0	0	0	0	0	0	0	0	0	0	0.154414
733	2009	21.8777	-1.17588	2.48491	24	0	115.4	4.75703	39	0	0	0	1.55786	0.443314	1	21.5149	8.80478	0.695745	-0.362772	0.3035	-1.19237	0.100499	-0.0220978	3.27387	0	0	0	0	0	0	0	0	0	0	0	0	0	1	0	0	0	0	0	0	0	0	0	0	0.1851
733	2010	21.955	-1.09377	2.56495	24	0	115.4	4.75703	39	0	0	0	1.17247	0.159115	1	21.7911	8.89371	0.848862	-0.163858	0.32714	-1.11737	0.171727	0.191158	3.40008	0	0	0	0	0	0	0	0	0	0	0	0	0	0	1	0	0	0	0	0	0	0	0	0	0.159101
733	2011	22.0236	-1.0407	2.63906	24	0	106.2	4.6747	39	0	0	0	0.612735	-0.489823	1	21.9289	8.92079	0.909814	-0.0945152	0.34368	-1.06804	0.242664	-0.0486653	3.59206	0	0	0	0	0	0	0	0	0	0	0	0	0	0	0	1	0	0	0	0	0	0	0	0	0.158627
733	2012	22.0328	-1.06564	2.70805	24	0	106.2	4.6747	39	0	1	0	0.593549	-0.521635	1	21.8132	8.9338	0.802759	-0.219701	0.36799	-0.9997	0.20062	-0.359872	3.73113	0	0	0	0	0	0	0	0	0	0	0	0	0	0	0	0	1	0	0	0	0	0	0	0	0.198542
733	2013	22.0514	-1.07779	2.77259	24	0	106.2	4.6747	39	0	1	0	0.835032	-0.180285	1	21.8128	8.75668	0.787679	-0.238665	0.39135	-0.938153	0.182567	-0.424569	3.85407	0	0	0	0	0	0	0	0	0	0	0	0	0	0	0	0	0	1	0	0	0	0	0	0	0.221215
733	2014	22.3853	-1.13149	2.83321	24	0	106.2	4.6747	39	0	1	0	1.24057	0.21557	1	22.1512	9.12533	0.791257	-0.234132	0.38576	-0.95254	0.150506	-0.48976	4.01601	0	0	0	0	0	0	0	0	0	0	0	0	0	0	0	0	0	0	1	0	0	0	0	0	0.205929
733	2015	22.6188	-0.851988	2.89037	24	0	106.2	4.6747	39	0	1	0	1.76284	0.566926	1	22.3454	9.09437	0.760747	-0.273454	0.38162	-0.96333	0.149121	-1.57006	4.13228	0	0	0	0	0	0	0	0	0	0	0	0	0	0	0	0	0	0	0	1	0	0	0	0	0.200786
733	2016	22.8253	-0.682787	2.94444	24	0	79.329	4.38613	39	0	1	0	1.02388	0.0235944	1	22.6087	9.08307	0.805271	-0.216577	0.36631	-1.00428	0.118717	-0.342449	4.29593	0	0	0	0	0	0	0	0	0	0	0	0	0	0	0	0	0	0	0	0	1	0	0	0	0.165603
738	2008	20.1462	-1.36264	2.3979	10	1	112.6	4.73268	37	0	0	0	2.81932	1.0365	1	19.6997	6.78219	0.639873	-0.446486	0.84108	-0.173068	0.190743	-0.134712	6.3646	0	0	0	0	1	0	0	0	0	0	0	0	1	0	0	0	0	0	0	0	0	0	0	0	0.081894
738	2009	22.0436	-0.857746	2.48491	10	1	112.6	4.73268	37	0	0	0	1.24179	0.216555	1	21.1995	8.94364	0.429846	-0.844329	0.80371	-0.218517	0.113949	-0.279701	6.55387	0	0	0	0	1	0	0	0	0	0	0	0	0	1	0	0	0	0	0	0	0	0	0	0	0.312605
738	2010	22.0767	-0.932806	2.56495	10	1	112.6	4.73268	37	0	0	0	3.50265	1.25352	1	21.138	8.94089	0.391227	-0.938467	0.83024	-0.18604	0.200518	-0.172642	6.75454	0	0	0	0	1	0	0	0	0	0	0	0	0	0	1	0	0	0	0	0	0	0	0	0	0.299285
738	2011	22.2608	-0.786709	2.63906	10	1	92.5	4.53796	37	0	0	0	2.12958	0.755927	1	21.3865	8.99032	0.417068	-0.874505	0.82757	-0.189262	0.18015	-0.0874124	6.97121	0	0	0	0	1	0	0	0	0	0	0	0	0	0	0	1	0	0	0	0	0	0	0	0	0.26691
738	2012	22.2784	-0.859743	2.70805	10	1	92.5	4.53796	37	0	1	0	1.71017	0.536591	1	21.5212	9.06451	0.469064	-0.757017	0.83394	-0.181594	0.0995655	-0.0944873	7.16074	0	0	0	0	1	0	0	0	0	0	0	0	0	0	0	0	1	0	0	0	0	0	0	0	0.251938
738	2013	22.5901	-1.19707	2.77259	10	1	92.5	4.53796	37	0	1	0	2.13435	0.758163	1	21.6834	9.04806	0.403854	-0.906703	0.84228	-0.171643	0.105164	-0.10625	7.30482	0	0	0	0	1	0	0	0	0	0	0	0	0	0	0	0	0	1	0	0	0	0	0	0	0.224772
738	2014	22.5972	-1.2661	2.83321	10	1	92.5	4.53796	37	0	1	0	2.90716	1.06718	1	21.6695	9.06716	0.395433	-0.927774	0.85372	-0.158152	0.0923531	-0.149745	7.41024	0	0	0	0	1	0	0	0	0	0	0	0	0	0	0	0	0	0	1	0	0	0	0	0	0.215234
738	2015	22.6618	-1.28283	2.89037	10	1	92.5	4.53796	37	0	1	0	5.21341	1.65123	1	21.678	9.03014	0.373957	-0.983613	0.82875	-0.187837	0.0991108	-0.245165	7.49622	0	0	0	0	1	0	0	0	0	0	0	0	0	0	0	0	0	0	0	1	0	0	0	0	0.231071
738	2016	22.6471	-1.43725	2.94444	10	1	66.8	4.21656	37	0	1	0	4.13944	1.42056	1	21.6412	9.01384	0.365689	-1.00597	0.81359	-0.206299	0.0855368	-0.0247787	7.61425	0	0	0	0	1	0	0	0	0	0	0	0	0	0	0	0	0	0	0	0	1	0	0	0	0.250025
739	2008	21.2778	-0.581894	2.3979	11	1	73.1	4.30542	27	1	0	0	0.613412	-0.488719	0	20.9464	8.09864	0.718187	-0.331026	0.8754	-0.133074	0.141878	0.155982	5.8423	0	0	0	0	1	0	0	0	0	0	0	0	1	0	0	0	0	0	0	0	0	0	0	0	0.19108
739	2009	21.2827	-0.605581	2.48491	11	1	73.1	4.30542	27	1	0	0	1.46732	0.383438	0	21.0366	8.11999	0.781769	-0.246196	0.80747	-0.213849	0.0727803	0.182641	5.98855	0	0	0	0	1	0	0	0	0	0	0	0	0	1	0	0	0	0	0	0	0	0	0	0	0.218537
739	2010	21.3355	-0.57688	2.56495	11	1	73.1	4.30542	27	1	0	0	1.23735	0.212971	0	21.1426	8.17329	0.824573	-0.19289	0.81314	-0.206852	0.199976	-0.169473	6.20301	0	0	0	0	1	0	0	0	0	0	0	0	0	0	1	0	0	0	0	0	0	0	0	0	0.210298
739	2011	21.4468	-0.496354	2.63906	11	1	59.3	4.09933	27	1	0	0	1.12444	0.117288	0	21.1511	8.15565	0.744258	-0.295367	0.81997	-0.198488	0.162588	0.0185921	6.39373	0	0	0	0	1	0	0	0	0	0	0	0	0	0	0	1	0	0	0	0	0	0	0	0	0.193931
739	2012	22.136	-0.404187	2.70805	11	1	59.3	4.09933	27	1	1	1	0.541323	-0.61374	0	21.9703	8.57791	0.84731	-0.165689	0.82685	-0.190132	0.0793475	0.127761	6.58284	0	0	0	0	1	0	0	0	0	0	0	0	0	0	0	0	1	0	0	0	0	0	0	0	0.231993
739	2013	22.2628	-0.5083	2.77259	11	1	59.3	4.09933	27	1	1	1	1.13339	0.125213	0	22.0726	8.70765	0.826915	-0.190053	0.80265	-0.219837	0.0858637	0.0967744	6.70597	0	0	0	0	1	0	0	0	0	0	0	0	0	0	0	0	0	1	0	0	0	0	0	0	0.228977
739	2014	22.345	-0.607992	2.83321	11	1	59.3	4.09933	27	1	1	1	1.74461	0.556532	0	22.1662	8.75763	0.836214	-0.17887	0.79891	-0.224507	0.0720217	0.10337	6.81108	0	0	0	0	1	0	0	0	0	0	0	0	0	0	0	0	0	0	1	0	0	0	0	0	0.26021
739	2015	22.4087	-0.59416	2.89037	11	1	59.3	4.09933	27	1	1	1	1.74318	0.555709	0	22.1907	8.7791	0.804076	-0.218061	0.72374	-0.323323	0.0870539	-0.0936895	6.91887	0	0	0	0	1	0	0	0	0	0	0	0	0	0	0	0	0	0	0	1	0	0	0	0	0.27391
739	2016	22.4494	-0.626714	2.94444	11	1	44.654	3.82109	27	1	1	1	1.53693	0.429785	0	22.286	8.83273	0.849302	-0.163341	0.76022	-0.274147	0.0861066	-0.0316055	7.03053	0	0	0	0	1	0	0	0	0	0	0	0	0	0	0	0	0	0	0	0	1	0	0	0	0.278257
751	2008	22.7087	-0.276294	2.70805	6	1	105.3	4.66627	32	1	0	0	0.416156	-0.876695	0	22.5363	9.36289	0.841618	-0.172429	0.62973	-0.462464	0.179311	-0.066703	5.24737	0	0	0	0	0	0	0	0	0	0	0	0	1	0	0	0	0	0	0	0	0	0	0	0	-0.033595
751	2009	22.8208	-0.253068	2.77259	6	1	105.3	4.66627	32	1	0	0	0.932123	-0.0702901	0	22.3035	9.35184	0.596115	-0.517322	0.59321	-0.522207	0.055859	0.372675	5.44833	0.777778	0.777778	0.575364	0.575364	0	0	0	0	0	0	0	0	0	1	0	0	0	0	0	0	0	0	0	0	0.118904
751	2010	22.971	-0.140206	2.83321	6	1	105.3	4.66627	32	1	0	0	1.07891	0.0759512	0	22.781	9.31299	0.826949	-0.190012	0.62733	-0.466283	0.0843185	0.506901	5.66112	0.6875	0.6875	0.523248	0.523248	0	0	0	0	0	0	0	0	0	0	1	0	0	0	0	0	0	0	0	0	0.042191
751	2011	22.7189	-0.0206212	2.89037	6	1	104.7	4.6606	32	1	0	0	0.609635	-0.494895	0	22.6546	9.29477	0.937802	-0.0642168	0.67672	-0.390498	0.176925	-0.0679459	5.8967	0	0.259259	0	0.230524	0	0	0	0	0	0	0	0	0	0	0	1	0	0	0	0	0	0	0	0	0.008564
751	2012	21.908	0.705037	2.94444	6	1	104.7	4.6606	32	1	1	1	0.886119	-0.120904	0	22.2144	8.73841	1.35862	0.306468	0.68122	-0.38387	0.0913304	-0.00396203	5.96837	0.375	0.375	0.318454	0.318454	0	0	0	0	0	0	0	0	0	0	0	0	1	0	0	0	0	0	0	0	-0.085524
751	2013	22.0265	-0.687716	2.99573	6	1	104.7	4.6606	32	1	1	1	1.17008	0.157074	0	22.1552	8.51679	1.13735	0.128698	0.64336	-0.441051	0.0762077	0.198349	6.10017	0	0	0	0	0	0	0	0	0	0	0	0	0	0	0	0	0	1	0	0	0	0	0	0	0.093001
751	2014	21.9258	-0.85726	3.04452	6	1	104.7	4.6606	32	1	1	1	2.5413	0.932676	0	22.1955	8.61178	1.30949	0.269638	0.62844	-0.464515	0.0425274	0.470558	6.07577	0	0	0	0	0	0	0	0	0	0	0	0	0	0	0	0	0	0	1	0	0	0	0	0	0.105137
751	2015	22.016	-0.800599	3.09104	6	1	104.7	4.6606	32	1	1	1	2.48466	0.910136	0	22.1408	8.86078	1.13291	0.124792	0.47469	-0.745093	0.00921815	0.884189	5.8955	0.666667	0.666667	0.510826	0.510826	0	0	0	0	0	0	0	0	0	0	0	0	0	0	0	1	0	0	0	0	0.142134
751	2016	22.1452	-0.726979	3.13549	6	1	77.52	4.36335	32	1	1	1	1.93541	0.660318	0	22.2736	8.81388	1.13713	0.128507	0.48072	-0.73247	0.00901521	0.891993	5.92082	0	0	0	0	0	0	0	0	0	0	0	0	0	0	0	0	0	0	0	0	1	0	0	0	0.125376
756	2008	21.4942	-1.16435	2.70805	15	1	160.2	5.08265	27	1	0	0	0.611608	-0.491664	1	21.4638	8.51559	0.970038	-0.0304204	0.72358	-0.323544	0.193154	-0.149059	6.07239	0	0	0	0	0	0	0	0	0	0	0	0	1	0	0	0	0	0	0	0	0	0	0	0	0.139606
756	2009	21.6888	-1.0103	2.77259	15	1	160.2	5.08265	27	1	0	0	1.13064	0.12278	1	21.5657	8.57508	0.884144	-0.123135	0.67284	-0.396248	0.0898171	-0.00869054	6.25304	0	0	0	0	0	0	0	0	0	0	0	0	0	1	0	0	0	0	0	0	0	0	0	0	0.191436
756	2010	21.7311	-0.983077	2.83321	15	1	160.2	5.08265	27	1	0	0	1.01414	0.0140402	1	21.6841	8.68322	0.954252	-0.046828	0.6633	-0.410528	0.148327	0.132575	6.51027	0	0	0	0	0	0	0	0	0	0	0	0	0	0	1	0	0	0	0	0	0	0	0	0	0.183818
756	2011	21.8233	-0.87331	2.89037	15	1	160.1	5.08203	27	1	0	0	0.619623	-0.478643	1	21.801	8.70185	0.97781	-0.0224396	0.6909	-0.36976	0.151593	0.0849632	6.73859	0.444444	0.444444	0.367725	0.367725	0	0	0	0	0	0	0	0	0	0	0	1	0	0	0	0	0	0	0	0	0.185853
756	2012	22.012	-0.672878	2.94444	15	1	160.1	5.08203	27	1	1	1	0.44745	-0.80419	1	21.8125	8.71045	0.818991	-0.199683	0.68751	-0.374679	0.0996393	-0.0952986	6.92788	0	0	0	0	0	0	0	0	0	0	0	0	0	0	0	0	1	0	0	0	0	0	0	0	0.176448
756	2013	22.0712	-0.628831	2.99573	15	1	160.1	5.08203	27	1	1	1	0.455215	-0.786986	1	21.877	8.7149	0.823425	-0.194283	0.68173	-0.383122	0.102125	-0.0742795	7.06971	0.333333	0.333333	0.287682	0.287682	0	0	0	0	0	0	0	0	0	0	0	0	0	1	0	0	0	0	0	0	0.161962
756	2014	22.169	-0.598503	3.04452	15	1	160.1	5.08203	27	1	1	1	0.680374	-0.385113	1	22.0014	8.79513	0.845612	-0.167695	0.70038	-0.356132	0.0724586	0.097931	7.17324	0.666667	0.666667	0.510826	0.510826	0	0	0	0	0	0	0	0	0	0	0	0	0	0	1	0	0	0	0	0	0.2047
756	2015	22.2256	-0.582823	3.09104	15	1	160.1	5.08203	27	1	1	1	1.06119	0.0593905	1	22.0034	8.7559	0.800742	-0.222216	0.67022	-0.400149	0.0889024	-0.116913	7.26346	0	0	0	0	0	0	0	0	0	0	0	0	0	0	0	0	0	0	0	1	0	0	0	0	0.232594
756	2016	22.2757	-0.580303	3.13549	15	1	111.398	4.72205	27	1	1	1	0.955742	-0.0452675	1	22.1133	8.75558	0.850126	-0.162371	0.66934	-0.401463	0.0628283	0.247282	7.35634	0.693878	0.693878	0.52702	0.52702	0	0	0	0	0	0	0	0	0	0	0	0	0	0	0	0	1	0	0	0	0.249412
758	2008	22.8713	-0.491922	2.3979	1	1	15.2	2.78501	9	0	0	0	0.447394	-0.804316	1	22.3202	9.11844	0.576324	-0.551085	0.93775	-0.0642719	0.133097	0.208219	6.31055	0	0	0	0	0	1	0	0	0	0	0	0	1	0	0	0	0	0	0	0	0	0	0	0	0.227473
758	2009	22.9577	-0.519325	2.48491	1	1	15.2	2.78501	9	0	0	0	1.06078	0.0590045	1	22.2547	9.10153	0.495154	-0.702886	0.87386	-0.134835	0.0920842	-0.0341514	6.50524	0	0	0	0	0	1	0	0	0	0	0	0	0	1	0	0	0	0	0	0	0	0	0	0	0.196281
758	2010	23.0271	-0.520243	2.56495	1	1	15.2	2.78501	9	0	0	0	2.01246	0.699359	1	22.5073	9.09302	0.594675	-0.51974	0.86627	-0.143559	0.159919	0.0647839	6.71153	0	0	0	0	0	1	0	0	0	0	0	0	0	0	1	0	0	0	0	0	0	0	0	0	0.18365
758	2011	23.2529	-0.434383	2.63906	1	1	9	2.30259	9	0	0	0	1.05266	0.0513196	1	23.0278	9.12446	0.798232	-0.225356	0.92637	-0.0764816	0.148677	0.102563	6.8423	0	0	0	0	0	1	0	0	0	0	0	0	0	0	0	1	0	0	0	0	0	0	0	0	0.148564
758	2012	23.4704	-0.355641	2.70805	1	1	9	2.30259	9	0	1	0	1.00273	0.00273067	1	23.3981	9.10554	0.930043	-0.0725248	0.8995	-0.105916	0.106808	-0.1741	6.96919	0.583333	0.583333	0.459532	0.459532	0	1	0	0	0	0	0	0	0	0	0	0	1	0	0	0	0	0	0	0	0.0866
758	2013	23.5513	-0.464386	2.77259	1	1	9	2.30259	9	0	1	0	0.625886	-0.468587	1	23.6064	9.10498	1.05636	0.0548282	0.87719	-0.131032	0.110903	-0.166623	7.07754	0	0	0	0	0	1	1	0	0	0	0	0	0	0	0	0	0	1	0	0	0	0	0	0	0.069033
758	2014	23.6855	-0.413891	2.83321	1	1	9	2.30259	9	0	1	0	0.747912	-0.290469	1	23.6258	9.10454	0.942256	-0.0594787	0.89005	-0.116478	0.0847615	-0.0552335	7.14582	0	0	0	0	0	1	1	0	0	0	0	0	0	0	0	0	0	0	1	0	0	0	0	0	0.090236
758	2015	23.8504	-0.331421	2.89037	1	1	9	2.30259	9	0	1	0	0.6424	-0.442544	1	23.6993	9.085	0.85963	-0.151253	0.8233	-0.194435	0.0808296	-0.0154922	7.23275	0	0	0	0	0	1	1	0	0	0	0	0	0	0	0	0	0	0	0	1	0	0	0	0	0.085886
758	2016	23.8976	-0.33582	2.94444	1	1	4.615	1.72544	9	0	1	0	0.658108	-0.418387	1	23.6735	8.99603	0.79943	-0.223856	0.79311	-0.231793	0.0912906	-0.0937133	7.30288	0	0	0	0	0	1	1	0	0	0	0	0	0	0	0	0	0	0	0	0	1	0	0	0	0.100542
761	2008	24.2113	-0.660999	2.3979	6	1	105.3	4.66627	31	1	0	0	0.370194	-0.993729	1	24.3791	10.1639	1.18275	0.167842	0.62973	-0.462464	0.179311	-0.066703	5.24737	0	0	0	0	0	0	0	0	0	0	0	0	1	0	0	0	0	0	0	0	0	0	0	0	0.11138
761	2009	24.2735	-0.52025	2.48491	6	1	105.3	4.66627	31	1	0	0	0.596667	-0.516397	1	24.2956	10.1509	1.02229	0.0220428	0.59321	-0.522207	0.055859	0.372675	5.44833	0	0.166667	0	0.154151	0	0	0	0	0	0	0	0	0	1	0	0	0	0	0	0	0	0	0	0	0.049556
761	2010	24.3032	-0.543728	2.56495	6	1	105.3	4.66627	31	1	0	0	0.515988	-0.661671	1	24.5451	10.1197	1.27364	0.24188	0.62733	-0.466283	0.0843185	0.506901	5.66112	0	0	0	0	0	0	0	0	0	0	0	0	0	0	1	0	0	0	0	0	0	0	0	0	0.107922
761	2011	24.4383	-0.476342	2.63906	6	1	104.7	4.6606	31	1	0	0	0.32987	-1.10906	1	24.6439	10.1061	1.22827	0.205603	0.67672	-0.390498	0.176925	-0.0679459	5.8967	0	0	0	0	0	0	0	0	0	0	0	0	0	0	0	1	0	0	0	0	0	0	0	0	0.085346
761	2012	24.3694	-0.510174	2.70805	6	1	104.7	4.6606	31	1	1	1	0.264549	-1.32973	1	24.5208	10.0892	1.16347	0.15141	0.68122	-0.38387	0.0913304	-0.00396203	5.96837	0	0	0	0	0	0	0	0	0	0	0	0	0	0	0	0	1	0	0	0	0	0	0	0	0.060593
761	2013	24.4856	-0.452859	2.77259	6	1	104.7	4.6606	31	1	1	1	0.210414	-1.55868	1	24.4204	10.0812	0.936796	-0.06529	0.64336	-0.441051	0.0762077	0.198349	6.10017	0	0	0	0	0	0	0	0	0	0	0	0	0	0	0	0	0	1	0	0	0	0	0	0	0.063908
761	2014	24.6186	-0.388726	2.83321	6	1	104.7	4.6606	31	1	1	1	0.306306	-1.18317	1	24.447	10.0266	0.842416	-0.171482	0.62844	-0.464515	0.0425274	0.470558	6.07577	0	0	0	0	0	0	0	0	0	0	0	0	0	0	0	0	0	0	1	0	0	0	0	0	0.070807
761	2015	24.5179	-0.328186	2.89037	6	1	104.7	4.6606	31	1	1	1	0.363622	-1.01164	1	24.0991	9.97646	0.657952	-0.418623	0.47469	-0.745093	0.00921815	0.884189	5.8955	0.222222	0.240741	0.200671	0.215709	0	0	0	0	0	0	0	0	0	0	0	0	0	0	0	1	0	0	0	0	-0.019083
761	2016	24.7151	-0.28095	2.94444	6	1	77.52	4.36335	31	1	1	1	0.290104	-1.23752	1	24.1087	9.93939	0.545206	-0.606592	0.48072	-0.73247	0.00901521	0.891993	5.92082	0	0.111111	0	0.105361	0	0	0	0	0	0	0	0	0	0	0	0	0	0	0	0	1	0	0	0	0.130338
762	2008	20.7501	-0.872039	2.3979	26	0	1.4	0.875469	8	1	0	0	2.05059	0.718128	1	20.0387	7.54803	0.490935	-0.711443	0.06536	-2.72784	0.157222	0.266856	0.205786	0	0	0	0	0	0	0	0	0	0	0	0	1	0	0	0	0	0	0	0	0	0	0	0	0.406027
762	2009	20.7777	-0.830168	2.48491	26	0	1.4	0.875469	8	1	0	0	5.80666	1.75901	1	19.4957	7.39879	0.277458	-1.28209	0.064	-2.74887	0.119287	-0.21317	0.363573	0	0	0	0	0	0	0	0	0	0	0	0	0	1	0	0	0	0	0	0	0	0	0	0	0.511425
762	2010	20.922	-1.16093	2.56495	26	0	1.4	0.875469	8	1	0	0	8.45309	2.13453	1	19.9657	7.48324	0.384357	-0.956185	0.06651	-2.7104	0.150774	0.289848	0.378334	0	0	0	0	0	0	0	0	0	0	0	0	0	0	1	0	0	0	0	0	0	0	0	0	0.412748
762	2011	21.6944	-2.00503	2.63906	26	0	0.4	0.336472	8	1	0	0	2.40062	0.875727	1	20.1374	7.51698	0.210774	-1.55697	0.07223	-2.6279	0.19224	0.169241	0.142333	0	0	0	0	0	0	0	0	0	0	0	0	0	0	0	1	0	0	0	0	0	0	0	0	0.27272
762	2012	21.6461	-1.75286	2.70805	26	0	0.4	0.336472	8	1	1	1	2.33967	0.850009	1	20.0509	7.11639	0.202864	-1.59522	0.09563	-2.34727	0.161406	-0.0940698	0.57878	0	0	0	0	0	0	0	0	0	0	0	0	0	0	0	0	1	0	0	0	0	0	0	0	0.270003
762	2013	21.6753	-1.67336	2.77259	26	0	0.4	0.336472	8	1	1	1	1.93992	0.662644	1	20.3931	7.14677	0.277429	-1.28219	0.09368	-2.36787	0.16615	-0.296474	0.834321	0	0	0	0	0	0	0	0	0	0	0	0	0	0	0	0	0	1	0	0	0	0	0	0	0.213024
762	2014	21.7029	-1.36966	2.83321	26	0	0.4	0.336472	8	1	1	1	2.3928	0.872464	1	20.0591	7.04491	0.193233	-1.64386	0.10482	-2.25551	0.134629	-0.332607	0.855224	0	0	0	0	0	0	0	0	0	0	0	0	0	0	0	0	0	0	1	0	0	0	0	0	0.086795
762	2015	21.5998	-1.84004	2.89037	26	0	0.4	0.336472	8	1	1	1	5.21037	1.65065	1	20.6299	7.04839	0.379137	-0.969857	0.09926	-2.31001	0.109929	-0.89459	1.13918	0	0	0	0	0	0	0	0	0	0	0	0	0	0	0	0	0	0	0	1	0	0	0	0	0.177319
762	2016	21.7954	-1.95551	2.94444	26	0	0.5	0.405465	8	1	1	1	3.0359	1.11051	1	20.3603	7.00125	0.238096	-1.43508	0.09823	-2.32044	0.12464	-0.409427	0.796768	0	0	0	0	0	0	0	0	0	0	0	0	0	0	0	0	0	0	0	0	1	0	0	0	0.257377
766	2008	20.5145	-1.14794	2.70805	7	0	36.4	3.62167	27	1	0	0	1.6819	0.519922	0	18.8901	7.49776	0.196967	-1.62472	0.35827	-1.02647	0.184888	0.0835324	3.9672	0	0	0	0	0	0	0	0	0	0	0	0	1	0	0	0	0	0	0	0	0	0	0	0	0.597514
766	2009	20.5831	-1.11387	2.77259	7	0	36.4	3.62167	27	1	0	0	4.71628	1.55102	0	18.9407	7.49776	0.193463	-1.64267	0.32929	-1.11082	0.124124	-0.260131	4.39889	0	0	0	0	0	0	0	0	0	0	0	0	0	1	0	0	0	0	0	0	0	0	0	0	0.610136
766	2010	20.6208	-1.07939	2.83321	7	0	36.4	3.62167	27	1	0	0	3.79571	1.33387	0	18.949	6.63857	0.187888	-1.67191	0.33706	-1.08749	0.179528	0.114895	4.3281	0	0	0	0	0	0	0	0	0	0	0	0	0	0	1	0	0	0	0	0	0	0	0	0	0.611715
766	2011	20.5952	-1.17139	2.89037	7	0	40.6	3.7281	27	1	0	0	2.30678	0.835852	0	19.0168	6.79682	0.206259	-1.57862	0.3861	-0.951659	0.206552	-0.0153468	4.49014	0	0	0	0	0	0	0	0	0	0	0	0	0	0	0	1	0	0	0	0	0	0	0	0	0.579267
766	2012	20.6122	-1.17889	2.94444	7	0	40.6	3.7281	27	1	1	1	2.57401	0.945463	0	18.6644	6.81564	0.14264	-1.94743	0.42135	-0.864291	0.121971	-0.0883544	4.69867	0	0	0	0	0	0	0	0	0	0	0	0	0	0	0	0	1	0	0	0	0	0	0	0	0.551092
766	2013	20.8249	-0.811102	2.99573	7	0	40.6	3.7281	27	1	1	1	2.18223	0.780345	0	18.8114	6.80128	0.133499	-2.01367	0.42151	-0.863912	0.0864139	0.121667	4.78489	0	0	0	0	0	0	0	0	0	0	0	0	0	0	0	0	0	1	0	0	0	0	0	0	0.51121
766	2014	20.9745	-0.719477	3.04452	7	0	40.6	3.7281	27	1	1	1	2.22834	0.801258	0	19.155	6.77079	0.162117	-1.81944	0.41307	-0.884138	0.0571283	0.306035	4.87309	0	0	0	0	0	0	0	0	0	0	0	0	0	0	0	0	0	0	1	0	0	0	0	0	0.619143
766	2015	22.1477	-0.777734	3.09104	7	0	40.6	3.7281	27	1	1	1	2.31014	0.837307	0	19.1018	6.76504	0.0475394	-3.0462	0.38213	-0.961994	0.00516731	0.908601	4.95166	0	0	0	0	0	0	0	0	0	0	0	0	0	0	0	0	0	0	0	1	0	0	0	0	0.511803
766	2016	22.3916	-1.53553	3.13549	7	0	29.766	3.42641	27	1	1	1	3.20007	1.16317	0	20.5609	7.69621	0.160287	-1.83079	0.35241	-1.04296	0.0408265	0.471325	4.93926	0	0	0	0	0	0	0	0	0	0	0	0	0	0	0	0	0	0	0	0	1	0	0	0	0.687406
767	2008	23.0709	-0.242896	2.70805	4	0	130.4	4.87825	44	1	0	0	0.341665	-1.07393	1	21.9429	7.82804	0.323708	-1.12791	0.56881	-0.564209	0.216895	-0.0751187	4.13608	0	0	0	0	1	0	0	0	0	0	0	0	1	0	0	0	0	0	0	0	0	0	0	0	-0.191488
767	2009	23.1495	-0.225761	2.77259	4	0	130.4	4.87825	44	1	0	0	0.677294	-0.38965	1	22.1183	7.84971	0.356553	-1.03127	0.516	-0.661649	-0.0104389	1.10598	4.39267	0	0	0	0	1	0	0	0	0	0	0	0	0	1	0	0	0	0	0	0	0	0	0	0	0.022541
767	2010	23.2215	-0.135898	2.83321	4	0	130.4	4.87825	44	1	0	0	0.433224	-0.836499	1	22.1697	7.89952	0.349337	-1.05172	0.50207	-0.689016	0.245719	-0.211437	4.49851	0	0	0	0	1	0	0	0	0	0	0	0	0	0	1	0	0	0	0	0	0	0	0	0	-0.112971
767	2011	23.2188	-0.0651798	2.89037	4	0	127.6	4.85671	44	1	0	0	0.397303	-0.923056	1	22.135	7.87626	0.338328	-1.08374	0.51333	-0.666836	0.223554	-0.0989235	4.73086	0	0	0	0	1	0	0	0	0	0	0	0	0	0	0	1	0	0	0	0	0	0	0	0	-0.113283
767	2012	23.2336	-0.0676078	2.94444	4	0	127.6	4.85671	44	1	1	1	0.405448	-0.902763	1	22.3202	7.86096	0.401169	-0.913373	0.54952	-0.59871	0.072395	0.354017	4.88542	0	0	0	0	1	0	0	0	0	0	0	0	0	0	0	0	1	0	0	0	0	0	0	0	0.030653
767	2013	24.1403	-0.191203	2.99573	4	0	127.6	4.85671	44	1	1	1	0.226268	-1.48603	1	22.9371	8.88253	0.300243	-1.20316	0.56157	-0.577019	0.0260291	0.735434	5.0433	0	0	0	0	1	0	0	0	0	0	0	0	0	0	0	0	0	1	0	0	0	0	0	0	0.180669
767	2014	24.1345	-0.224448	3.04452	4	0	127.6	4.85671	44	1	1	1	0.409817	-0.892045	1	23.1139	9.01578	0.360471	-1.02034	0.59011	-0.527446	0.0089679	0.891063	5.02511	0	0	0	0	1	0	0	0	0	0	0	0	0	0	0	0	0	0	1	0	0	0	0	0	0.184875
767	2015	24.2257	-0.254	3.09104	4	0	127.6	4.85671	44	1	1	1	0.391737	-0.937166	1	22.9312	9.07521	0.274054	-1.29443	0.4798	-0.734386	-0.0213565	1.37775	4.88678	0	0	0	0	1	0	0	0	0	0	0	0	0	0	0	0	0	0	0	1	0	0	0	0	0.226419
767	2016	24.5387	-0.264153	3.13549	4	0	89.68	4.50734	44	1	1	1	0.191137	-1.65477	1	22.8344	9.08114	0.181913	-1.70423	0.45409	-0.78946	0.00929337	0.879657	4.88752	0	0	0	0	1	0	0	0	0	0	0	0	0	0	0	0	0	0	0	0	1	0	0	0	0.151001
768	2008	23.3582	-1.13271	2.3979	27	0	81.1	4.40794	37	0	0	0	1.00885	0.00880978	1	22.9596	9.58741	0.671228	-0.398646	0.41405	-0.881769	0.263297	-0.227784	4.96475	0	0	0	0	1	0	0	0	0	0	0	0	1	0	0	0	0	0	0	0	0	0	0	0	0.092783
768	2009	23.5579	-0.852544	2.48491	27	0	81.1	4.40794	37	0	0	0	2.22515	0.799824	1	22.8303	9.59696	0.483075	-0.727584	0.39925	-0.918167	0.114241	-0.161854	5.24442	0	0	0	0	1	0	0	0	0	0	0	0	0	1	0	0	0	0	0	0	0	0	0	0	0.106223
768	2010	23.7289	-0.680541	2.56495	27	0	81.1	4.40794	37	0	0	0	1.48913	0.398194	1	23.0775	9.60535	0.521546	-0.650959	0.43185	-0.839677	0.230989	-0.0879651	5.38222	0	0	0	0	1	0	0	0	0	0	0	0	0	0	1	0	0	0	0	0	0	0	0	0	0.109341
768	2011	23.7758	-0.648486	2.63906	27	0	87.3	4.48074	37	0	0	0	0.849697	-0.162875	1	22.9054	9.6343	0.41877	-0.870433	0.51187	-0.669685	0.236653	-0.0226894	5.51888	0	0	0	0	1	0	0	0	0	0	0	0	0	0	0	1	0	0	0	0	0	0	0	0	0.081832
768	2012	24.1027	-0.537134	2.70805	27	0	87.3	4.48074	37	0	1	0	0.752164	-0.284801	1	23.4699	10.3939	0.531007	-0.63298	0.48158	-0.730683	0.161584	-0.095273	5.66019	0	0	0	0	1	0	0	0	0	0	0	0	0	0	0	0	1	0	0	0	0	0	0	0	0.108716
768	2013	24.1925	-0.484677	2.77259	27	0	87.3	4.48074	37	0	1	0	0.788442	-0.237696	1	23.5734	10.4002	0.538311	-0.619318	0.47702	-0.740197	0.124661	0.0272717	5.83699	0	0	0	0	1	0	0	0	0	0	0	0	0	0	0	0	0	1	0	0	0	0	0	0	0.11278
768	2014	24.251	-0.477078	2.83321	27	0	87.3	4.48074	37	0	1	0	1.4763	0.389542	1	23.7773	10.401	0.622614	-0.473829	0.47707	-0.740092	0.0941253	0.0683162	5.90474	0	0	0	0	1	0	0	0	0	0	0	0	0	0	0	0	0	0	1	0	0	0	0	0	0.097092
768	2015	24.3466	-0.601874	2.89037	27	0	87.3	4.48074	37	0	1	0	1.83054	0.604609	1	23.9063	10.4239	0.643704	-0.440516	0.47073	-0.753471	0.0285189	0.508485	5.97425	0	0	0	0	1	0	0	0	0	0	0	0	0	0	0	0	0	0	0	1	0	0	0	0	0.077655
768	2016	24.3924	-0.600413	2.94444	27	0	62.475	4.15065	37	0	1	0	1.50092	0.406079	1	23.986	10.5168	0.666088	-0.406334	0.41783	-0.872681	0.0640825	0.275359	6.0392	0	0	0	0	1	0	0	0	0	0	0	0	0	0	0	0	0	0	0	0	1	0	0	0	0.071302
777	2008	20.5195	-1.28016	2.3979	10	1	112.6	4.73268	34	0	0	0	2.77059	1.01906	1	20.1546	6.68085	0.694246	-0.364929	0.84108	-0.173068	0.190743	-0.134712	6.3646	0	0	0	0	1	0	0	0	0	0	0	0	1	0	0	0	0	0	0	0	0	0	0	0	0.279385
777	2009	20.7052	-0.984762	2.48491	10	1	112.6	4.73268	34	0	0	0	4.00491	1.38752	1	20.1601	6.77992	0.579789	-0.545091	0.80371	-0.218517	0.113949	-0.279701	6.55387	0	0	0	0	1	0	0	0	0	0	0	0	0	1	0	0	0	0	0	0	0	0	0	0	0.281042
777	2010	21.0839	-1.05987	2.56495	10	1	112.6	4.73268	34	0	0	0	5.21875	1.65226	1	20.2027	7.04491	0.414252	-0.881281	0.83024	-0.18604	0.200518	-0.172642	6.75454	0	0	0	0	1	0	0	0	0	0	0	0	0	0	1	0	0	0	0	0	0	0	0	0	0.249847
777	2011	21.167	-0.973711	2.63906	10	1	92.5	4.53796	34	0	0	0	2.55163	0.936731	1	20.4057	7.1452	0.467037	-0.761348	0.82757	-0.189262	0.18015	-0.0874124	6.97121	0	0	0	0	1	0	0	0	0	0	0	0	0	0	0	1	0	0	0	0	0	0	0	0	0.246625
777	2012	21.2737	-0.892975	2.70805	10	1	92.5	4.53796	34	0	1	0	2.23947	0.806239	1	20.5151	7.17702	0.468365	-0.758507	0.83394	-0.181594	0.0995655	-0.0944873	7.16074	0.375	0.375	0.318454	0.318454	1	0	0	0	0	0	0	0	0	0	0	0	1	0	0	0	0	0	0	0	0.283338
777	2013	21.3282	-0.865493	2.77259	10	1	92.5	4.53796	34	0	1	0	2.00307	0.694681	1	20.6631	7.12609	0.514206	-0.665132	0.84228	-0.171643	0.105164	-0.10625	7.30482	0	0	0	0	1	0	0	0	0	0	0	0	0	0	0	0	0	1	0	0	0	0	0	0	0.272826
777	2014	21.3232	-0.940043	2.83321	10	1	92.5	4.53796	34	0	1	0	5.96357	1.78567	1	20.7634	7.10743	0.571145	-0.560113	0.85372	-0.158152	0.0923531	-0.149745	7.41024	0	0	0	0	1	0	0	0	0	0	0	0	0	0	0	0	0	0	1	0	0	0	0	0	0.240134
777	2015	21.3659	-0.962146	2.89037	10	1	92.5	4.53796	34	0	1	0	6.3297	1.84525	1	20.7577	7.20638	0.544275	-0.608301	0.82875	-0.187837	0.0991108	-0.245165	7.49622	0	0	0	0	1	0	0	0	0	0	0	0	0	0	0	0	0	0	0	1	0	0	0	0	0.240819
777	2016	21.3778	-1.10781	2.94444	10	1	66.8	4.21656	34	0	1	0	4.45944	1.49502	1	20.6898	6.95368	0.50262	-0.68792	0.81359	-0.206299	0.0855368	-0.0247787	7.61425	0	0	0	0	1	0	0	0	0	0	0	0	0	0	0	0	0	0	0	0	1	0	0	0	0.214115
778	2008	23.3865	-0.608181	2.3979	3	1	127.1	4.85281	33	0	0	0	0.459405	-0.777823	1	23.7461	9.59941	1.43286	0.359669	0.50359	-0.685993	0.168454	-0.00211608	4.69237	0	0	0	0	1	0	0	0	0	0	0	0	1	0	0	0	0	0	0	0	0	0	0	0	0.091586
778	2009	23.6125	-0.792515	2.48491	3	1	127.1	4.85281	33	0	0	0	1.01938	0.0191937	1	23.9497	9.58239	1.40092	0.337126	0.45456	-0.788425	0.0779431	0.12466	4.90412	0.5	0.5	0.405465	0.405465	1	0	0	0	0	0	0	0	0	1	0	0	0	0	0	0	0	0	0	0	0.112583
778	2010	24.0082	-0.601029	2.56495	3	1	127.1	4.85281	33	0	0	0	0.640942	-0.444817	1	24.3508	9.77792	1.40864	0.342628	0.47225	-0.750247	0.176175	-0.0302844	5.04632	0.222222	0.240741	0.200671	0.215709	1	0	0	0	0	0	0	0	0	0	1	0	0	0	0	0	0	0	0	0	0.087316
778	2011	24.2111	-0.52825	2.63906	3	1	125.5	4.84024	33	0	0	0	0.374392	-0.982453	1	24.6847	9.96829	1.60554	0.473458	0.49126	-0.710782	0.187801	-0.133598	5.30498	0.222222	0.271389	0.200671	0.24011	1	0	0	0	0	0	0	0	0	0	0	1	0	0	0	0	0	0	0	0	0.079612
778	2012	24.4172	-0.428097	2.70805	3	1	125.5	4.84024	33	0	1	0	0.308002	-1.17765	1	24.7977	9.99347	1.46294	0.380448	0.51092	-0.671542	0.0791594	0.12983	5.50438	0	0.171313	0	0.158125	1	0	0	0	0	0	0	0	0	0	0	0	1	0	0	0	0	0	0	0	0.06058
778	2013	24.6579	-0.411739	2.77259	3	1	125.5	4.84024	33	0	1	0	0.302511	-1.19564	1	24.8666	10.3931	1.23208	0.208701	0.5206	-0.652773	0.051223	0.46117	5.64139	0	0.125	0	0.117783	1	0	0	0	0	0	0	0	0	0	0	0	0	1	0	0	0	0	0	0	0.048919
778	2014	24.6987	-0.403918	2.83321	3	1	125.5	4.84024	33	0	1	0	0.422627	-0.861265	1	24.8307	9.95299	1.14111	0.132004	0.52308	-0.648021	0.0391309	0.512842	5.74648	0	0.121212	0	0.11441	1	0	0	0	0	0	0	0	0	0	0	0	0	0	1	0	0	0	0	0	0.043209
778	2015	24.6526	-0.446139	2.89037	3	1	125.5	4.84024	33	0	1	0	0.464802	-0.766144	1	24.6359	9.84182	0.983475	-0.016663	0.47036	-0.754257	0.0471857	0.407189	5.86042	0	0.236883	0	0.212594	1	0	0	0	0	0	0	0	0	0	0	0	0	0	0	1	0	0	0	0	0.045873
778	2016	24.6206	-0.469126	2.94444	3	1	79.776	4.39168	33	0	1	0	0.382285	-0.961588	1	24.6776	9.82211	1.05861	0.0569611	0.47109	-0.752706	0.0786298	0.0579711	5.94915	0	0.222222	0	0.200671	1	0	0	0	0	0	0	0	0	0	0	0	0	0	0	0	1	0	0	0	0.05509
782	2008	21.2969	-0.660885	2.77259	19	1	110	4.70953	28	1	0	0	0.526541	-0.641427	0	21.8433	7.75234	1.72737	0.546599	0.87608	-0.132298	0.156307	0.0701414	6.21971	0.814815	0.814815	0.595983	0.595983	0	1	0	0	0	0	0	0	1	0	0	0	0	0	0	0	0	0	0	0	0.013085
782	2009	21.4131	-0.583115	2.83321	19	1	110	4.70953	28	1	0	0	1.26626	0.236065	0	21.6609	7.82285	1.2814	0.247956	0.84206	-0.171904	0.0752094	0.155361	6.48155	0	0	0	0	0	1	0	0	0	0	0	0	0	1	0	0	0	0	0	0	0	0	0	0	0.099643
782	2010	21.6089	-0.507287	2.89037	19	1	110	4.70953	28	1	0	0	1.03275	0.0322231	0	22.0817	8.15794	1.60448	0.472799	0.83317	-0.182518	0.164195	0.039779	6.69549	0	0	0	0	0	1	0	0	0	0	0	0	0	0	1	0	0	0	0	0	0	0	0	0	0.089733
782	2011	21.5835	-0.609415	2.94444	19	1	71.5	4.28359	28	1	0	0	0.693102	-0.366579	0	22.2463	8.16622	1.94002	0.662699	0.82159	-0.196514	0.155148	0.0635039	6.95224	0	0	0	0	0	1	0	0	0	0	0	0	0	0	0	1	0	0	0	0	0	0	0	0	0.086107
782	2012	21.467	-0.73199	2.99573	19	1	71.5	4.28359	28	1	1	1	0.671024	-0.398951	0	22.0612	7.91717	1.81156	0.594186	0.84316	-0.170599	0.0741416	0.184989	7.11976	0	0	0	0	0	1	0	0	0	0	0	0	0	0	0	0	1	0	0	0	0	0	0	0	0.071548
782	2013	21.6857	-0.53647	3.04452	19	1	71.5	4.28359	28	1	1	1	0.599499	-0.51166	0	22.0316	8.20849	1.4133	0.34593	0.84193	-0.172058	0.0964028	-0.0140892	7.27479	0	0	0	0	0	1	1	0	0	0	0	0	0	0	0	0	0	1	0	0	0	0	0	0	0.063546
782	2014	21.6568	-0.699493	3.09104	19	1	71.5	4.28359	28	1	1	1	1.58232	0.458891	0	21.9364	8.09377	1.3225	0.279524	0.88118	-0.126493	0.0907087	-0.129273	7.38116	0	0	0	0	0	1	1	0	0	0	0	0	0	0	0	0	0	0	1	0	0	0	0	0	0.046411
782	2015	21.5551	-0.83687	3.13549	19	1	71.5	4.28359	28	1	1	1	3.46665	1.24319	0	21.7695	8.09407	1.23926	0.214517	0.73019	-0.314451	0.096217	-0.208809	7.49452	0	0	0	0	0	1	1	0	0	0	0	0	0	0	0	0	0	0	0	1	0	0	0	0	0.081416
782	2016	21.6572	-0.64618	3.17805	19	1	65.766	4.20119	28	1	1	1	2.10471	0.744178	0	21.607	8.04431	0.951052	-0.0501861	0.77274	-0.257813	0.0994321	-0.191253	7.61832	0	0	0	0	0	1	1	0	0	0	0	0	0	0	0	0	0	0	0	0	1	0	0	0	0.076817
786	2008	22.334	-0.606549	2.3979	1	1	15.2	2.78501	30	1	0	0	0.515834	-0.66197	1	21.638	7.87093	0.4986	-0.695951	0.93775	-0.0642719	0.133097	0.208219	6.31055	0.53	0.549762	0.425268	0.438101	0	1	0	0	0	0	0	0	1	0	0	0	0	0	0	0	0	0	0	0	0.222908
786	2009	22.514	-0.608994	2.48491	1	1	15.2	2.78501	30	1	0	0	1.51233	0.413648	1	21.9096	8.1197	0.546415	-0.604376	0.87386	-0.134835	0.0920842	-0.0341514	6.50524	0	0	0	0	0	1	0	0	0	0	0	0	0	1	0	0	0	0	0	0	0	0	0	0	0.309101
786	2010	22.7189	-0.575679	2.56495	1	1	15.2	2.78501	30	1	0	0	1.15857	0.14719	1	22.1978	8.20166	0.59386	-0.521112	0.86627	-0.143559	0.159919	0.0647839	6.71153	0.472222	0.402778	0.386773	0.338454	0	1	0	0	0	0	0	0	0	0	1	0	0	0	0	0	0	0	0	0	0.270592
786	2011	22.8651	-0.57901	2.63906	1	1	9	2.30259	30	1	0	0	0.737618	-0.30433	1	22.5098	8.30103	0.701033	-0.355201	0.92637	-0.0764816	0.148677	0.102563	6.8423	0	0	0	0	0	1	0	0	0	0	0	0	0	0	0	1	0	0	0	0	0	0	0	0	0.227563
786	2012	22.9659	-0.641857	2.70805	1	1	9	2.30259	30	1	1	1	1.06807	0.0658488	1	22.6231	9.37093	0.709804	-0.342766	0.8995	-0.105916	0.106808	-0.1741	6.96919	0.625	0.625	0.485508	0.485508	0	1	0	0	0	0	0	0	0	0	0	0	1	0	0	0	0	0	0	0	0.265532
786	2013	23.0831	-0.719413	2.77259	1	1	9	2.30259	30	1	1	1	0.950533	-0.0507324	1	22.7368	9.33741	0.70735	-0.346229	0.87719	-0.131032	0.110903	-0.166623	7.07754	0	0.234286	0	0.210492	0	1	1	0	0	0	0	0	0	0	0	0	0	1	0	0	0	0	0	0	0.297311
786	2014	23.3165	-1.01476	2.83321	1	1	9	2.30259	30	1	1	1	1.33652	0.290071	1	22.8389	9.35816	0.620302	-0.477548	0.89005	-0.116478	0.0847615	-0.0552335	7.14582	0.5	0.437175	0.405465	0.362679	0	1	1	0	0	0	0	0	0	0	0	0	0	0	1	0	0	0	0	0	0.298992
786	2015	23.3337	-1.14184	2.89037	1	1	9	2.30259	30	1	1	1	1.23684	0.212557	1	22.7449	9.27753	0.555055	-0.588687	0.8233	-0.194435	0.0808296	-0.0154922	7.23275	0.444444	0.327126	0.367725	0.283016	0	1	1	0	0	0	0	0	0	0	0	0	0	0	0	1	0	0	0	0	0.312561
786	2016	23.387	-1.30629	2.94444	1	1	4.615	1.72544	30	1	1	1	1.2826	0.248891	1	22.822	9.23815	0.568395	-0.564939	0.79311	-0.231793	0.0912906	-0.0937133	7.30288	0.444444	0.319313	0.367725	0.277111	0	1	1	0	0	0	0	0	0	0	0	0	0	0	0	0	1	0	0	0	0.341832
788	2008	20.5018	-0.501901	2.70805	22	0	73.7	4.31348	27	1	0	0	1.32871	0.284207	0	20.13	7.76004	0.689482	-0.371815	0.56847	-0.564807	0.236611	-0.103345	4.09688	0	0	0	0	1	1	0	0	0	0	0	0	1	0	0	0	0	0	0	0	0	0	0	0	0.188469
788	2009	20.9977	-0.577851	2.77259	22	0	73.7	4.31348	27	1	0	0	3.03118	1.10895	0	20.5948	7.72445	0.668374	-0.402907	0.50706	-0.679126	0.127418	-0.295861	4.37525	0	0	0	0	1	1	0	0	0	0	0	0	0	1	0	0	0	0	0	0	0	0	0	0	0.276623
788	2010	21.4059	-0.560837	2.83321	22	0	73.7	4.31348	27	1	0	0	2.9867	1.09417	0	20.9849	8.01797	0.656394	-0.420993	0.55708	-0.585046	0.212608	-0.00139333	4.60783	0	0	0	0	1	1	0	0	0	0	0	0	0	0	1	0	0	0	0	0	0	0	0	0	0.24178
788	2011	21.7334	-0.476084	2.89037	22	0	56.6	4.05352	27	1	0	0	1.51718	0.416851	0	21.3942	8.07993	0.712232	-0.339351	0.57906	-0.546349	0.259866	-0.123003	4.85481	0	0	0	0	1	1	0	0	0	0	0	0	0	0	0	1	0	0	0	0	0	0	0	0	0.205581
788	2012	22.0154	-0.359936	2.94444	22	0	56.6	4.05352	27	1	1	1	1.08699	0.0834133	0	21.3901	7.91571	0.535053	-0.62539	0.55919	-0.581266	0.141145	0.0432707	5.07391	0	0	0	0	1	1	0	0	0	0	0	0	0	0	0	0	1	0	0	0	0	0	0	0	0.185144
788	2013	22.1652	-0.326435	2.99573	22	0	56.6	4.05352	27	1	1	1	1.81514	0.596161	0	21.5631	7.97728	0.547751	-0.601935	0.55293	-0.592524	0.123514	0.0362147	5.17327	0	0	0	0	1	1	1	0	0	0	0	0	0	0	0	0	0	1	0	0	0	0	0	0	0.180493
788	2014	22.2519	-0.281992	3.04452	22	0	56.6	4.05352	27	1	1	1	1.80654	0.591413	0	21.5413	7.97419	0.491279	-0.710744	0.58166	-0.541869	0.122524	-0.212789	5.30754	0	0	0	0	1	1	1	0	0	0	0	0	0	0	0	0	0	0	1	0	0	0	0	0	0.188122
788	2015	21.8623	-0.449188	3.09104	22	0	56.6	4.05352	27	1	1	1	2.87514	1.0561	0	21.4219	6.77537	0.643667	-0.440574	0.56826	-0.565176	0.0968763	-0.669636	5.50939	0	0	0	0	1	1	1	0	0	0	0	0	0	0	0	0	0	0	0	1	0	0	0	0	0.124593
788	2016	21.4371	-0.815342	3.13549	22	0	40.672	3.72983	27	1	1	1	4.14784	1.42259	0	21.4508	6.71538	1.01395	0.0138519	0.55673	-0.585675	0.123593	-0.397587	5.71103	0	0	0	0	1	1	1	0	0	0	0	0	0	0	0	0	0	0	0	0	1	0	0	0	0.193546
789	2008	22.0835	-0.568985	2.3979	14	0	57	4.06044	30	1	0	0	0.461232	-0.773854	1	21.3751	8.23324	0.492351	-0.708564	0.40382	-0.906786	0.200187	0.00769938	4.14546	0	0	0	0	0	0	0	0	0	0	0	0	1	0	0	0	0	0	0	0	0	0	0	0	0.195412
789	2009	22.48	-0.440552	2.48491	14	0	57	4.06044	30	1	0	0	0.509804	-0.673729	1	21.7758	8.22711	0.494611	-0.703985	0.37206	-0.9887	0.100343	-0.0187079	4.32933	0	0	0	0	0	0	0	0	0	0	0	0	0	1	0	0	0	0	0	0	0	0	0	0	0.181386
789	2010	22.6083	-0.437543	2.56495	14	0	57	4.06044	30	1	0	0	0.744129	-0.295541	1	22.0706	8.46295	0.584073	-0.53773	0.40457	-0.90493	0.229777	-0.132842	4.46766	0	0	0	0	0	0	0	0	0	0	0	0	0	0	1	0	0	0	0	0	0	0	0	0	0.20483
789	2011	22.6731	-0.464104	2.63906	14	0	54.9	4.02356	30	1	0	0	0.591513	-0.525072	1	22.4547	8.69064	0.803752	-0.218464	0.41562	-0.877984	0.2346	-0.153224	4.57216	0	0	0	0	0	0	0	0	0	0	0	0	0	0	0	1	0	0	0	0	0	0	0	0	0.284251
789	2012	22.6961	-0.50678	2.70805	14	0	54.9	4.02356	30	1	1	1	0.702287	-0.353413	1	22.2619	8.76218	0.647829	-0.434129	0.45442	-0.788733	0.105589	0.057823	4.73317	0	0	0	0	0	0	0	0	0	0	0	0	0	0	0	0	1	0	0	0	0	0	0	0	0.196245
789	2013	22.7832	-0.601982	2.77259	14	0	54.9	4.02356	30	1	1	1	0.493045	-0.707154	1	22.5444	8.83637	0.787566	-0.238808	0.46718	-0.761041	0.116531	-0.184455	4.90895	0	0	0	0	0	0	0	0	0	0	0	0	0	0	0	0	0	1	0	0	0	0	0	0	0.260977
789	2014	22.9022	-0.645691	2.83321	14	0	54.9	4.02356	30	1	1	1	0.633497	-0.456499	1	22.6228	8.90449	0.756258	-0.279373	0.48467	-0.724287	0.095635	-0.161725	5.03117	0	0	0	0	0	0	0	0	0	0	0	0	0	0	0	0	0	0	1	0	0	0	0	0	0.272392
789	2015	22.9214	-0.604417	2.89037	14	0	54.9	4.02356	30	1	1	1	0.577407	-0.549207	1	22.443	8.95558	0.61978	-0.47839	0.49081	-0.711698	0.0710438	-0.256615	5.15434	0	0	0	0	0	0	0	0	0	0	0	0	0	0	0	0	0	0	0	1	0	0	0	0	0.210585
789	2016	22.861	-0.728683	2.94444	14	0	46.464	3.85997	30	1	1	1	0.580782	-0.543379	1	22.4563	8.95674	0.667151	-0.404738	0.46595	-0.763677	0.0958053	-0.240613	5.33421	0	0	0	0	0	0	0	0	0	0	0	0	0	0	0	0	0	0	0	0	1	0	0	0	0.235206
790	2008	20.4798	-0.752173	2.99573	23	0	114.4	4.7484	27	1	0	0	1.50265	0.407227	0	19.7105	6.92658	0.463307	-0.769365	0.35325	-1.04058	0.207733	0.0313151	5.07679	0	0	0	0	0	0	0	0	0	0	0	0	1	0	0	0	0	0	0	0	0	0	0	0	0.288336
790	2009	20.383	-0.833658	3.04452	23	0	114.4	4.7484	27	1	0	0	2.57283	0.945008	0	19.758	6.95845	0.535256	-0.625011	0.32712	-1.11743	0.112447	-0.14361	5.36812	0	0	0	0	0	0	0	0	0	0	0	0	0	1	0	0	0	0	0	0	0	0	0	0	0.332067
790	2010	20.4612	-0.913535	3.09104	23	0	114.4	4.7484	27	1	0	0	7.43664	2.00642	0	20.0079	6.9976	0.635553	-0.45326	0.36676	-1.00305	0.213818	-0.0070894	5.57697	0	0	0	0	0	0	0	0	0	0	0	0	0	0	1	0	0	0	0	0	0	0	0	0	0.319354
790	2011	20.5751	-0.846699	3.13549	23	0	84.4	4.44735	27	1	0	0	3.58707	1.27733	0	20.1282	6.89366	0.639565	-0.446967	0.4374	-0.826907	0.222127	0.0400842	5.68392	0	0	0	0	0	0	0	0	0	0	0	0	0	0	0	1	0	0	0	0	0	0	0	0	0.31802
790	2012	20.631	-0.912939	3.17805	23	0	84.4	4.44735	27	1	1	1	2.68193	0.986535	0	20.1794	6.77537	0.636659	-0.451521	0.44419	-0.811503	0.136407	0.0753817	5.86038	0	0	0	0	0	0	0	0	0	0	0	0	0	0	0	0	1	0	0	0	0	0	0	0	0.376981
790	2013	20.735	-0.864194	3.21888	23	0	84.4	4.44735	27	1	1	1	3.46876	1.2438	0	20.3044	6.90375	0.650128	-0.430586	0.44754	-0.803989	0.108501	0.153367	5.99139	0	0	0	0	0	0	0	0	0	0	0	0	0	0	0	0	0	1	0	0	0	0	0	0	0.357389
790	2014	20.7839	-0.904076	3.2581	23	0	84.4	4.44735	27	1	1	1	3.49873	1.2524	0	20.085	7.01481	0.497124	-0.698915	0.45038	-0.797664	0.0894977	0.114121	6.10775	0	0	0	0	0	0	0	0	0	0	0	0	0	0	0	0	0	0	1	0	0	0	0	0	0.43543
790	2015	20.6462	-0.994447	3.29584	23	0	84.4	4.44735	27	1	1	1	7.68146	2.03881	0	19.9539	6.7178	0.500419	-0.692309	0.44754	-0.803989	0.0502124	0.134604	6.22034	0	0	0	0	0	0	0	0	0	0	0	0	0	0	0	0	0	0	0	1	0	0	0	0	0.536516
790	2016	20.8104	-0.942352	3.3322	23	0	60.312	4.11598	27	1	1	1	5.20291	1.64922	0	20.1702	6.67077	0.527201	-0.640173	0.42314	-0.860052	0.092166	-0.0422075	6.33047	0	0	0	0	0	0	0	0	0	0	0	0	0	0	0	0	0	0	0	0	1	0	0	0	0.547423
791	2008	20.4813	-0.568667	2.3979	28	0	56.3	4.0483	44	1	0	0	0.801665	-0.221064	1	19.2218	6.37332	0.283769	-1.2596	0.27361	-1.29605	0.148256	0.308664	3.45951	0	0	0	0	0	0	0	0	0	0	0	0	1	0	0	0	0	0	0	0	0	0	0	0	0.139591
791	2009	20.3836	-0.657211	2.48491	28	0	56.3	4.0483	44	1	0	0	2.2457	0.809017	1	19.2924	6.42972	0.335773	-1.09132	0.22996	-1.46985	0.0640036	0.349071	3.61795	0	0	0	0	0	0	0	0	0	0	0	0	0	1	0	0	0	0	0	0	0	0	0	0	0.228038
791	2010	20.3914	-0.663998	2.56495	28	0	56.3	4.0483	44	1	0	0	1.98063	0.683414	1	19.4833	6.40688	0.403237	-0.908231	0.24076	-1.42395	0.206652	0.0266619	3.7362	0	0	0	0	0	0	0	0	0	0	0	0	0	0	1	0	0	0	0	0	0	0	0	0	0.158932
791	2011	20.4329	-0.597679	2.63906	28	0	63.4	4.16511	44	1	0	0	1.28358	0.249656	1	19.6152	6.35784	0.441384	-0.817841	0.25129	-1.38115	0.221416	0.0431566	3.8821	0	0	0	0	0	0	0	0	0	0	0	0	0	0	0	1	0	0	0	0	0	0	0	0	0.194525
791	2012	23.2981	-0.298781	2.70805	28	0	63.4	4.16511	44	1	1	1	0.397119	-0.92352	1	21.1712	7.49387	0.119216	-2.12682	0.25268	-1.37563	0.119621	0.18917	4.10225	0	0	0	0	0	0	0	0	0	0	0	0	0	0	0	0	1	0	0	0	0	0	0	0	0.524116
791	2013	23.3019	-0.32489	2.77259	28	0	63.4	4.16511	44	1	1	1	0.392876	-0.934262	1	21.1939	7.42536	0.121453	-2.10823	0.26293	-1.33587	0.115221	0.100927	4.20349	0	0	0	0	0	0	0	0	0	0	0	0	0	0	0	0	0	1	0	0	0	0	0	0	0.507063
791	2014	23.3349	-0.325585	2.83321	28	0	63.4	4.16511	44	1	1	1	0.841367	-0.172727	1	21.1065	7.44833	0.107726	-2.22817	0.26468	-1.32923	0.0837809	0.170709	4.34217	0	0	0	0	0	0	0	0	0	0	0	0	0	0	0	0	0	0	1	0	0	0	0	0	0.459467
791	2015	23.318	-0.330516	2.89037	28	0	63.4	4.16511	44	1	1	1	0.76944	-0.262093	1	21.0054	7.4495	0.0989781	-2.31286	0.25145	-1.38051	0.00586033	0.898999	4.41547	0	0	0	0	0	0	0	0	0	0	0	0	0	0	0	0	0	0	0	1	0	0	0	0	0.388961
791	2016	23.664	-0.317769	2.94444	28	0	52.532	3.98028	44	1	1	1	0.614572	-0.48683	1	21.1883	7.54908	0.084073	-2.47607	0.24983	-1.38697	0.0535796	0.394125	4.46574	0	0	0	0	0	0	0	0	0	0	0	0	0	0	0	0	0	0	0	0	1	0	0	0	0.323458
795	2008	21.076	-0.171053	2.3979	4	0	130.4	4.87825	30	1	0	0	0.52325	-0.647696	0	20.1695	7.84502	0.403936	-0.9065	0.56881	-0.564209	0.216895	-0.0751187	4.13608	0	0	0	0	1	0	0	0	0	0	0	0	1	0	0	0	0	0	0	0	0	0	0	0	0.063913
795	2009	21.0672	-0.182383	2.48491	4	0	130.4	4.87825	30	1	0	0	1.6014	0.470878	0	20.0739	7.85516	0.370373	-0.993245	0.516	-0.661649	-0.0104389	1.10598	4.39267	0	0	0	0	1	0	0	0	0	0	0	0	0	1	0	0	0	0	0	0	0	0	0	0	0.154832
795	2010	21.0795	-0.197462	2.56495	4	0	130.4	4.87825	30	1	0	0	3.51239	1.2563	0	20.4235	7.88043	0.518884	-0.656074	0.50207	-0.689016	0.245719	-0.211437	4.49851	0	0	0	0	1	0	0	0	0	0	0	0	0	0	1	0	0	0	0	0	0	0	0	0	0.150325
795	2011	21.1729	-0.267218	2.63906	4	0	127.6	4.85671	30	1	0	0	2.14519	0.763226	0	21.0381	7.82525	0.874002	-0.134673	0.51333	-0.666836	0.223554	-0.0989235	4.73086	0	0	0	0	1	0	0	0	0	0	0	0	0	0	0	1	0	0	0	0	0	0	0	0	0.257543
795	2012	21.2958	-0.242445	2.70805	4	0	127.6	4.85671	30	1	1	1	1.62848	0.487647	0	21.0669	7.49554	0.795115	-0.229268	0.54952	-0.59871	0.072395	0.354017	4.88542	0	0	0	0	1	0	0	0	0	0	0	0	0	0	0	0	1	0	0	0	0	0	0	0	0.15706
795	2013	21.151	-0.156744	2.77259	4	0	127.6	4.85671	30	1	1	1	1.41492	0.347072	0	20.6054	7.34148	0.579527	-0.545544	0.56157	-0.577019	0.0260291	0.735434	5.0433	0	0	0	0	1	0	0	0	0	0	0	0	0	0	0	0	0	1	0	0	0	0	0	0	0.052699
795	2014	21.325	-0.558473	2.83321	4	0	127.6	4.85671	30	1	1	1	1.82623	0.602252	0	20.474	7.57353	0.427028	-0.850905	0.59011	-0.527446	0.0089679	0.891063	5.02511	0	0	0	0	1	0	0	0	0	0	0	0	0	0	0	0	0	0	1	0	0	0	0	0	0.074205
795	2015	21.3792	-0.961636	2.89037	4	0	127.6	4.85671	30	1	1	1	3.55017	1.26699	0	20.8428	7.83082	0.58479	-0.536502	0.4798	-0.734386	-0.0213565	1.37775	4.88678	0	0	0	0	1	0	0	0	0	0	0	0	0	0	0	0	0	0	0	1	0	0	0	0	0.158384
795	2016	21.6495	-1.57036	2.94444	4	0	89.68	4.50734	30	1	1	1	2.84197	1.0445	0	21.2246	8.07683	0.65386	-0.424862	0.45409	-0.78946	0.00929337	0.879657	4.88752	0	0	0	0	1	0	0	0	0	0	0	0	0	0	0	0	0	0	0	0	1	0	0	0	0.189164
799	2008	20.8728	-0.759915	2.3979	18	0	83.6	4.43793	15	1	0	0	1.4013	0.337398	1	19.6039	6.4892	0.281149	-1.26887	0.40942	-0.893014	0.217748	-0.0793491	4.72477	0	0	0	0	1	0	0	0	0	0	0	0	1	0	0	0	0	0	0	0	0	0	0	0	0.753409
799	2009	20.9241	-0.809712	2.48491	18	0	83.6	4.43793	15	1	0	0	4.13245	1.41887	1	19.7151	7.04665	0.298493	-1.20901	0.38346	-0.95852	0.129597	-0.315694	5.0337	0	0	0	0	1	0	0	0	0	0	0	0	0	1	0	0	0	0	0	0	0	0	0	0	0.78223
799	2010	20.9782	-0.881756	2.56495	18	0	83.6	4.43793	15	1	0	0	5.11992	1.63314	1	20.1443	6.77308	0.434368	-0.833862	0.40026	-0.915641	0.219333	-0.0813512	5.22874	0	0	0	0	1	0	0	0	0	0	0	0	0	0	1	0	0	0	0	0	0	0	0	0	0.739124
799	2011	21.4882	-1.01729	2.63906	18	0	65.1	4.19117	15	1	0	0	3.55505	1.26837	1	20.6843	7.17931	0.447613	-0.803826	0.43089	-0.841902	0.214501	-0.054422	5.45197	0	0	0	0	1	0	0	0	0	0	0	0	0	0	0	1	0	0	0	0	0	0	0	0	0.745253
799	2012	21.6566	-1.36118	2.70805	18	0	65.1	4.19117	15	1	1	1	4.19114	1.43297	1	21.2253	7.66716	0.649702	-0.431241	0.43267	-0.83778	0.121184	-0.0813306	5.66184	0	0	0	0	1	0	0	0	0	0	0	0	0	0	0	0	1	0	0	0	0	0	0	0	0.783598
799	2013	21.5013	-1.71955	2.77259	18	0	65.1	4.19117	15	1	1	1	2.10721	0.745366	1	20.3443	7.56631	0.314443	-1.15695	0.43294	-0.837156	0.110246	-0.120564	5.79004	0	0	0	0	1	0	0	0	0	0	0	0	0	0	0	0	0	1	0	0	0	0	0	0	0.711102
799	2014	21.4685	-1.60479	2.83321	18	0	65.1	4.19117	15	1	1	1	2.26087	0.815749	1	19.7778	7.01302	0.184384	-1.69073	0.45099	-0.79631	0.0992177	-0.205245	5.9079	0	0	0	0	1	0	0	0	0	0	0	0	0	0	0	0	0	0	1	0	0	0	0	0	0.598682
799	2015	21.5479	-1.47244	2.89037	18	0	65.1	4.19117	15	1	1	1	2.54989	0.93605	1	20.2144	7.02554	0.263582	-1.33339	0.43909	-0.823051	0.102673	-0.816062	6.02265	0	0	0	0	1	0	0	0	0	0	0	0	0	0	0	0	0	0	0	1	0	0	0	0	0.704725
799	2016	21.5823	-1.54026	2.94444	18	0	47.084	3.87295	15	1	1	1	2.82428	1.03825	1	20.3	6.88141	0.277385	-1.28235	0.42559	-0.854279	0.0811147	-0.0503796	6.15027	0	0	0	0	1	0	0	0	0	0	0	0	0	0	0	0	0	0	0	0	1	0	0	0	0.749921
800	2008	23.0388	-1.05942	2.3979	7	0	36.4	3.62167	36	0	0	0	1.15356	0.142857	1	23.7314	8.89522	1.99859	0.692443	0.35827	-1.02647	0.184888	0.0835324	3.9672	0	0	0	0	0	0	0	0	0	0	0	0	1	0	0	0	0	0	0	0	0	0	0	0	0.222193
800	2009	23.3918	-0.770225	2.48491	7	0	36.4	3.62167	36	0	0	0	2.9369	1.07736	1	24.0461	8.90802	1.92415	0.654483	0.32929	-1.11082	0.124124	-0.260131	4.39889	0	0	0	0	0	0	0	0	0	0	0	0	0	1	0	0	0	0	0	0	0	0	0	0	0.22101
800	2010	23.5955	-0.67972	2.56495	7	0	36.4	3.62167	36	0	0	0	1.47779	0.390549	1	24.3439	8.96648	2.11363	0.748406	0.33706	-1.08749	0.179528	0.114895	4.3281	0	0	0	0	0	0	0	0	0	0	0	0	0	0	1	0	0	0	0	0	0	0	0	0	0.208321
800	2011	23.5129	-0.721493	2.63906	7	0	40.6	3.7281	36	0	0	0	0.884957	-0.122217	1	24.2091	8.99999	2.00621	0.696248	0.3861	-0.951659	0.206552	-0.0153468	4.49014	0.5	0.375	0.405465	0.318454	0	0	0	0	0	0	0	0	0	0	0	1	0	0	0	0	0	0	0	0	0.1649
800	2012	23.5154	-0.627097	2.70805	7	0	40.6	3.7281	36	0	1	0	0.829904	-0.186445	1	23.8751	8.91731	1.43324	0.359938	0.42135	-0.864291	0.121971	-0.0883544	4.69867	0	0	0	0	0	0	0	0	0	0	0	0	0	0	0	0	1	0	0	0	0	0	0	0	0.157286
800	2013	23.7713	-0.524595	2.77259	7	0	40.6	3.7281	36	0	1	0	0.919036	-0.0844305	1	24.1137	8.83826	1.40818	0.342295	0.42151	-0.863912	0.0864139	0.121667	4.78489	0	0	0	0	0	0	0	0	0	0	0	0	0	0	0	0	0	1	0	0	0	0	0	0	0.23443
800	2014	23.7637	-0.537603	2.83321	7	0	40.6	3.7281	36	0	1	0	1.17813	0.163924	1	24.2455	8.86319	1.61881	0.481692	0.41307	-0.884138	0.0571283	0.306035	4.87309	0	0	0	0	0	0	0	0	0	0	0	0	0	0	0	0	0	0	1	0	0	0	0	0	0.214203
800	2015	23.6158	-0.663214	2.89037	7	0	40.6	3.7281	36	0	1	0	1.47697	0.389989	1	24.0064	8.92052	1.47817	0.390802	0.38213	-0.961994	0.00516731	0.908601	4.95166	0	0	0	0	0	0	0	0	0	0	0	0	0	0	0	0	0	0	0	1	0	0	0	0	0.214338
800	2016	23.6703	-0.515562	2.94444	7	0	29.766	3.42641	36	0	1	0	0.928712	-0.0739562	1	23.8461	8.96699	1.1922	0.175797	0.35241	-1.04296	0.0408265	0.471325	4.93926	0	0	0	0	0	0	0	0	0	0	0	0	0	0	0	0	0	0	0	0	1	0	0	0	0.203056
801	2008	20.1386	-0.350622	2.83321	23	0	114.4	4.7484	39	0	0	0	1.22012	0.198949	1	20.8595	7.97728	2.05585	0.720688	0.35325	-1.04058	0.207733	0.0313151	5.07679	0	0	0	0	0	0	0	0	0	0	0	0	1	0	0	0	0	0	0	0	0	0	0	0	0.047905
801	2009	20.1517	-0.354734	2.89037	23	0	114.4	4.7484	39	0	0	0	2.74303	1.00906	1	20.5472	8.11193	1.48528	0.395601	0.32712	-1.11743	0.112447	-0.14361	5.36812	0	0	0	0	0	0	0	0	0	0	0	0	0	1	0	0	0	0	0	0	0	0	0	0	0.055186
801	2010	21.5722	-0.43036	2.94444	23	0	114.4	4.7484	39	0	0	0	1.3292	0.284578	1	21.9256	8.74815	1.42414	0.353567	0.36676	-1.00305	0.213818	-0.0070894	5.57697	0	0	0	0	0	0	0	0	0	0	0	0	0	0	1	0	0	0	0	0	0	0	0	0	0.111188
801	2011	21.47	-0.530721	2.99573	23	0	84.4	4.44735	39	0	0	0	1.26597	0.235835	1	21.5275	8.19836	1.05906	0.0573839	0.4374	-0.826907	0.222127	0.0400842	5.68392	0	0	0	0	0	0	0	0	0	0	0	0	0	0	0	1	0	0	0	0	0	0	0	0	0.155851
801	2012	21.7659	-0.680827	3.04452	23	0	84.4	4.44735	39	0	1	0	1.19157	0.175274	1	21.7374	8.32555	0.971797	-0.0286079	0.44419	-0.811503	0.136407	0.0753817	5.86038	0	0	0	0	0	0	0	0	0	0	0	0	0	0	0	0	1	0	0	0	0	0	0	0	0.16109
801	2013	21.883	-0.616916	3.09104	23	0	84.4	4.44735	39	0	1	0	1.57323	0.45313	1	21.6279	8.10621	0.774709	-0.255268	0.44754	-0.803989	0.108501	0.153367	5.99139	0	0	0	0	0	0	0	0	0	0	0	0	0	0	0	0	0	1	0	0	0	0	0	0	0.174603
801	2014	21.8185	-0.728055	3.13549	23	0	84.4	4.44735	39	0	1	0	2.63185	0.967687	1	21.5293	8.24827	0.748763	-0.289333	0.45038	-0.797664	0.0894977	0.114121	6.10775	0	0	0	0	0	0	0	0	0	0	0	0	0	0	0	0	0	0	1	0	0	0	0	0	0.204883
801	2015	22.283	-0.65799	3.17805	23	0	84.4	4.44735	39	0	1	0	3.32462	1.20135	1	21.9277	8.545	0.700969	-0.355291	0.44754	-0.803989	0.0502124	0.134604	6.22034	0	0	0	0	0	0	0	0	0	0	0	0	0	0	0	0	0	0	0	1	0	0	0	0	0.25547
801	2016	22.3542	-0.629804	3.21888	23	0	60.312	4.11598	39	0	1	0	2.12824	0.755297	1	22.0883	8.50431	0.766492	-0.265931	0.42314	-0.860052	0.092166	-0.0422075	6.33047	0	0	0	0	0	0	0	0	0	0	0	0	0	0	0	0	0	0	0	0	1	0	0	0	0.22263
807	2008	22.7293	-0.625111	2.30259	25	0	50.1	3.93378	32	1	0	0	0.637763	-0.449788	1	22.5415	8.20495	0.828791	-0.187787	0.41765	-0.873112	0.184977	0.137432	3.43369	0	0	0	0	0	0	0	0	0	0	0	0	1	0	0	0	0	0	0	0	0	0	0	0	0.09219
807	2009	22.9943	-0.62447	2.3979	25	0	50.1	3.93378	32	1	0	0	1.66059	0.507176	1	22.3738	8.22924	0.537652	-0.620544	0.35765	-1.0282	0.0927102	0.0571198	3.61713	0	0	0	0	0	0	0	0	0	0	0	0	0	1	0	0	0	0	0	0	0	0	0	0	0.123301
807	2010	23.1989	-0.483084	2.48491	25	0	50.1	3.93378	32	1	0	0	1.18902	0.173129	1	22.7147	8.27385	0.616162	-0.484245	0.38114	-0.964589	0.176579	0.168307	3.78798	0.25	0.25	0.223144	0.223144	0	0	0	0	0	0	0	0	0	0	1	0	0	0	0	0	0	0	0	0	0.075113
807	2011	23.4231	-0.407427	2.56495	25	0	67.6	4.22829	32	1	0	0	0.509037	-0.675235	1	22.8035	8.28728	0.538169	-0.619582	0.37929	-0.969454	0.231122	0.00121322	4.02677	0	0	0	0	0	0	0	0	0	0	0	0	0	0	0	1	0	0	0	0	0	0	0	0	0.102255
807	2012	23.6581	-0.308964	2.63906	25	0	67.6	4.22829	32	1	1	1	0.431018	-0.841606	1	23.0926	8.2958	0.568179	-0.565318	0.37455	-0.98203	0.165314	-0.120556	4.23055	0.5	0.5	0.405465	0.405465	0	0	0	0	0	0	0	0	0	0	0	0	1	0	0	0	0	0	0	0	0.05773
807	2013	23.8573	-0.268983	2.70805	25	0	67.6	4.22829	32	1	1	1	0.227858	-1.47903	1	23.4266	8.24433	0.649976	-0.43082	0.39333	-0.933106	0.155721	-0.215094	4.37999	0.625	0.416667	0.485508	0.348307	0	0	0	0	0	0	0	0	0	0	0	0	0	1	0	0	0	0	0	0	0.045498
807	2014	23.9181	-0.213843	2.77259	25	0	67.6	4.22829	32	1	1	1	0.348135	-1.05517	1	23.6724	9.13389	0.782331	-0.245478	0.38262	-0.960713	0.0948267	0.0613731	4.45353	0	0	0	0	0	0	0	0	0	0	0	0	0	0	0	0	0	0	1	0	0	0	0	0	0.042552
807	2015	24.1002	-0.257352	2.83321	25	0	67.6	4.22829	32	1	1	1	0.466199	-0.763142	1	23.4864	9.07142	0.541376	-0.613641	0.38367	-0.957972	0.0653981	-0.127117	4.69462	0	0	0	0	0	0	0	0	0	0	0	0	0	0	0	0	0	0	0	1	0	0	0	0	0.070477
807	2016	24.1867	-0.369675	2.89037	25	0	57.816	4.07441	32	1	1	1	0.547049	-0.603216	1	23.4667	9.11976	0.486834	-0.719832	0.3611	-1.0186	0.0941845	-0.0650328	4.88855	0.416667	0.416667	0.348307	0.348307	0	0	0	0	0	0	0	0	0	0	0	0	0	0	0	0	1	0	0	0	0.141664
810	2008	20.7875	-0.590618	2.99573	23	0	114.4	4.7484	39	0	0	0	0.527742	-0.639147	0	20.5357	8.29804	0.777421	-0.251774	0.35325	-1.04058	0.207733	0.0313151	5.07679	0	0	0	0	0	0	0	0	0	0	0	0	1	0	0	0	0	0	0	0	0	0	0	0	0.124121
810	2009	20.7733	-0.664163	3.04452	23	0	114.4	4.7484	39	0	0	0	1.32464	0.28114	0	20.6355	8.18563	0.871292	-0.137778	0.32712	-1.11743	0.112447	-0.14361	5.36812	0	0	0	0	0	0	0	0	0	0	0	0	0	1	0	0	0	0	0	0	0	0	0	0	0.125586
810	2010	20.8676	-0.730951	3.09104	23	0	114.4	4.7484	39	0	0	0	1.52645	0.422947	0	20.8294	8.08117	0.96266	-0.0380551	0.36676	-1.00305	0.213818	-0.0070894	5.57697	0	0	0	0	0	0	0	0	0	0	0	0	0	0	1	0	0	0	0	0	0	0	0	0	0.179669
810	2011	20.9873	-0.683365	3.13549	23	0	84.4	4.44735	39	0	0	0	1.37415	0.317832	0	20.9416	8.00035	0.955317	-0.0457117	0.4374	-0.826907	0.222127	0.0400842	5.68392	0	0	0	0	0	0	0	0	0	0	0	0	0	0	0	1	0	0	0	0	0	0	0	0	0.17749
810	2012	20.8457	-0.828131	3.17805	23	0	84.4	4.44735	39	0	1	0	0.894877	-0.111069	0	20.8464	7.92407	1.00072	0.00072434	0.44419	-0.811503	0.136407	0.0753817	5.86038	0	0	0	0	0	0	0	0	0	0	0	0	0	0	0	0	1	0	0	0	0	0	0	0	0.122412
810	2013	20.8112	-0.901959	3.21888	23	0	84.4	4.44735	39	0	1	0	1.55559	0.441857	0	20.8384	7.8462	1.0273	0.0269352	0.44754	-0.803989	0.108501	0.153367	5.99139	0	0	0	0	0	0	0	0	0	0	0	0	0	0	0	0	0	1	0	0	0	0	0	0	0.114507
810	2014	22.0868	-0.72373	3.2581	23	0	84.4	4.44735	39	0	1	0	2.08139	0.733035	0	21.9766	7.90986	0.895605	-0.110255	0.45038	-0.797664	0.0894977	0.114121	6.10775	0	0	0	0	0	0	0	0	0	0	0	0	0	0	0	0	0	0	1	0	0	0	0	0	0.222445
810	2015	22.3851	-0.591833	3.29584	23	0	84.4	4.44735	39	0	1	0	2.40104	0.875904	0	22.1362	8.06086	0.779626	-0.248941	0.44754	-0.803989	0.0502124	0.134604	6.22034	0	0	0	0	0	0	0	0	0	0	0	0	0	0	0	0	0	0	0	1	0	0	0	0	0.223329
810	2016	22.6075	-0.53337	3.3322	23	0	60.312	4.11598	39	0	1	0	2.2117	0.793762	0	22.5028	8.72534	0.900573	-0.104724	0.42314	-0.860052	0.092166	-0.0422075	6.33047	0	0	0	0	0	0	0	0	0	0	0	0	0	0	0	0	0	0	0	0	1	0	0	0	0.21203
811	2008	21.1644	-0.497192	2.70805	15	1	160.2	5.08265	34	0	0	0	0.60698	-0.499259	1	20.8888	7.40489	0.75926	-0.275412	0.72358	-0.323544	0.193154	-0.149059	6.07239	0	0	0	0	0	0	0	0	0	0	0	0	1	0	0	0	0	0	0	0	0	0	0	0	0.188478
811	2009	21.1746	-0.526572	2.77259	15	1	160.2	5.08265	34	0	0	0	1.49193	0.400068	1	20.7322	7.38585	0.642498	-0.442392	0.67284	-0.396248	0.0898171	-0.00869054	6.25304	0	0	0	0	0	0	0	0	0	0	0	0	0	1	0	0	0	0	0	0	0	0	0	0	0.262105
811	2010	21.2649	-0.559206	2.83321	15	1	160.2	5.08265	34	0	0	0	3.0274	1.1077	1	20.9073	7.44775	0.699409	-0.357519	0.6633	-0.410528	0.148327	0.132575	6.51027	0	0	0	0	0	0	0	0	0	0	0	0	0	0	1	0	0	0	0	0	0	0	0	0	0.258159
811	2011	21.5499	-0.656137	2.89037	15	1	160.1	5.08203	34	0	0	0	1.99396	0.690124	1	21.2557	7.51861	0.744854	-0.294567	0.6909	-0.36976	0.151593	0.0849632	6.73859	0	0	0	0	0	0	0	0	0	0	0	0	0	0	0	1	0	0	0	0	0	0	0	0	0.245229
811	2012	21.5299	-0.837066	2.94444	15	1	160.1	5.08203	34	0	1	0	1.21359	0.193583	1	21.1439	7.50879	0.679765	-0.386008	0.68751	-0.374679	0.0996393	-0.0952986	6.92788	0	0	0	0	0	0	0	0	0	0	0	0	0	0	0	0	1	0	0	0	0	0	0	0	0.245694
811	2013	21.6613	-0.921107	2.99573	15	1	160.1	5.08203	34	0	1	0	1.59538	0.467113	1	21.1472	7.4725	0.597962	-0.514228	0.68173	-0.383122	0.102125	-0.0742795	7.06971	0	0	0	0	0	0	0	0	0	0	0	0	0	0	0	0	0	1	0	0	0	0	0	0	0.293194
811	2014	21.7937	-0.884426	3.04452	15	1	160.1	5.08203	34	0	1	0	1.62354	0.484608	1	21.2486	7.48212	0.579683	-0.545273	0.70038	-0.356132	0.0724586	0.097931	7.17324	0	0	0	0	0	0	0	0	0	0	0	0	0	0	0	0	0	0	1	0	0	0	0	0	0.274158
811	2015	22.2086	-0.637043	3.09104	15	1	160.1	5.08203	34	0	1	0	1.52004	0.418734	1	21.7772	7.32317	0.6496	-0.431398	0.67022	-0.400149	0.0889024	-0.116913	7.26346	0	0	0	0	0	0	0	0	0	0	0	0	0	0	0	0	0	0	0	1	0	0	0	0	0.285734
811	2016	22.3865	-0.606219	3.13549	15	1	111.398	4.72205	34	0	1	0	1.2369	0.212611	1	21.8295	7.21524	0.572897	-0.557048	0.66934	-0.401463	0.0628283	0.247282	7.35634	0	0	0	0	0	0	0	0	0	0	0	0	0	0	0	0	0	0	0	0	1	0	0	0	0.299978
812	2008	20.7368	-0.933709	2.70805	27	0	81.1	4.40794	23	0	0	0	0.960008	-0.0408137	0	20.1039	6.28227	0.531073	-0.632856	0.41405	-0.881769	0.263297	-0.227784	4.96475	0	0	0	0	1	0	0	0	0	0	0	0	1	0	0	0	0	0	0	0	0	0	0	0	0.238661
812	2009	20.7932	-0.974352	2.77259	27	0	81.1	4.40794	23	0	0	0	2.3499	0.854371	0	20.0531	6.20254	0.477015	-0.740208	0.39925	-0.918167	0.114241	-0.161854	5.24442	0	0	0	0	1	0	0	0	0	0	0	0	0	1	0	0	0	0	0	0	0	0	0	0	0.295054
812	2010	20.8689	-1.13197	2.83321	27	0	81.1	4.40794	23	0	0	0	2.02725	0.706681	0	19.9547	6.16961	0.400884	-0.914082	0.43185	-0.839677	0.230989	-0.0879651	5.38222	0	0	0	0	1	0	0	0	0	0	0	0	0	0	1	0	0	0	0	0	0	0	0	0	0.341361
812	2011	20.9991	-1.0535	2.89037	27	0	87.3	4.48074	23	0	0	0	1.44641	0.369085	0	20.1089	7.29097	0.410623	-0.890079	0.51187	-0.669685	0.236653	-0.0226894	5.51888	0	0	0	0	1	0	0	0	0	0	0	0	0	0	0	1	0	0	0	0	0	0	0	0	0.364156
812	2012	21.0404	-1.15855	2.94444	27	0	87.3	4.48074	23	0	1	0	1.31299	0.272305	0	20.1662	7.23921	0.417183	-0.87423	0.48158	-0.730683	0.161584	-0.095273	5.66019	0	0	0	0	1	0	0	0	0	0	0	0	0	0	0	0	1	0	0	0	0	0	0	0	0.348547
812	2013	21.1478	-1.1062	2.99573	27	0	87.3	4.48074	23	0	1	0	1.20564	0.187008	0	20.2726	7.24065	0.416788	-0.875177	0.47702	-0.740197	0.124661	0.0272717	5.83699	0	0	0	0	1	0	0	0	0	0	0	0	0	0	0	0	0	1	0	0	0	0	0	0	0.340149
812	2014	21.2905	-0.948504	3.04452	27	0	87.3	4.48074	23	0	1	0	1.71496	0.539388	0	20.1946	7.19968	0.334228	-1.09593	0.47707	-0.740092	0.0941253	0.0683162	5.90474	0	0	0	0	1	0	0	0	0	0	0	0	0	0	0	0	0	0	1	0	0	0	0	0	0.333773
812	2015	21.3946	-0.838504	3.09104	27	0	87.3	4.48074	23	0	1	0	2.92623	1.07371	0	20.0852	7.16935	0.269951	-1.30952	0.47073	-0.753471	0.0285189	0.508485	5.97425	0	0	0	0	1	0	0	0	0	0	0	0	0	0	0	0	0	0	0	1	0	0	0	0	0.307461
812	2016	21.3086	-0.998553	3.13549	27	0	62.475	4.15065	23	0	1	0	3.10936	1.13442	0	20.717	7.14125	0.553479	-0.591531	0.41783	-0.872681	0.0640825	0.275359	6.0392	0	0	0	0	1	0	0	0	0	0	0	0	0	0	0	0	0	0	0	0	1	0	0	0	0.231263
813	2008	20.1081	-2.09378	2.56495	31	0	51.9	3.9684	27	1	0	0	1.81534	0.596272	0	19.7588	7.29709	0.705207	-0.349264	0.34083	-1.07637	0.183571	0.143985	2.77329	0	0	0	0	0	0	0	0	0	0	0	0	1	0	0	0	0	0	0	0	0	0	0	0	0.160311
813	2009	20.0622	-1.71759	2.63906	31	0	51.9	3.9684	27	1	0	0	4.62517	1.53151	0	19.3326	7.35819	0.482058	-0.729691	0.28865	-1.24254	0.0228123	0.767994	3.08211	0	0	0	0	0	0	0	0	0	0	0	0	0	1	0	0	0	0	0	0	0	0	0	0	0.11799
813	2010	20.2759	-1.09419	2.70805	31	0	51.9	3.9684	27	1	0	0	7.62941	2.03201	0	19.5079	7.33171	0.463989	-0.767895	0.29465	-1.22197	0.265093	-0.2486	3.28296	0	0	0	0	0	0	0	0	0	0	0	0	0	0	1	0	0	0	0	0	0	0	0	0	0.280401
813	2011	20.321	-1.02532	2.77259	31	0	63.1	4.16044	27	1	0	0	4.30937	1.46079	0	19.522	7.26473	0.449681	-0.799217	0.31536	-1.15404	0.218611	0.0552791	3.4966	0	0	0	0	0	0	0	0	0	0	0	0	0	0	0	1	0	0	0	0	0	0	0	0	0.204191
813	2012	20.2036	-1.19774	2.83321	31	0	63.1	4.16044	27	1	1	1	5.59789	1.72239	0	19.3658	7.18159	0.432638	-0.837853	0.33417	-1.09611	0.134691	0.0870182	3.68208	0	0	0	0	0	0	0	0	0	0	0	0	0	0	0	0	1	0	0	0	0	0	0	0	0.124497
813	2013	21.3654	-1.3545	2.89037	31	0	63.1	4.16044	27	1	1	1	1.72927	0.547701	0	20.1597	7.38585	0.299487	-1.20569	0.36793	-0.999863	0.13233	-0.0325691	3.81683	0	0	0	0	0	0	0	0	0	0	0	0	0	0	0	0	0	1	0	0	0	0	0	0	0.377685
813	2014	21.4322	-1.09492	2.94444	31	0	63.1	4.16044	27	1	1	1	1.85459	0.617663	0	20.1424	7.18539	0.275319	-1.28983	0.3865	-0.950623	0.103889	-0.0283299	3.89505	0	0	0	0	0	0	0	0	0	0	0	0	0	0	0	0	0	0	1	0	0	0	0	0	0.387514
813	2015	21.4024	-1.19102	2.99573	31	0	63.1	4.16044	27	1	1	1	2.66664	0.980819	0	20.0515	7.04229	0.258978	-1.35101	0.34978	-1.05045	0.00457661	0.921123	3.95126	0	0	0	0	0	0	0	0	0	0	0	0	0	0	0	0	0	0	0	1	0	0	0	0	0.346693
813	2016	22.0911	-3.1087	3.04452	31	0	64.796	4.18656	27	1	1	1	5.49107	1.70312	0	21.09	6.60394	0.367462	-1.00113	0.31389	-1.15871	0.0348021	0.606459	4.03654	0	0	0	0	0	0	0	0	0	0	0	0	0	0	0	0	0	0	0	0	1	0	0	0	0.845528
815	2008	21.8878	-0.36094	2.30259	30	0	31.1	3.46886	22	1	0	0	0.273364	-1.29695	1	20.9319	8.22844	0.384606	-0.955537	0.29269	-1.22864	0.298086	-0.390009	2.02142	0	0	0	0	0	0	0	0	0	0	0	0	1	0	0	0	0	0	0	0	0	0	0	0	0.153717
815	2009	21.9635	-0.334092	2.3979	30	0	31.1	3.46886	22	1	0	0	0.460577	-0.775276	1	20.7243	8.29655	0.289715	-1.23886	0.25807	-1.35452	0.111921	-0.138254	2.34586	0	0	0	0	0	0	0	0	0	0	0	0	0	1	0	0	0	0	0	0	0	0	0	0	0.146986
815	2010	22.0751	-0.249182	2.48491	30	0	31.1	3.46886	22	1	0	0	0.496772	-0.699623	1	20.876	8.29605	0.301585	-1.1987	0.27541	-1.28949	0.240783	-0.134098	2.44323	0	0	0	0	0	0	0	0	0	0	0	0	0	0	1	0	0	0	0	0	0	0	0	0	0.127552
815	2011	22.0856	-0.185714	2.56495	30	0	36.9	3.63495	22	1	0	0	0.398299	-0.920553	1	20.8552	8.08117	0.292284	-1.23003	0.31163	-1.16594	0.229115	0.00988764	2.72905	0	0	0	0	0	0	0	0	0	0	0	0	0	0	0	1	0	0	0	0	0	0	0	0	0.057226
815	2012	21.8658	-0.247423	2.63906	30	0	36.9	3.63495	22	1	1	1	0.513412	-0.666677	1	21.033	7.90433	0.434744	-0.832998	0.30538	-1.1862	0.103116	0.301041	2.90309	0	0	0	0	0	0	0	0	0	0	0	0	0	0	0	0	1	0	0	0	0	0	0	0	0.126078
815	2013	21.6284	-0.198897	2.70805	30	0	36.9	3.63495	22	1	1	1	0.63812	-0.449229	1	20.1312	7.85903	0.223748	-1.49724	0.33425	-1.09587	0.0923041	0.27975	3.03995	0	0	0	0	0	0	0	0	0	0	0	0	0	0	0	0	0	1	0	0	0	0	0	0	-0.032123
815	2014	21.1327	0.106449	2.77259	30	0	36.9	3.63495	22	1	1	1	1.67033	0.513019	1	20.2485	7.53476	0.413043	-0.884203	0.33971	-1.07966	0.0628088	0.378297	3.17212	0	0	0	0	0	0	0	0	0	0	0	0	0	0	0	0	0	0	1	0	0	0	0	0	-0.029785
815	2015	21.0647	-0.0250901	2.83321	30	0	36.9	3.63495	22	1	1	1	6.06156	1.80197	1	20.1375	7.19143	0.395689	-0.927127	0.32802	-1.11468	0.0426452	0.265022	3.23806	0	0	0	0	0	0	0	0	0	0	0	0	0	0	0	0	0	0	0	1	0	0	0	0	0.054245
815	2016	21.7757	-1.19346	2.89037	30	0	31.504	3.48136	22	1	1	1	4.98782	1.607	1	20.1912	7.05876	0.205048	-1.58451	0.30901	-1.17438	0.0783128	0.114444	3.39876	0	0	0	0	0	0	0	0	0	0	0	0	0	0	0	0	0	0	0	0	1	0	0	0	0.064243
818	2008	22.0238	-0.305827	2.3979	6	1	105.3	4.66627	26	1	0	0	0.31858	-1.14388	0	21.3232	8.70699	0.496211	-0.700755	0.62973	-0.462464	0.179311	-0.066703	5.24737	0	0	0	0	0	0	0	0	0	0	0	0	1	0	0	0	0	0	0	0	0	0	0	0	0.020115
818	2009	21.5764	0.0617289	2.48491	6	1	105.3	4.66627	26	1	0	0	1.15172	0.141257	0	20.7721	8.67999	0.447562	-0.80394	0.59321	-0.522207	0.055859	0.372675	5.44833	0	0	0	0	0	0	0	0	0	0	0	0	0	1	0	0	0	0	0	0	0	0	0	0	-0.19391
818	2010	21.7208	-1.15191	2.56495	6	1	105.3	4.66627	26	1	0	0	0.994364	-0.00565193	0	21.3138	8.85295	0.665626	-0.407027	0.62733	-0.466283	0.0843185	0.506901	5.66112	0	0	0	0	0	0	0	0	0	0	0	0	0	0	1	0	0	0	0	0	0	0	0	0	-0.04971
818	2011	21.6973	-1.3785	2.63906	6	1	104.7	4.6606	26	1	0	0	1.00895	0.00890602	0	21.8122	8.78859	1.12156	0.114724	0.67672	-0.390498	0.176925	-0.0679459	5.8967	0	0	0	0	0	0	0	0	0	0	0	0	0	0	0	1	0	0	0	0	0	0	0	0	0.091444
818	2012	21.722	-1.38396	2.70805	6	1	104.7	4.6606	26	1	1	1	0.949255	-0.0520783	0	21.7106	8.67009	0.988413	-0.0116543	0.68122	-0.38387	0.0913304	-0.00396203	5.96837	0	0	0	0	0	0	0	0	0	0	0	0	0	0	0	0	1	0	0	0	0	0	0	0	0.058951
818	2013	21.739	-1.21845	2.77259	6	1	104.7	4.6606	26	1	1	1	0.699329	-0.357634	0	21.699	8.59933	0.960853	-0.039934	0.64336	-0.441051	0.0762077	0.198349	6.10017	0	0	0	0	0	0	0	0	0	0	0	0	0	0	0	0	0	1	0	0	0	0	0	0	0.041204
818	2014	21.7049	-1.4342	2.83321	6	1	104.7	4.6606	26	1	1	1	1.10072	0.095966	0	21.8071	8.55699	1.1076	0.102197	0.62844	-0.464515	0.0425274	0.470558	6.07577	0	0	0	0	0	0	0	0	0	0	0	0	0	0	0	0	0	0	1	0	0	0	0	0	0.123172
818	2015	21.6696	-1.81521	2.89037	6	1	104.7	4.6606	26	1	1	1	2.48104	0.908678	0	21.6718	8.56408	1.00234	0.00233846	0.47469	-0.745093	0.00921815	0.884189	5.8955	0	0	0	0	0	0	0	0	0	0	0	0	0	0	0	0	0	0	0	1	0	0	0	0	0.167339
818	2016	21.7037	-2.04111	2.94444	6	1	77.52	4.36335	26	1	1	1	3.23711	1.17468	0	21.6811	8.51459	0.97745	-0.0228077	0.48072	-0.73247	0.00901521	0.891993	5.92082	0	0	0	0	0	0	0	0	0	0	0	0	0	0	0	0	0	0	0	0	1	0	0	0	0.149312
819	2008	20.0398	-1.87737	2.89037	18	0	83.6	4.43793	25	0	0	0	5.83202	1.76336	1	21.3363	6.31173	3.6555	1.29623	0.40942	-0.893014	0.217748	-0.0793491	4.72477	0	0	0	0	1	0	0	0	0	0	0	0	1	0	0	0	0	0	0	0	0	0	0	0	0.085949
819	2009	20.0807	-1.80907	2.94444	18	0	83.6	4.43793	25	0	0	0	7.00525	1.94666	1	20.8604	6.32077	2.18168	0.780093	0.38346	-0.95852	0.129597	-0.315694	5.0337	0	0	0	0	1	0	0	0	0	0	0	0	0	1	0	0	0	0	0	0	0	0	0	0	0.118059
819	2010	20.1838	-1.98631	2.99573	18	0	83.6	4.43793	25	0	0	0	6.80757	1.91803	1	21.2088	6.30079	2.78698	1.02496	0.40026	-0.915641	0.219333	-0.0813512	5.22874	0	0	0	0	1	0	0	0	0	0	0	0	0	0	1	0	0	0	0	0	0	0	0	0	0.080738
819	2011	20.2088	-2.29369	3.04452	18	0	65.1	4.19117	25	0	0	0	4.12385	1.41679	1	21.1641	6.2804	2.5995	0.955319	0.43089	-0.841902	0.214501	-0.054422	5.45197	0	0	0	0	1	0	0	0	0	0	0	0	0	0	0	1	0	0	0	0	0	0	0	0	0.074236
819	2012	20.3261	-2.37404	3.09104	18	0	65.1	4.19117	25	0	1	0	3.71821	1.31324	1	21.4293	6.55536	3.01343	1.10308	0.43267	-0.83778	0.121184	-0.0813306	5.66184	0	0	0	0	1	0	0	0	0	0	0	0	0	0	0	0	1	0	0	0	0	0	0	0	0.079763
819	2013	20.4052	-2.1779	3.13549	18	0	65.1	4.19117	25	0	1	0	5.2569	1.65954	1	21.3782	6.60394	2.64515	0.972728	0.43294	-0.837156	0.110246	-0.120564	5.79004	0	0	0	0	1	0	0	0	0	0	0	0	0	0	0	0	0	1	0	0	0	0	0	0	0.091687
819	2014	20.4697	-1.99978	3.17805	18	0	65.1	4.19117	25	0	1	0	4.91105	1.59149	1	21.1024	6.60665	1.88244	0.63257	0.45099	-0.79631	0.0992177	-0.205245	5.9079	0	0	0	0	1	0	0	0	0	0	0	0	0	0	0	0	0	0	1	0	0	0	0	0	0.082071
819	2015	20.5234	-2.01826	3.21888	18	0	65.1	4.19117	25	0	1	0	11.2896	2.42388	1	21.1167	6.5903	1.81035	0.593519	0.43909	-0.823051	0.102673	-0.816062	6.02265	0	0	0	0	1	0	0	0	0	0	0	0	0	0	0	0	0	0	0	1	0	0	0	0	0.107447
819	2016	20.5337	-1.9789	3.2581	18	0	47.084	3.87295	25	0	1	0	8.18369	2.10214	1	21.033	6.56808	1.64702	0.498969	0.42559	-0.854279	0.0811147	-0.0503796	6.15027	0	0	0	0	1	0	0	0	0	0	0	0	0	0	0	0	0	0	0	0	1	0	0	0	0.114433
821	2008	21.0155	-1.83239	2.70805	17	0	66.1	4.20618	35	0	0	0	0.670145	-0.400261	0	20.0713	7.48043	0.388932	-0.94435	0.43075	-0.842227	0.216486	-0.0730952	5.00385	0	0	0	0	1	1	0	0	0	0	0	0	1	0	0	0	0	0	0	0	0	0	0	0	0.211164
821	2009	21.0001	-1.93319	2.77259	17	0	66.1	4.20618	35	0	0	0	1.80345	0.589699	0	19.7845	7.38833	0.296533	-1.2156	0.38972	-0.942327	0.147389	-0.496323	5.3634	0	0	0	0	1	1	0	0	0	0	0	0	0	1	0	0	0	0	0	0	0	0	0	0	0.164053
821	2010	21.0751	-1.6888	2.83321	17	0	66.1	4.20618	35	0	0	0	2.05934	0.722387	0	20.0759	7.44249	0.368194	-0.999145	0.40427	-0.905672	0.230047	-0.134171	5.5764	0	0	0	0	1	1	0	0	0	0	0	0	0	0	1	0	0	0	0	0	0	0	0	0	0.204752
821	2011	21.196	-1.31947	2.89037	17	0	63.7	4.16976	35	0	0	0	0.901591	-0.103594	0	20.3273	7.45991	0.419436	-0.868845	0.47497	-0.744504	0.228978	-0.125587	5.77769	0	0	0	0	1	1	0	0	0	0	0	0	0	0	0	1	0	0	0	0	0	0	0	0	0.222786
821	2012	21.1024	-1.30622	2.94444	17	0	63.7	4.16976	35	0	1	0	0.874285	-0.134348	0	20.0705	7.44892	0.356289	-1.03201	0.48488	-0.723854	0.132802	-0.184994	5.95201	0	0	0	0	1	1	0	0	0	0	0	0	0	0	0	0	1	0	0	0	0	0	0	0	0.089722
821	2013	21.3559	-0.950704	2.99573	17	0	63.7	4.16976	35	0	1	0	0.693183	-0.366461	0	20.4003	7.69939	0.384595	-0.955564	0.50123	-0.69069	0.123373	-0.253991	6.10078	0	0	0	0	1	1	1	0	0	0	0	0	0	0	0	0	0	1	0	0	0	0	0	0	0.168119
821	2014	21.3856	-0.929794	3.04452	17	0	63.7	4.16976	35	0	1	0	1.7268	0.546268	0	20.6432	7.67833	0.475981	-0.742377	0.52023	-0.653484	0.112858	-0.370935	6.23617	0	0	0	0	1	1	1	0	0	0	0	0	0	0	0	0	0	0	1	0	0	0	0	0	0.20067
821	2015	21.7451	-1.01984	3.09104	17	0	63.7	4.16976	35	0	1	0	2.79584	1.02813	0	20.7499	7.87093	0.369684	-0.995106	0.49007	-0.713207	0.0744244	-0.31641	6.33104	0	0	0	0	1	1	1	0	0	0	0	0	0	0	0	0	0	0	0	1	0	0	0	0	0.254038
821	2016	21.8062	-1.00276	3.13549	17	0	44.08	3.80844	35	0	1	0	2.62707	0.965869	0	20.9717	7.73193	0.43394	-0.83485	0.48296	-0.727821	0.0991629	-0.284092	6.397	0	0	0	0	1	1	1	0	0	0	0	0	0	0	0	0	0	0	0	0	1	0	0	0	0.289628
822	2008	22.8584	-0.696268	2.30259	15	1	160.2	5.08265	26	1	0	0	0.518533	-0.656751	1	22.8725	9.17222	1.0141	0.0140001	0.72358	-0.323544	0.193154	-0.149059	6.07239	0	0	0	0	0	0	0	0	0	0	0	0	1	0	0	0	0	0	0	0	0	0	0	0	0.12038
822	2009	22.7688	-0.603478	2.3979	15	1	160.2	5.08265	26	1	0	0	0.915529	-0.0882527	1	22.4205	9.11943	0.705851	-0.348352	0.67284	-0.396248	0.0898171	-0.00869054	6.25304	0	0	0	0	0	0	0	0	0	0	0	0	0	1	0	0	0	0	0	0	0	0	0	0	0.02414
822	2010	22.685	-0.699638	2.48491	15	1	160.2	5.08265	26	1	0	0	0.86089	-0.149788	1	22.6581	9.02954	0.973493	-0.0268643	0.6633	-0.410528	0.148327	0.132575	6.51027	0	0	0	0	0	0	0	0	0	0	0	0	0	0	1	0	0	0	0	0	0	0	0	0	0.13985
822	2011	22.6397	-0.874928	2.56495	15	1	160.1	5.08203	26	1	0	0	0.72698	-0.318857	1	22.7427	9.02389	1.10853	0.103034	0.6909	-0.36976	0.151593	0.0849632	6.73859	0	0	0	0	0	0	0	0	0	0	0	0	0	0	0	1	0	0	0	0	0	0	0	0	0.169357
822	2012	22.5143	-0.807645	2.63906	15	1	160.1	5.08203	26	1	1	1	0.601612	-0.508142	1	22.3212	8.94207	0.824408	-0.193089	0.68751	-0.374679	0.0996393	-0.0952986	6.92788	0	0	0	0	0	0	0	0	0	0	0	0	0	0	0	0	1	0	0	0	0	0	0	0	0.014409
822	2013	22.4159	-0.483444	2.70805	15	1	160.1	5.08203	26	1	1	1	0.54856	-0.600459	1	22.1854	8.85037	0.79419	-0.230433	0.68173	-0.383122	0.102125	-0.0742795	7.06971	0	0	0	0	0	0	0	0	0	0	0	0	0	0	0	0	0	1	0	0	0	0	0	0	0.032168
822	2014	22.0737	-0.810191	2.77259	15	1	160.1	5.08203	26	1	1	1	1.16894	0.156096	1	22.3035	8.54208	1.25836	0.229811	0.70038	-0.356132	0.0724586	0.097931	7.17324	0	0	0	0	0	0	0	0	0	0	0	0	0	0	0	0	0	0	1	0	0	0	0	0	0.128322
822	2015	22.0354	-0.941129	2.83321	15	1	160.1	5.08203	26	1	1	1	1.78579	0.579863	1	21.9826	8.51719	0.948518	-0.0528547	0.67022	-0.400149	0.0889024	-0.116913	7.26346	0	0	0	0	0	0	0	0	0	0	0	0	0	0	0	0	0	0	0	1	0	0	0	0	0.149265
822	2016	22.0465	-0.844735	2.89037	15	1	111.398	4.72205	26	1	1	1	1.68984	0.524633	1	21.9355	8.51819	0.894884	-0.111061	0.66934	-0.401463	0.0628283	0.247282	7.35634	0	0	0	0	0	0	0	0	0	0	0	0	0	0	0	0	0	0	0	0	1	0	0	0	0.16476
823	2008	21.7763	-0.895856	2.3979	19	1	110	4.70953	39	0	0	0	0.668385	-0.402891	1	21.6107	8.56865	0.847298	-0.165703	0.87608	-0.132298	0.156307	0.0701414	6.21971	0	0	0	0	0	1	0	0	0	0	0	0	1	0	0	0	0	0	0	0	0	0	0	0	0.176804
823	2009	21.8473	-0.892423	2.48491	19	1	110	4.70953	39	0	0	0	1.44699	0.369488	1	21.554	8.59249	0.745631	-0.293524	0.84206	-0.171904	0.0752094	0.155361	6.48155	0	0	0	0	0	1	0	0	0	0	0	0	0	1	0	0	0	0	0	0	0	0	0	0	0.201317
823	2010	21.9372	-0.858166	2.56495	19	1	110	4.70953	39	0	0	0	2.13099	0.756586	1	21.8162	8.54598	0.886096	-0.12093	0.83317	-0.182518	0.164195	0.039779	6.69549	0	0	0	0	0	1	0	0	0	0	0	0	0	0	1	0	0	0	0	0	0	0	0	0	0.19753
823	2011	21.9389	-0.958836	2.63906	19	1	71.5	4.28359	39	0	0	0	1.03693	0.0362652	1	21.9151	8.6573	0.976457	-0.0238247	0.82159	-0.196514	0.155148	0.0635039	6.95224	0	0	0	0	0	1	0	0	0	0	0	0	0	0	0	1	0	0	0	0	0	0	0	0	0.198639
823	2012	21.9939	-0.969665	2.70805	19	1	71.5	4.28359	39	0	1	0	1.17673	0.162742	1	22.0155	8.69366	1.02179	0.0215522	0.84316	-0.170599	0.0741416	0.184989	7.11976	0	0	0	0	0	1	0	0	0	0	0	0	0	0	0	0	1	0	0	0	0	0	0	0	0.206246
823	2013	22.1029	-0.840782	2.77259	19	1	71.5	4.28359	39	0	1	0	0.911144	-0.093054	1	21.9885	8.71309	0.891984	-0.114308	0.84193	-0.172058	0.0964028	-0.0140892	7.27479	0.5	0.5	0.405465	0.405465	0	1	1	0	0	0	0	0	0	0	0	0	0	1	0	0	0	0	0	0	0.203392
823	2014	22.2848	-1.07937	2.83321	19	1	71.5	4.28359	39	0	1	0	1.23031	0.207268	1	22.1048	8.76312	0.835341	-0.179915	0.88118	-0.126493	0.0907087	-0.129273	7.38116	0	0	0	0	0	1	1	0	0	0	0	0	0	0	0	0	0	0	1	0	0	0	0	0	0.195796
823	2015	22.2525	-1.16163	2.89037	19	1	71.5	4.28359	39	0	1	0	1.35565	0.304279	1	22.015	8.75337	0.788576	-0.237527	0.73019	-0.314451	0.096217	-0.208809	7.49452	0.222222	0.222222	0.200671	0.200671	0	1	1	0	0	0	0	0	0	0	0	0	0	0	0	1	0	0	0	0	0.178216
823	2016	22.2748	-1.22993	2.94444	19	1	65.766	4.20119	39	0	1	0	1.41443	0.346724	1	21.9854	8.74767	0.748604	-0.289545	0.77274	-0.257813	0.0994321	-0.191253	7.61832	0	0	0	0	0	1	1	0	0	0	0	0	0	0	0	0	0	0	0	0	1	0	0	0	0.203969
825	2008	24.8995	-0.395815	2.30259	4	0	130.4	4.87825	31	1	0	0	0.315789	-1.15268	1	25.1428	10.0206	1.27558	0.2434	0.56881	-0.564209	0.216895	-0.0751187	4.13608	0	0.199405	0	0.181825	1	0	0	0	0	0	0	0	1	0	0	0	0	0	0	0	0	0	0	0	0.102877
825	2009	24.8431	-0.43552	2.3979	4	0	130.4	4.87825	31	1	0	0	0.882921	-0.12452	1	24.9976	10.0813	1.16703	0.154459	0.516	-0.661649	-0.0104389	1.10598	4.39267	0.444444	0.31746	0.367725	0.275706	1	0	0	0	0	0	0	0	0	1	0	0	0	0	0	0	0	0	0	0	0.090444
825	2010	24.876	-0.447231	2.48491	4	0	130.4	4.87825	31	1	0	0	0.478234	-0.737656	1	25.1915	10.0426	1.37093	0.31549	0.50207	-0.689016	0.245719	-0.211437	4.49851	0	0.133333	0	0.125163	1	0	0	0	0	0	0	0	0	0	1	0	0	0	0	0	0	0	0	0	0.088775
825	2011	24.9101	-0.479251	2.56495	4	0	127.6	4.85671	31	1	0	0	0.322842	-1.13059	1	25.2899	10.1598	1.46204	0.379831	0.51333	-0.666836	0.223554	-0.0989235	4.73086	0	0.266667	0	0.236389	1	0	0	0	0	0	0	0	0	0	0	1	0	0	0	0	0	0	0	0	0.085682
825	2012	24.9641	-0.466627	2.63906	4	0	127.6	4.85671	31	1	1	1	0.296019	-1.21733	1	25.3628	10.1887	1.49014	0.398872	0.54952	-0.59871	0.072395	0.354017	4.88542	0	0.237573	0	0.213152	1	0	0	0	0	0	0	0	0	0	0	0	1	0	0	0	0	0	0	0	0.074252
825	2013	25.0515	-0.42276	2.70805	4	0	127.6	4.85671	31	1	1	1	0.194605	-1.63678	1	25.3772	10.1914	1.38528	0.325905	0.56157	-0.577019	0.0260291	0.735434	5.0433	0.5	0.345878	0.405465	0.297047	1	0	0	0	0	0	0	0	0	0	0	0	0	1	0	0	0	0	0	0	0.063407
825	2014	25.058	-0.415664	2.77259	4	0	127.6	4.85671	31	1	1	1	0.393407	-0.932912	1	25.1865	10.0731	1.13709	0.12847	0.59011	-0.527446	0.0089679	0.891063	5.02511	0	0.171481	0	0.158269	1	0	0	0	0	0	0	0	0	0	0	0	0	0	1	0	0	0	0	0	0.077886
825	2015	25.0061	-0.363751	2.83321	4	0	127.6	4.85671	31	1	1	1	0.322365	-1.13207	1	24.9414	10.0547	0.937402	-0.0646433	0.4798	-0.734386	-0.0213565	1.37775	4.88678	0	0.105263	0	0.100083	1	0	0	0	0	0	0	0	0	0	0	0	0	0	0	1	0	0	0	0	0.047407
825	2016	25.008	-0.383675	2.89037	4	0	89.68	4.50734	31	1	1	1	0.309193	-1.17379	1	24.7617	9.8564	0.781663	-0.246331	0.45409	-0.78946	0.00929337	0.879657	4.88752	0	0.258472	0	0.229898	1	0	0	0	0	0	0	0	0	0	0	0	0	0	0	0	1	0	0	0	0.146314
830	2008	22.6729	-0.419539	2.30259	15	1	160.2	5.08265	26	1	0	0	0.533068	-0.629107	1	22.6584	9.07943	0.98564	-0.0144646	0.72358	-0.323544	0.193154	-0.149059	6.07239	0	0	0	0	0	0	0	0	0	0	0	0	1	0	0	0	0	0	0	0	0	0	0	0	0.152369
830	2009	22.8709	-0.324578	2.3979	15	1	160.2	5.08265	26	1	0	0	0.752489	-0.284369	1	22.5903	9.21622	0.755352	-0.280571	0.67284	-0.396248	0.0898171	-0.00869054	6.25304	0.25	0.25	0.223144	0.223144	0	0	0	0	0	0	0	0	0	1	0	0	0	0	0	0	0	0	0	0	0.086118
830	2010	23.1465	-0.260804	2.48491	15	1	160.2	5.08265	26	1	0	0	0.569368	-0.563229	1	22.7627	9.22375	0.681213	-0.38388	0.6633	-0.410528	0.148327	0.132575	6.51027	0	0	0	0	0	0	0	0	0	0	0	0	0	0	1	0	0	0	0	0	0	0	0	0	0.110092
830	2011	23.3015	-0.490472	2.56495	15	1	160.1	5.08203	26	1	0	0	0.661617	-0.413068	1	22.955	9.36931	0.707203	-0.346438	0.6909	-0.36976	0.151593	0.0849632	6.73859	0	0	0	0	0	0	0	0	0	0	0	0	0	0	0	1	0	0	0	0	0	0	0	0	0.145107
830	2012	23.4911	-0.405048	2.63906	15	1	160.1	5.08203	26	1	1	1	0.36796	-0.99978	1	23.0496	9.38547	0.643101	-0.441453	0.68751	-0.374679	0.0996393	-0.0952986	6.92788	0	0	0	0	0	0	0	0	0	0	0	0	0	0	0	0	1	0	0	0	0	0	0	0	0.122636
830	2013	23.607	-0.376618	2.70805	15	1	160.1	5.08203	26	1	1	1	0.33834	-1.0837	1	23.1266	9.44676	0.618331	-0.480731	0.68173	-0.383122	0.102125	-0.0742795	7.06971	0	0	0	0	0	0	0	0	0	0	0	0	0	0	0	0	0	1	0	0	0	0	0	0	0.134144
830	2014	23.7121	-0.35788	2.77259	15	1	160.1	5.08203	26	1	1	1	0.398263	-0.920643	1	23.2905	9.43564	0.655999	-0.421596	0.70038	-0.356132	0.0724586	0.097931	7.17324	0	0	0	0	0	0	0	0	0	0	0	0	0	0	0	0	0	0	1	0	0	0	0	0	0.149392
830	2015	23.8308	-0.440095	2.83321	15	1	160.1	5.08203	26	1	1	1	0.453864	-0.789958	1	23.2782	9.44098	0.575446	-0.55261	0.67022	-0.400149	0.0889024	-0.116913	7.26346	0.5	0.481481	0.405465	0.393043	0	0	0	0	0	0	0	0	0	0	0	0	0	0	0	1	0	0	0	0	0.148035
830	2016	23.9447	-0.422766	2.89037	15	1	111.398	4.72205	26	1	1	1	0.3267	-1.11871	1	23.1166	9.43028	0.436815	-0.828246	0.66934	-0.401463	0.0628283	0.247282	7.35634	0	0.1	0	0.0953102	0	0	0	0	0	0	0	0	0	0	0	0	0	0	0	0	1	0	0	0	0.156814
831	2008	21.8843	-0.352734	2.30259	4	0	130.4	4.87825	32	1	0	0	0.816468	-0.202768	1	21.6299	8.17019	0.775291	-0.254517	0.56881	-0.564209	0.216895	-0.0751187	4.13608	0	0	0	0	1	0	0	0	0	0	0	0	1	0	0	0	0	0	0	0	0	0	0	0	-0.009059
831	2009	21.5397	-0.109433	2.3979	4	0	130.4	4.87825	32	1	0	0	2.7784	1.02188	1	21.2999	8.02257	0.786673	-0.239942	0.516	-0.661649	-0.0104389	1.10598	4.39267	0	0	0	0	1	0	0	0	0	0	0	0	0	1	0	0	0	0	0	0	0	0	0	0	-0.018178
831	2010	21.471	-0.00659067	2.48491	4	0	130.4	4.87825	32	1	0	0	2.27984	0.824105	1	21.7381	8.13271	1.30635	0.267238	0.50207	-0.689016	0.245719	-0.211437	4.49851	0	0	0	0	1	0	0	0	0	0	0	0	0	0	1	0	0	0	0	0	0	0	0	0	0.031902
831	2011	21.3852	-0.0120058	2.56495	4	0	127.6	4.85671	32	1	0	0	3.08394	1.12621	1	22.1807	7.93595	2.21553	0.795493	0.51333	-0.666836	0.223554	-0.0989235	4.73086	0	0	0	0	1	0	0	0	0	0	0	0	0	0	0	1	0	0	0	0	0	0	0	0	0.226069
831	2012	21.7458	-1.56466	2.63906	4	0	127.6	4.85671	32	1	1	1	2.15044	0.765673	1	22.114	6.75227	1.44537	0.368367	0.54952	-0.59871	0.072395	0.354017	4.88542	0	0	0	0	1	0	0	0	0	0	0	0	0	0	0	0	1	0	0	0	0	0	0	0	0.191395
831	2013	21.7824	-2.4981	2.70805	4	0	127.6	4.85671	32	1	1	1	7.5	2.0149	1	21.2568	6.55393	0.591381	-0.525294	0.56157	-0.577019	0.0260291	0.735434	5.0433	0	0	0	0	1	0	0	0	0	0	0	0	0	0	0	0	0	1	0	0	0	0	0	0	0.24179
831	2014	21.6845	-4.15984	2.77259	4	0	127.6	4.85671	32	1	1	1	11.25	2.42037	1	20.3693	6.81235	0.268432	-1.31516	0.59011	-0.527446	0.0089679	0.891063	5.02511	0	0	0	0	1	0	0	0	0	0	0	0	0	0	0	0	0	0	1	0	0	0	0	0	0.125505
831	2015	21.5283	-3.48005	2.83321	4	0	127.6	4.85671	32	1	1	1	9.07737	2.20578	1	19.945	6.77992	0.205275	-1.58341	0.4798	-0.734386	-0.0213565	1.37775	4.88678	0	0	0	0	1	0	0	0	0	0	0	0	0	0	0	0	0	0	0	1	0	0	0	0	0.195129
831	2016	21.5021	-2.95028	2.89037	4	0	89.68	4.50734	32	1	1	1	5.46532	1.69842	1	19.9196	6.68336	0.205496	-1.58233	0.45409	-0.78946	0.00929337	0.879657	4.88752	0	0	0	0	1	0	0	0	0	0	0	0	0	0	0	0	0	0	0	0	1	0	0	0	0.132831
836	2008	20.9699	-0.671188	2.3979	2	1	24	3.21888	38	0	0	0	0.865194	-0.144802	0	20.0789	7.36897	0.410243	-0.891005	0.77862	-0.250232	0.246249	-0.464911	5.04804	0	0	0	0	1	1	0	0	0	0	0	0	1	0	0	0	0	0	0	0	0	0	0	0	0.204323
836	2009	21.3797	-0.704437	2.48491	2	1	24	3.21888	38	0	0	0	1.12618	0.118832	0	20.48	7.60539	0.406693	-0.899697	0.73113	-0.313164	0.101729	-0.142466	5.1844	0	0	0	0	1	1	0	0	0	0	0	0	0	1	0	0	0	0	0	0	0	0	0	0	0.247297
836	2010	21.6434	-0.484766	2.56495	2	1	24	3.21888	38	0	0	0	1.1853	0.169993	0	20.5758	7.77107	0.343847	-1.06756	0.77628	-0.253242	0.196371	-0.148389	5.43618	0	0	0	0	1	1	0	0	0	0	0	0	0	0	1	0	0	0	0	0	0	0	0	0	0.172374
836	2011	21.4644	-0.611669	2.63906	2	1	21.6	3.11795	38	0	0	0	0.627283	-0.466357	0	20.9131	7.77989	0.575995	-0.551656	0.81006	-0.210647	0.187635	-0.132597	5.69628	0	0	0	0	1	1	0	0	0	0	0	0	0	0	0	1	0	0	0	0	0	0	0	0	0.137296
836	2012	21.5789	-0.554549	2.70805	2	1	21.6	3.11795	38	0	1	0	0.555692	-0.587542	0	20.9849	7.15227	0.551938	-0.594319	0.82121	-0.196976	0.1147	-0.26085	5.88745	0	0	0	0	1	1	0	0	0	0	0	0	0	0	0	0	1	0	0	0	0	0	0	0	0.167869
836	2013	21.6217	-0.555267	2.77259	2	1	21.6	3.11795	38	0	1	0	0.686046	-0.376811	0	20.8231	7.18841	0.449838	-0.798867	0.81557	-0.203868	0.0997899	-0.0497193	6.05934	0	0	0	0	1	1	1	0	0	0	0	0	0	0	0	0	0	1	0	0	0	0	0	0	0.106773
836	2014	21.5488	-0.472517	2.83321	2	1	21.6	3.11795	38	0	1	0	1.02615	0.0258184	0	20.7302	7.12448	0.440938	-0.818851	0.82863	-0.187982	0.0699017	0.129763	6.14136	0	0	0	0	1	1	1	0	0	0	0	0	0	0	0	0	0	0	1	0	0	0	0	0	0.030165
836	2015	21.932	-0.816138	2.89037	2	1	21.6	3.11795	38	0	1	0	2.77716	1.02143	0	21.1983	7.03878	0.480116	-0.733728	0.82513	-0.192214	0.0224517	0.717931	6.23477	0	0	0	0	1	1	1	0	0	0	0	0	0	0	0	0	0	0	0	1	0	0	0	0	0.067185
836	2016	21.6791	-1.36046	2.94444	2	1	13.95	2.70471	38	0	1	0	3.32675	1.202	0	21.3438	7.01302	0.71513	-0.335291	0.73619	-0.306267	0.0549382	0.34181	6.2866	0	0	0	0	1	1	1	0	0	0	0	0	0	0	0	0	0	0	0	0	1	0	0	0	0.083314
848	2008	20.7373	-0.901794	2.3979	3	1	127.1	4.85281	15	1	0	0	2.9747	1.09014	0	21.14	6.75344	1.49569	0.40259	0.50359	-0.685993	0.168454	-0.00211608	4.69237	0	0	0	0	1	0	0	0	0	0	0	0	1	0	0	0	0	0	0	0	0	0	0	0	0.289822
848	2009	20.8341	-0.902953	2.48491	3	1	127.1	4.85281	15	1	0	0	4.48837	1.50149	0	21.0077	6.90875	1.18928	0.173348	0.45456	-0.788425	0.0779431	0.12466	4.90412	0	0	0	0	1	0	0	0	0	0	0	0	0	1	0	0	0	0	0	0	0	0	0	0	0.341465
848	2010	21.038	-0.816138	2.56495	3	1	127.1	4.85281	15	1	0	0	5.71669	1.74339	0	21.3199	7.08924	1.32592	0.282109	0.47225	-0.750247	0.176175	-0.0302844	5.04632	0	0	0	0	1	0	0	0	0	0	0	0	0	0	1	0	0	0	0	0	0	0	0	0	0.342219
848	2011	21.1271	-0.730598	2.63906	3	1	125.5	4.84024	15	1	0	0	3.4436	1.23652	0	21.3844	7.16007	1.29366	0.257472	0.49126	-0.710782	0.187801	-0.133598	5.30498	0	0	0	0	1	0	0	0	0	0	0	0	0	0	0	1	0	0	0	0	0	0	0	0	0.336165
848	2012	21.1598	-0.756907	2.70805	3	1	125.5	4.84024	15	1	1	1	3.55707	1.26894	0	21.4831	7.2717	1.3816	0.323243	0.51092	-0.671542	0.0791594	0.12983	5.50438	0	0	0	0	1	0	0	0	0	0	0	0	0	0	0	0	1	0	0	0	0	0	0	0	0.382224
848	2013	21.3521	-0.80719	2.77259	3	1	125.5	4.84024	15	1	1	1	5.23404	1.65518	0	21.6914	7.32909	1.40376	0.339152	0.5206	-0.652773	0.051223	0.46117	5.64139	0	0	0	0	1	0	0	0	0	0	0	0	0	0	0	0	0	1	0	0	0	0	0	0	0.381821
848	2014	21.3389	-1.28669	2.83321	3	1	125.5	4.84024	15	1	1	1	5.96243	1.78548	0	21.7176	7.35116	1.46035	0.378675	0.52308	-0.648021	0.0391309	0.512842	5.74648	0	0	0	0	1	0	0	0	0	0	0	0	0	0	0	0	0	0	1	0	0	0	0	0	0.415377
848	2015	21.6361	-1.14845	2.89037	3	1	125.5	4.84024	15	1	1	1	4.98518	1.60647	0	21.7187	7.33433	1.08622	0.0827039	0.47036	-0.754257	0.0471857	0.407189	5.86042	0	0	0	0	1	0	0	0	0	0	0	0	0	0	0	0	0	0	0	1	0	0	0	0	0.434911
848	2016	21.8535	-1.0442	2.94444	3	1	79.776	4.39168	15	1	1	1	3.53648	1.26313	0	21.6479	7.32909	0.814156	-0.205603	0.47109	-0.752706	0.0786298	0.0579711	5.94915	0	0	0	0	1	0	0	0	0	0	0	0	0	0	0	0	0	0	0	0	1	0	0	0	0.439381
850	2008	21.8814	-0.612401	2.30259	12	0	54.8	4.02177	17	1	0	0	0.806126	-0.215515	1	21.1146	8.78829	0.464391	-0.767028	0.43993	-0.82114	0.198461	0.0162533	4.58824	0	0	0	0	0	0	0	0	0	0	0	0	1	0	0	0	0	0	0	0	0	0	0	0	0.079679
850	2009	22.0404	-0.576182	2.3979	12	0	54.8	4.02177	17	1	0	0	1.40736	0.341713	1	21.1813	8.76639	0.423496	-0.859211	0.40334	-0.907975	0.141526	-0.436803	4.91231	0	0	0	0	0	0	0	0	0	0	0	0	0	1	0	0	0	0	0	0	0	0	0	0	0.08724
850	2010	22.6557	-0.855636	2.48491	12	0	54.8	4.02177	17	1	0	0	0.814335	-0.205383	1	21.3942	8.67846	0.283178	-1.26168	0.44419	-0.811503	0.219527	-0.0823086	5.09817	0	0	0	0	0	0	0	0	0	0	0	0	0	0	1	0	0	0	0	0	0	0	0	0	0.159616
850	2011	22.5712	-0.493225	2.56495	12	0	50.5	3.94158	17	1	0	0	0.810314	-0.210333	1	21.6124	8.6403	0.383415	-0.958637	0.4431	-0.81396	0.229068	-0.126028	5.36898	0	0	0	0	0	0	0	0	0	0	0	0	0	0	0	1	0	0	0	0	0	0	0	0	0.092432
850	2012	22.6229	-0.723563	2.63906	12	0	50.5	3.94158	17	1	1	1	0.718689	-0.330326	1	21.4455	8.73986	0.308122	-1.17726	0.45259	-0.792769	0.126301	-0.126988	5.64118	0	0	0	0	0	0	0	0	0	0	0	0	0	0	0	0	1	0	0	0	0	0	0	0	0.004532
850	2013	22.5423	-0.732701	2.70805	12	0	50.5	3.94158	17	1	1	1	0.725423	-0.321	1	21.445	8.74497	0.333813	-1.09717	0.47706	-0.740113	0.122251	-0.242595	5.86387	0	0	0	0	0	0	0	0	0	0	0	0	0	0	0	0	0	1	0	0	0	0	0	0	0.074616
850	2014	22.622	-0.898967	2.77259	12	0	50.5	3.94158	17	1	1	1	1.08389	0.0805579	1	21.4074	8.55929	0.296788	-1.21474	0.47564	-0.743094	0.0940391	-0.142338	5.97535	0	0	0	0	0	0	0	0	0	0	0	0	0	0	0	0	0	0	1	0	0	0	0	0	0.050323
850	2015	22.8717	-1.00372	2.83321	12	0	50.5	3.94158	17	1	1	1	0.963291	-0.0373994	1	21.3808	8.59877	0.225216	-1.49069	0.46847	-0.758283	0.0582379	-0.0301057	6.06785	0	0	0	0	0	0	0	0	0	0	0	0	0	0	0	0	0	0	0	1	0	0	0	0	0.074917
850	2016	22.7768	-0.942958	2.89037	12	0	40.32	3.72135	17	1	1	1	0.721479	-0.326453	1	21.3993	8.53739	0.252136	-1.37779	0.48394	-0.725794	0.103918	-0.345672	6.16359	0.5	0.5	0.405465	0.405465	0	0	0	0	0	0	0	0	0	0	0	0	0	0	0	0	1	0	0	0	0.089975
852	2008	21.1563	-0.916553	2.30259	17	0	66.1	4.20618	35	0	0	0	1.13457	0.126251	1	21.0107	7.40184	0.864247	-0.145897	0.43075	-0.842227	0.216486	-0.0730952	5.00385	0	0	0	0	1	1	0	0	0	0	0	0	1	0	0	0	0	0	0	0	0	0	0	0	0.328058
852	2009	21.1878	-1.00184	2.3979	17	0	66.1	4.20618	35	0	0	0	3.1729	1.15465	1	20.9172	7.41035	0.762994	-0.270505	0.38972	-0.942327	0.147389	-0.496323	5.3634	0	0	0	0	1	1	0	0	0	0	0	0	0	1	0	0	0	0	0	0	0	0	0	0	0.330935
852	2010	21.2278	-1.12616	2.48491	17	0	66.1	4.20618	35	0	0	0	2.78023	1.02253	1	21.0337	7.41397	0.823778	-0.193854	0.40427	-0.905672	0.230047	-0.134171	5.5764	0	0	0	0	1	1	0	0	0	0	0	0	0	0	1	0	0	0	0	0	0	0	0	0	0.32492
852	2011	21.3645	-0.945431	2.56495	17	0	63.7	4.16976	35	0	0	0	2.01369	0.699971	1	21.1838	7.84815	0.834481	-0.180945	0.47497	-0.744504	0.228978	-0.125587	5.77769	0	0	0	0	1	1	0	0	0	0	0	0	0	0	0	1	0	0	0	0	0	0	0	0	0.273892
852	2012	21.4999	-0.810403	2.63906	17	0	63.7	4.16976	35	0	1	0	2.60048	0.955695	1	21.3336	8.2204	0.846581	-0.166549	0.48488	-0.723854	0.132802	-0.184994	5.95201	0	0	0	0	1	1	0	0	0	0	0	0	0	0	0	0	1	0	0	0	0	0	0	0	0.254532
852	2013	21.5733	-0.741913	2.70805	17	0	63.7	4.16976	35	0	1	0	2.92622	1.07371	1	21.3481	8.17723	0.79837	-0.225183	0.50123	-0.69069	0.123373	-0.253991	6.10078	0	0	0	0	1	1	1	0	0	0	0	0	0	0	0	0	0	1	0	0	0	0	0	0	0.23584
852	2014	21.5542	-0.765058	2.77259	17	0	63.7	4.16976	35	0	1	0	3.63525	1.29068	1	21.2289	8.09621	0.722205	-0.325446	0.52023	-0.653484	0.112858	-0.370935	6.23617	0	0	0	0	1	1	1	0	0	0	0	0	0	0	0	0	0	0	1	0	0	0	0	0	0.223613
852	2015	22.7218	-0.450623	2.83321	17	0	63.7	4.16976	35	0	1	0	1.33203	0.286706	1	22.3517	8.75495	0.690606	-0.370186	0.49007	-0.713207	0.0744244	-0.31641	6.33104	0	0	0	0	1	1	1	0	0	0	0	0	0	0	0	0	0	0	0	1	0	0	0	0	0.191589
852	2016	22.5982	-0.330745	2.89037	17	0	44.08	3.80844	35	0	1	0	0.994464	-0.00555163	1	21.9599	8.7294	0.528236	-0.638211	0.48296	-0.727821	0.0991629	-0.284092	6.397	0	0	0	0	1	1	1	0	0	0	0	0	0	0	0	0	0	0	0	0	1	0	0	0	0.046634
856	2008	20.6814	-0.0863807	2.30259	3	1	127.1	4.85281	35	0	0	0	0.840287	-0.174012	1	19.6888	9.07073	0.370618	-0.992584	0.50359	-0.685993	0.168454	-0.00211608	4.69237	0	0	0	0	1	0	0	0	0	0	0	0	1	0	0	0	0	0	0	0	0	0	0	0	0.132074
856	2009	20.5825	-0.162406	2.3979	3	1	127.1	4.85281	35	0	0	0	2.01738	0.7018	1	19.402	9.01457	0.307184	-1.18031	0.45456	-0.788425	0.0779431	0.12466	4.90412	0	0	0	0	1	0	0	0	0	0	0	0	0	1	0	0	0	0	0	0	0	0	0	0	0.109643
856	2010	20.5675	-0.047253	2.48491	3	1	127.1	4.85281	35	0	0	0	2.39013	0.871346	1	19.4496	8.98118	0.327006	-1.11778	0.47225	-0.750247	0.176175	-0.0302844	5.04632	0	0	0	0	1	0	0	0	0	0	0	0	0	0	1	0	0	0	0	0	0	0	0	0	0.139463
856	2011	21.2634	-0.312651	2.56495	3	1	125.5	4.84024	35	0	0	0	0.956255	-0.0447309	1	21.5167	8.40693	1.28828	0.253307	0.49126	-0.710782	0.187801	-0.133598	5.30498	0	0	0	0	1	0	0	0	0	0	0	0	0	0	0	1	0	0	0	0	0	0	0	0	0.127003
856	2012	21.338	-0.321196	2.63906	3	1	125.5	4.84024	35	0	1	0	0.727954	-0.317518	1	21.192	8.28652	0.864302	-0.145833	0.51092	-0.671542	0.0791594	0.12983	5.50438	0	0	0	0	1	0	0	0	0	0	0	0	0	0	0	0	1	0	0	0	0	0	0	0	0.151476
856	2013	21.4654	-0.323829	2.70805	3	1	125.5	4.84024	35	0	1	0	0.5663	-0.568632	1	21.054	8.01235	0.662877	-0.411166	0.5206	-0.652773	0.051223	0.46117	5.64139	0	0	0	0	1	0	0	0	0	0	0	0	0	0	0	0	0	1	0	0	0	0	0	0	0.15085
856	2014	21.6167	-0.244243	2.77259	3	1	125.5	4.84024	35	0	1	0	0.714392	-0.336324	1	21.1673	8.00102	0.638098	-0.449264	0.52308	-0.648021	0.0391309	0.512842	5.74648	0	0	0	0	1	0	0	0	0	0	0	0	0	0	0	0	0	0	1	0	0	0	0	0	0.099836
856	2015	21.5289	-0.141825	2.83321	3	1	125.5	4.84024	35	0	1	0	1.47068	0.385722	1	21.0711	7.99463	0.632591	-0.457931	0.47036	-0.754257	0.0471857	0.407189	5.86042	0	0	0	0	1	0	0	0	0	0	0	0	0	0	0	0	0	0	0	1	0	0	0	0	0.036437
856	2016	21.2223	-0.238454	2.89037	3	1	79.776	4.39168	35	0	1	0	2.15962	0.769934	1	20.7928	7.55695	0.650788	-0.429571	0.47109	-0.752706	0.0786298	0.0579711	5.94915	0	0	0	0	1	0	0	0	0	0	0	0	0	0	0	0	0	0	0	0	1	0	0	0	0.086086
858	2008	23.3257	-1.88924	2.30259	23	0	114.4	4.7484	15	1	0	0	3.75197	1.32228	1	22.7943	9.6672	0.587791	-0.531385	0.35325	-1.04058	0.207733	0.0313151	5.07679	0	0	0	0	0	0	0	0	0	0	0	0	1	0	0	0	0	0	0	0	0	0	0	0	0.543925
858	2009	23.7606	-1.20175	2.3979	23	0	114.4	4.7484	15	1	0	0	5.76429	1.75168	1	23.1329	10.0418	0.533799	-0.627736	0.32712	-1.11743	0.112447	-0.14361	5.36812	0	0	0	0	0	0	0	0	0	0	0	0	0	1	0	0	0	0	0	0	0	0	0	0	0.653106
858	2010	24.0792	-1.02311	2.48491	23	0	114.4	4.7484	15	1	0	0	4.58452	1.52269	1	23.4667	10.1841	0.542009	-0.612472	0.36676	-1.00305	0.213818	-0.0070894	5.57697	0	0	0	0	0	0	0	0	0	0	0	0	0	0	1	0	0	0	0	0	0	0	0	0	0.68708
858	2011	24.3316	-1.00871	2.56495	23	0	84.4	4.44735	15	1	0	0	3.37366	1.216	1	23.7363	10.2845	0.551419	-0.59526	0.4374	-0.826907	0.222127	0.0400842	5.68392	0	0	0	0	0	0	0	0	0	0	0	0	0	0	0	1	0	0	0	0	0	0	0	0	0.661169
858	2012	24.5354	-1.19282	2.63906	23	0	84.4	4.44735	15	1	1	1	2.3683	0.862174	1	24.0265	10.3055	0.601159	-0.508895	0.44419	-0.811503	0.136407	0.0753817	5.86038	0	0	0	0	0	0	0	0	0	0	0	0	0	0	0	0	1	0	0	0	0	0	0	0	0.705316
858	2013	24.5104	-1.82559	2.70805	23	0	84.4	4.44735	15	1	1	1	1.34705	0.29792	1	23.9309	10.2063	0.560137	-0.579573	0.44754	-0.803989	0.108501	0.153367	5.99139	0.5	0.525	0.405465	0.421994	0	0	0	0	0	0	0	0	0	0	0	0	0	1	0	0	0	0	0	0	0.732573
858	2014	24.5608	-2.03318	2.77259	23	0	84.4	4.44735	15	1	1	1	1.75857	0.564501	1	23.7683	10.1767	0.452747	-0.792421	0.45038	-0.797664	0.0894977	0.114121	6.10775	0	0	0	0	0	0	0	0	0	0	0	0	0	0	0	0	0	0	1	0	0	0	0	0	0.725292
858	2015	24.685	-1.85739	2.83321	23	0	84.4	4.44735	15	1	1	1	1.97071	0.678392	1	23.7987	10.1635	0.412192	-0.886267	0.44754	-0.803989	0.0502124	0.134604	6.22034	0.25	0.25	0.223144	0.223144	0	0	0	0	0	0	0	0	0	0	0	0	0	0	0	1	0	0	0	0	0.691958
858	2016	24.8532	-1.49314	2.89037	23	0	60.312	4.11598	15	1	1	1	2.10513	0.744375	1	23.9236	10.1426	0.394757	-0.929484	0.42314	-0.860052	0.092166	-0.0422075	6.33047	0	0	0	0	0	0	0	0	0	0	0	0	0	0	0	0	0	0	0	0	1	0	0	0	0.701992
859	2008	21.3341	-0.858364	2.30259	12	0	54.8	4.02177	29	0	0	0	0.607245	-0.498822	1	21.2869	7.0076	0.954045	-0.0470442	0.43993	-0.82114	0.198461	0.0162533	4.58824	0	0	0	0	0	0	0	0	0	0	0	0	1	0	0	0	0	0	0	0	0	0	0	0	0.099041
859	2009	21.1157	-0.978789	2.3979	12	0	54.8	4.02177	29	0	0	0	2.3543	0.856245	1	20.9779	7.32119	0.871538	-0.137495	0.40334	-0.907975	0.141526	-0.436803	4.91231	0	0	0	0	0	0	0	0	0	0	0	0	0	1	0	0	0	0	0	0	0	0	0	0	0.067727
859	2010	21.113	-0.98188	2.48491	12	0	54.8	4.02177	29	0	0	0	2.47172	0.904913	1	21.0969	7.26683	0.98384	-0.0162918	0.44419	-0.811503	0.219527	-0.0823086	5.09817	0	0	0	0	0	0	0	0	0	0	0	0	0	0	1	0	0	0	0	0	0	0	0	0	0.124956
859	2011	21.1129	-0.984607	2.56495	12	0	50.5	3.94158	29	0	0	0	1.18192	0.16714	1	21.2914	7.50219	1.19577	0.178794	0.4431	-0.81396	0.229068	-0.126028	5.36898	0.666667	0.666667	0.510826	0.510826	0	0	0	0	0	0	0	0	0	0	0	1	0	0	0	0	0	0	0	0	0.128514
859	2012	21.0048	-1.20884	2.63906	12	0	50.5	3.94158	29	0	1	0	1.25965	0.230834	1	21.0802	7.39018	1.07843	0.0755079	0.45259	-0.792769	0.126301	-0.126988	5.64118	0	0	0	0	0	0	0	0	0	0	0	0	0	0	0	0	1	0	0	0	0	0	0	0	0.093772
859	2013	21.0803	-0.97569	2.70805	12	0	50.5	3.94158	29	0	1	0	1.05632	0.0547891	1	21.0315	7.39203	0.952117	-0.0490673	0.47706	-0.740113	0.122251	-0.242595	5.86387	0	0.166667	0	0.154151	0	0	0	0	0	0	0	0	0	0	0	0	0	1	0	0	0	0	0	0	0.078302
859	2014	21.3738	-1.29011	2.77259	12	0	50.5	3.94158	29	0	1	0	1.73316	0.549947	1	20.9948	7.21891	0.684415	-0.379192	0.47564	-0.743094	0.0940391	-0.142338	5.97535	0.666667	0.666667	0.510826	0.510826	0	0	0	0	0	0	0	0	0	0	0	0	0	0	1	0	0	0	0	0	0.088869
859	2015	21.385	-1.41033	2.83321	12	0	50.5	3.94158	29	0	1	0	2.54867	0.935574	1	20.8094	7.21008	0.562558	-0.575261	0.46847	-0.758283	0.0582379	-0.0301057	6.06785	0.333333	0.333333	0.287682	0.287682	0	0	0	0	0	0	0	0	0	0	0	0	0	0	0	1	0	0	0	0	0.088157
859	2016	21.4599	-1.22293	2.89037	12	0	40.32	3.72135	29	0	1	0	2.04256	0.714206	1	20.8587	7.25912	0.548058	-0.601373	0.48394	-0.725794	0.103918	-0.345672	6.16359	0	0	0	0	0	0	0	0	0	0	0	0	0	0	0	0	0	0	0	0	1	0	0	0	0.10392
860	2008	22.6057	-0.452892	2.30259	1	1	15.2	2.78501	15	1	0	0	0.732997	-0.310614	1	22.3673	8.74481	0.787851	-0.238446	0.93775	-0.0642719	0.133097	0.208219	6.31055	0	0	0	0	0	1	0	0	0	0	0	0	1	0	0	0	0	0	0	0	0	0	0	0	0.205133
860	2009	22.806	-0.381508	2.3979	1	1	15.2	2.78501	15	1	0	0	0.965439	-0.035172	1	22.5294	8.77246	0.758386	-0.276562	0.87386	-0.134835	0.0920842	-0.0341514	6.50524	0	0	0	0	0	1	0	0	0	0	0	0	0	1	0	0	0	0	0	0	0	0	0	0	0.206057
860	2010	23.0188	-0.330715	2.48491	1	1	15.2	2.78501	15	1	0	0	1.00477	0.00476354	1	22.5587	8.69968	0.631299	-0.459976	0.86627	-0.143559	0.159919	0.0647839	6.71153	0	0	0	0	0	1	0	0	0	0	0	0	0	0	1	0	0	0	0	0	0	0	0	0	0.251329
860	2011	23.0586	-0.342124	2.56495	1	1	9	2.30259	15	1	0	0	0.593753	-0.521291	1	22.7488	8.78232	0.733601	-0.309789	0.92637	-0.0764816	0.148677	0.102563	6.8423	0	0	0	0	0	1	0	0	0	0	0	0	0	0	0	1	0	0	0	0	0	0	0	0	0.258798
860	2012	23.2474	-0.273465	2.63906	1	1	9	2.30259	15	1	1	1	0.469126	-0.756883	1	22.8446	8.89878	0.668447	-0.402798	0.8995	-0.105916	0.106808	-0.1741	6.96919	0	0	0	0	0	1	0	0	0	0	0	0	0	0	0	0	1	0	0	0	0	0	0	0	0.268246
860	2013	23.3472	-0.261821	2.70805	1	1	9	2.30259	15	1	1	1	0.488487	-0.716443	1	22.9285	8.80162	0.657919	-0.418674	0.87719	-0.131032	0.110903	-0.166623	7.07754	0	0	0	0	0	1	1	0	0	0	0	0	0	0	0	0	0	1	0	0	0	0	0	0	0.312026
860	2014	23.4669	-0.405877	2.77259	1	1	9	2.30259	15	1	1	1	0.685746	-0.377248	1	22.9726	8.81135	0.60996	-0.494362	0.89005	-0.116478	0.0847615	-0.0552335	7.14582	0	0	0	0	0	1	1	0	0	0	0	0	0	0	0	0	0	0	1	0	0	0	0	0	0.336747
860	2015	23.4894	-0.424981	2.83321	1	1	9	2.30259	15	1	1	1	0.764503	-0.268529	1	22.9889	8.76343	0.606229	-0.500498	0.8233	-0.194435	0.0808296	-0.0154922	7.23275	0	0	0	0	0	1	1	0	0	0	0	0	0	0	0	0	0	0	0	1	0	0	0	0	0.372834
860	2016	23.6044	-0.482058	2.89037	1	1	4.615	1.72544	15	1	1	1	0.703856	-0.351181	1	23.1392	8.70218	0.627838	-0.465473	0.79311	-0.231793	0.0912906	-0.0937133	7.30288	0	0	0	0	0	1	1	0	0	0	0	0	0	0	0	0	0	0	0	0	1	0	0	0	0.345413
862	2008	21.141	-0.196036	2.30259	30	0	31.1	3.46886	44	1	0	0	0.933625	-0.0686801	1	19.7977	7.32581	0.260955	-1.34341	0.29269	-1.22864	0.298086	-0.390009	2.02142	0	0	0	0	0	0	0	0	0	0	0	0	1	0	0	0	0	0	0	0	0	0	0	0	0.357276
862	2009	21.5018	-0.156959	2.3979	30	0	31.1	3.46886	44	1	0	0	1.5821	0.458754	1	20.4927	7.32844	0.364552	-1.00909	0.25807	-1.35452	0.111921	-0.138254	2.34586	0	0	0	0	0	0	0	0	0	0	0	0	0	1	0	0	0	0	0	0	0	0	0	0	0.250626
862	2010	22.0323	-0.152959	2.48491	30	0	31.1	3.46886	44	1	0	0	0.94292	-0.0587741	1	20.747	7.3994	0.276515	-1.28549	0.27541	-1.28949	0.240783	-0.134098	2.44323	0.666667	0.666667	0.510826	0.510826	0	0	0	0	0	0	0	0	0	0	1	0	0	0	0	0	0	0	0	0	0.243546
862	2011	22.3735	-0.137545	2.56495	30	0	36.9	3.63495	44	1	0	0	0.359623	-1.0227	1	21.1832	7.48493	0.304127	-1.19031	0.31163	-1.16594	0.229115	0.00988764	2.72905	0	0	0	0	0	0	0	0	0	0	0	0	0	0	0	1	0	0	0	0	0	0	0	0	0.216481
862	2012	22.3539	-0.10413	2.63906	30	0	36.9	3.63495	44	1	1	1	0.324244	-1.12626	1	20.6638	6.59578	0.184498	-1.69012	0.30538	-1.1862	0.103116	0.301041	2.90309	0	0.266667	0	0.236389	0	0	0	0	0	0	0	0	0	0	0	0	1	0	0	0	0	0	0	0	0.179312
862	2013	22.2834	-0.0753552	2.70805	30	0	36.9	3.63495	44	1	1	1	0.371735	-0.989573	1	20.6461	6.72982	0.194509	-1.63727	0.33425	-1.09587	0.0923041	0.27975	3.03995	0.444444	0.314815	0.367725	0.273696	0	0	0	0	0	0	0	0	0	0	0	0	0	1	0	0	0	0	0	0	0.24032
862	2014	22.9775	-0.21765	2.77259	30	0	36.9	3.63495	44	1	1	1	0.432594	-0.837955	1	21.0865	6.61874	0.150971	-1.89067	0.33971	-1.07966	0.0628088	0.378297	3.17212	0.3125	0.3125	0.271934	0.271934	0	0	0	0	0	0	0	0	0	0	0	0	0	0	1	0	0	0	0	0	0.384208
862	2015	22.9599	-0.203734	2.83321	30	0	36.9	3.63495	44	1	1	1	0.569873	-0.562342	1	20.9097	6.53088	0.128732	-2.05002	0.32802	-1.11468	0.0426452	0.265022	3.23806	0	0	0	0	0	0	0	0	0	0	0	0	0	0	0	0	0	0	0	1	0	0	0	0	0.313213
862	2016	23.0274	-0.346795	2.89037	30	0	31.504	3.48136	44	1	1	1	0.459694	-0.777193	1	21.09	6.49678	0.144038	-1.93767	0.30901	-1.17438	0.0783128	0.114444	3.39876	0.5	0.5	0.405465	0.405465	0	0	0	0	0	0	0	0	0	0	0	0	0	0	0	0	1	0	0	0	0.293218
869	2008	22.1247	-1.04241	2.3979	15	1	160.2	5.08265	15	1	0	0	5.2201	1.65252	0	21.9625	8.16137	0.850406	-0.162041	0.72358	-0.323544	0.193154	-0.149059	6.07239	0	0	0	0	0	0	0	0	0	0	0	0	1	0	0	0	0	0	0	0	0	0	0	0	0.700003
869	2009	22.403	-0.896076	2.48491	15	1	160.2	5.08265	15	1	0	0	6.96372	1.94071	0	22.1581	8.25739	0.782863	-0.244797	0.67284	-0.396248	0.0898171	-0.00869054	6.25304	0	0	0	0	0	0	0	0	0	0	0	0	0	1	0	0	0	0	0	0	0	0	0	0	0.716229
869	2010	22.5123	-1.10224	2.56495	15	1	160.2	5.08265	15	1	0	0	7.69369	2.0404	0	22.3293	8.40782	0.832798	-0.182964	0.6633	-0.410528	0.148327	0.132575	6.51027	0	0	0	0	0	0	0	0	0	0	0	0	0	0	1	0	0	0	0	0	0	0	0	0	0.747557
869	2011	22.7106	-1.22372	2.63906	15	1	160.1	5.08203	15	1	0	0	6.84423	1.92341	0	22.5197	8.50553	0.826151	-0.190978	0.6909	-0.36976	0.151593	0.0849632	6.73859	0	0	0	0	0	0	0	0	0	0	0	0	0	0	0	1	0	0	0	0	0	0	0	0	0.761194
869	2012	22.818	-1.37024	2.70805	15	1	160.1	5.08203	15	1	1	1	3.68158	1.30334	0	22.4539	8.56941	0.694748	-0.364206	0.68751	-0.374679	0.0996393	-0.0952986	6.92788	0	0	0	0	0	0	0	0	0	0	0	0	0	0	0	0	1	0	0	0	0	0	0	0	0.751735
869	2013	22.8029	-1.59074	2.77259	15	1	160.1	5.08203	15	1	1	1	2.11829	0.750609	0	22.1868	8.55718	0.540015	-0.616158	0.68173	-0.383122	0.102125	-0.0742795	7.06971	0.5	0.5	0.405465	0.405465	0	0	0	0	0	0	0	0	0	0	0	0	0	1	0	0	0	0	0	0	0.685741
869	2014	22.9107	-1.54083	2.83321	15	1	160.1	5.08203	15	1	1	1	2.29942	0.832657	0	22.1481	8.49044	0.466407	-0.762697	0.70038	-0.356132	0.0724586	0.097931	7.17324	0	0	0	0	0	0	0	0	0	0	0	0	0	0	0	0	0	0	1	0	0	0	0	0	0.669826
869	2015	23.0597	-1.38567	2.89037	15	1	160.1	5.08203	15	1	1	1	2.53468	0.930066	0	22.2601	8.51719	0.4495	-0.79962	0.67022	-0.400149	0.0889024	-0.116913	7.26346	0	0	0	0	0	0	0	0	0	0	0	0	0	0	0	0	0	0	0	1	0	0	0	0	0.674711
869	2016	23.1681	-1.3042	2.94444	15	1	111.398	4.72205	15	1	1	1	1.78961	0.582	0	22.2747	8.43966	0.409227	-0.893486	0.66934	-0.401463	0.0628283	0.247282	7.35634	0	0	0	0	0	0	0	0	0	0	0	0	0	0	0	0	0	0	0	0	1	0	0	0	0.66598
875	2008	22.4701	-0.520475	2.70805	7	0	36.4	3.62167	44	1	0	0	0.476881	-0.740489	1	21.1686	7.82564	0.272056	-1.30175	0.35827	-1.02647	0.184888	0.0835324	3.9672	0	0	0	0	0	0	0	0	0	0	0	0	1	0	0	0	0	0	0	0	0	0	0	0	-0.003842
875	2009	22.9686	-0.305755	2.77259	7	0	36.4	3.62167	44	1	0	0	0.474465	-0.745568	1	21.4333	7.51152	0.215392	-1.5353	0.32929	-1.11082	0.124124	-0.260131	4.39889	0	0	0	0	0	0	0	0	0	0	0	0	0	1	0	0	0	0	0	0	0	0	0	0	0.100792
875	2010	23.3781	-0.197186	2.83321	7	0	36.4	3.62167	44	1	0	0	0.261944	-1.33962	1	21.6542	7.60688	0.178345	-1.72403	0.33706	-1.08749	0.179528	0.114895	4.3281	0	0	0	0	0	0	0	0	0	0	0	0	0	0	1	0	0	0	0	0	0	0	0	0	0.087225
875	2011	23.5628	-0.190462	2.89037	7	0	40.6	3.7281	44	1	0	0	0.145178	-1.9298	1	22.2399	7.89952	0.266384	-1.32282	0.3861	-0.951659	0.206552	-0.0153468	4.49014	0	0	0	0	0	0	0	0	0	0	0	0	0	0	0	1	0	0	0	0	0	0	0	0	0.131171
875	2012	23.4941	-0.170331	2.94444	7	0	40.6	3.7281	44	1	1	1	0.148683	-1.90594	1	22.2012	7.99396	0.274475	-1.29289	0.42135	-0.864291	0.121971	-0.0883544	4.69867	0	0	0	0	0	0	0	0	0	0	0	0	0	0	0	0	1	0	0	0	0	0	0	0	0.069831
875	2013	23.6294	-0.26824	2.99573	7	0	40.6	3.7281	44	1	1	1	0.218062	-1.52297	1	22.1928	7.96032	0.237723	-1.43665	0.42151	-0.863912	0.0864139	0.121667	4.78489	0	0	0	0	0	0	0	0	0	0	0	0	0	0	0	0	0	1	0	0	0	0	0	0	0.172697
875	2014	23.7348	-0.25405	3.04452	7	0	40.6	3.7281	44	1	1	1	0.356569	-1.03123	1	22.282	7.98071	0.233932	-1.45273	0.41307	-0.884138	0.0571283	0.306035	4.87309	0	0	0	0	0	0	0	0	0	0	0	0	0	0	0	0	0	0	1	0	0	0	0	0	0.22037
875	2015	23.8532	-0.232864	3.09104	7	0	40.6	3.7281	44	1	1	1	0.586863	-0.532964	1	22.1823	8.16309	0.188087	-1.67085	0.38213	-0.961994	0.00516731	0.908601	4.95166	0	0	0	0	0	0	0	0	0	0	0	0	0	0	0	0	0	0	0	1	0	0	0	0	0.209208
875	2016	24.1269	-0.336812	3.13549	7	0	29.766	3.42641	44	1	1	1	0.319094	-1.14227	1	22.206	8.15507	0.146459	-1.92101	0.35241	-1.04296	0.0408265	0.471325	4.93926	0	0	0	0	0	0	0	0	0	0	0	0	0	0	0	0	0	0	0	0	1	0	0	0	0.201308
876	2008	22.6728	-0.69404	2.30259	23	0	114.4	4.7484	13	1	0	0	0.68395	-0.379871	0	22.7061	9.13809	1.03382	0.0332621	0.35325	-1.04058	0.207733	0.0313151	5.07679	0	0	0	0	0	0	0	0	0	0	0	0	1	0	0	0	0	0	0	0	0	0	0	0	0.085806
876	2009	22.8582	-0.791552	2.3979	23	0	114.4	4.7484	13	1	0	0	1.23306	0.209496	0	22.6397	9.12456	0.803815	-0.218386	0.32712	-1.11743	0.112447	-0.14361	5.36812	0	0	0	0	0	0	0	0	0	0	0	0	0	1	0	0	0	0	0	0	0	0	0	0	0.104441
876	2010	23	-0.768593	2.48491	23	0	114.4	4.7484	13	1	0	0	1.78951	0.581943	0	22.7755	9.23581	0.798916	-0.2245	0.36676	-1.00305	0.213818	-0.0070894	5.57697	0	0	0	0	0	0	0	0	0	0	0	0	0	0	1	0	0	0	0	0	0	0	0	0	0.063951
876	2011	23.8001	-0.844531	2.56495	23	0	84.4	4.44735	13	1	0	0	1.34194	0.294114	0	24.9949	11.286	3.30298	1.19483	0.4374	-0.826907	0.222127	0.0400842	5.68392	0	0	0	0	0	0	0	0	0	0	0	0	0	0	0	1	0	0	0	0	0	0	0	0	0.071056
876	2012	23.93	-0.88324	2.63906	23	0	84.4	4.44735	13	1	1	1	0.878727	-0.129281	0	25.017	11.251	2.96526	1.08696	0.44419	-0.811503	0.136407	0.0753817	5.86038	0	0	0	0	0	0	0	0	0	0	0	0	0	0	0	0	1	0	0	0	0	0	0	0	0.053551
876	2013	24.1088	-0.838536	2.70805	23	0	84.4	4.44735	13	1	1	1	0.843092	-0.17068	0	24.9632	11.1085	2.34958	0.854239	0.44754	-0.803989	0.108501	0.153367	5.99139	0	0	0	0	0	0	0	0	0	0	0	0	0	0	0	0	0	1	0	0	0	0	0	0	0.058849
876	2014	24.2319	-1.06519	2.77259	23	0	84.4	4.44735	13	1	1	1	0.873551	-0.135189	0	24.9719	11.0579	2.0961	0.740079	0.45038	-0.797664	0.0894977	0.114121	6.10775	0	0	0	0	0	0	0	0	0	0	0	0	0	0	0	0	0	0	1	0	0	0	0	0	0.059307
876	2015	24.2848	-1.1563	2.83321	23	0	84.4	4.44735	13	1	1	1	1.12381	0.116727	0	24.8426	10.9612	1.74687	0.557826	0.44754	-0.803989	0.0502124	0.134604	6.22034	0	0	0	0	0	0	0	0	0	0	0	0	0	0	0	0	0	0	0	1	0	0	0	0	0.069524
876	2016	24.3445	-1.15013	2.89037	23	0	60.312	4.11598	13	1	1	1	0.897533	-0.108106	0	24.8322	11.0121	1.62845	0.487626	0.42314	-0.860052	0.092166	-0.0422075	6.33047	0.25	0.25	0.223144	0.223144	0	0	0	0	0	0	0	0	0	0	0	0	0	0	0	0	1	0	0	0	0.079699
877	2008	22.5161	-0.241075	2.30259	31	0	51.9	3.9684	30	1	0	0	0.551726	-0.594703	1	21.9743	7.67229	0.581724	-0.541759	0.34083	-1.07637	0.183571	0.143985	2.77329	0	0	0	0	0	0	0	0	0	0	0	0	1	0	0	0	0	0	0	0	0	0	0	0	0.266
877	2009	22.7865	-0.276558	2.3979	31	0	51.9	3.9684	30	1	0	0	0.841601	-0.172449	1	22.1379	7.7907	0.522802	-0.648552	0.28865	-1.24254	0.0228123	0.767994	3.08211	0	0	0	0	0	0	0	0	0	0	0	0	0	1	0	0	0	0	0	0	0	0	0	0	0.264015
877	2010	23.0612	-0.532119	2.48491	31	0	51.9	3.9684	30	1	0	0	1.18521	0.16992	1	22.4646	7.78364	0.550644	-0.596666	0.29465	-1.22197	0.265093	-0.2486	3.28296	0	0	0	0	0	0	0	0	0	0	0	0	0	0	1	0	0	0	0	0	0	0	0	0	0.288954
877	2011	23.4537	-0.434085	2.56495	31	0	63.1	4.16044	30	1	0	0	0.537541	-0.62075	1	22.8369	7.82485	0.539637	-0.616859	0.31536	-1.15404	0.218611	0.0552791	3.4966	0	0	0	0	0	0	0	0	0	0	0	0	0	0	0	1	0	0	0	0	0	0	0	0	0.328354
877	2012	23.6759	-0.504988	2.63906	31	0	63.1	4.16044	30	1	1	1	0.432779	-0.837527	1	22.7644	8.78646	0.401909	-0.91153	0.33417	-1.09611	0.134691	0.0870182	3.68208	0	0	0	0	0	0	0	0	0	0	0	0	0	0	0	0	1	0	0	0	0	0	0	0	0.203109
877	2013	23.7833	-0.464422	2.70805	31	0	63.1	4.16044	30	1	1	1	0.250881	-1.38278	1	22.7915	9.3969	0.370902	-0.991816	0.36793	-0.999863	0.13233	-0.0325691	3.81683	0.25	0.25	0.223144	0.223144	0	0	0	0	0	0	0	0	0	0	0	0	0	1	0	0	0	0	0	0	0.213086
877	2014	23.7972	-0.468097	2.77259	31	0	63.1	4.16044	30	1	1	1	0.417107	-0.874412	1	22.6018	9.33477	0.302556	-1.19549	0.3865	-0.950623	0.103889	-0.0283299	3.89505	0	0	0	0	0	0	0	0	0	0	0	0	0	0	0	0	0	0	1	0	0	0	0	0	0.205677
877	2015	23.7452	-0.449582	2.83321	31	0	63.1	4.16044	30	1	1	1	0.344232	-1.06644	1	22.3421	9.25989	0.245814	-1.40318	0.34978	-1.05045	0.00457661	0.921123	3.95126	0	0	0	0	0	0	0	0	0	0	0	0	0	0	0	0	0	0	0	1	0	0	0	0	0.131417
877	2016	23.6395	-0.45738	2.89037	31	0	64.796	4.18656	30	1	1	1	0.335896	-1.09095	1	22.3329	9.11449	0.270747	-1.30657	0.31389	-1.15871	0.0348021	0.606459	4.03654	0	0	0	0	0	0	0	0	0	0	0	0	0	0	0	0	0	0	0	0	1	0	0	0	0.215382
878	2008	23.7964	-0.224463	2.30259	25	0	50.1	3.93378	32	1	0	0	0.465256	-0.765168	1	23.9717	9.20402	1.19187	0.175521	0.41765	-0.873112	0.184977	0.137432	3.43369	0	0	0	0	0	0	0	0	0	0	0	0	1	0	0	0	0	0	0	0	0	0	0	0	0.026452
878	2009	23.9996	-0.199533	2.3979	25	0	50.1	3.93378	32	1	0	0	1.45271	0.373429	1	23.507	9.2272	0.611196	-0.492338	0.35765	-1.0282	0.0927102	0.0571198	3.61713	0	0	0	0	0	0	0	0	0	0	0	0	0	1	0	0	0	0	0	0	0	0	0	0	0.134361
878	2010	24.196	-0.178969	2.48491	25	0	50.1	3.93378	32	1	0	0	1.07239	0.069889	1	24.1799	9.41214	0.984069	-0.0160596	0.38114	-0.964589	0.176579	0.168307	3.78798	0.56	0.56	0.444686	0.444686	0	0	0	0	0	0	0	0	0	0	1	0	0	0	0	0	0	0	0	0	0.078409
878	2011	24.143	-0.309845	2.56495	25	0	67.6	4.22829	32	1	0	0	0.746157	-0.292819	1	24.2854	9.58693	1.15318	0.14252	0.37929	-0.969454	0.231122	0.00121322	4.02677	0.5	0.5	0.405465	0.405465	0	0	0	0	0	0	0	0	0	0	0	1	0	0	0	0	0	0	0	0	0.11449
878	2012	24.1818	-0.297023	2.63906	25	0	67.6	4.22829	32	1	1	1	0.674565	-0.393687	1	24.4327	9.56486	1.28509	0.250831	0.37455	-0.98203	0.165314	-0.120556	4.23055	0.5	0.537037	0.405465	0.429857	0	0	0	0	0	0	0	0	0	0	0	0	1	0	0	0	0	0	0	0	0.070399
878	2013	24.0038	-0.290002	2.70805	25	0	67.6	4.22829	32	1	1	1	0.463968	-0.767941	1	24.6373	9.4132	1.88419	0.633497	0.39333	-0.933106	0.155721	-0.215094	4.37999	0	0.219388	0	0.198349	0	0	0	0	0	0	0	0	0	0	0	0	0	1	0	0	0	0	0	0	0.010781
878	2014	23.937	-0.319934	2.77259	25	0	67.6	4.22829	32	1	1	1	0.81325	-0.206717	1	24.8568	9.35764	2.50915	0.919942	0.38262	-0.960713	0.0948267	0.0613731	4.45353	0.583333	0.583333	0.459532	0.459532	0	0	0	0	0	0	0	0	0	0	0	0	0	0	1	0	0	0	0	0	0.036453
878	2015	23.8721	-0.31581	2.83321	25	0	67.6	4.22829	32	1	1	1	0.841611	-0.172437	1	24.7603	9.30319	2.43063	0.88815	0.38367	-0.957972	0.0653981	-0.127117	4.69462	0.5	0.5	0.405465	0.405465	0	0	0	0	0	0	0	0	0	0	0	0	0	0	0	1	0	0	0	0	0.02906
878	2016	23.8608	-0.338432	2.89037	25	0	57.816	4.07441	32	1	1	1	0.725791	-0.320494	1	24.804	9.2598	2.56838	0.943276	0.3611	-1.0186	0.0941845	-0.0650328	4.88855	0.25	0.25	0.223144	0.223144	0	0	0	0	0	0	0	0	0	0	0	0	0	0	0	0	1	0	0	0	0.033996
880	2008	20.7267	-0.725305	2.70805	15	1	160.2	5.08265	34	0	0	0	1.37299	0.316988	1	20.8896	7.2086	1.17699	0.162964	0.72358	-0.323544	0.193154	-0.149059	6.07239	0	0	0	0	0	0	0	0	0	0	0	0	1	0	0	0	0	0	0	0	0	0	0	0	0.139048
880	2009	21.3681	-0.454853	2.77259	15	1	160.2	5.08265	34	0	0	0	2.42959	0.887724	1	21.5721	7.51643	1.2264	0.204087	0.67284	-0.396248	0.0898171	-0.00869054	6.25304	0	0	0	0	0	0	0	0	0	0	0	0	0	1	0	0	0	0	0	0	0	0	0	0	0.16105
880	2010	21.6415	-0.454107	2.83321	15	1	160.2	5.08265	34	0	0	0	1.94438	0.664941	1	21.702	7.62266	1.06249	0.0606111	0.6633	-0.410528	0.148327	0.132575	6.51027	0	0	0	0	0	0	0	0	0	0	0	0	0	0	1	0	0	0	0	0	0	0	0	0	0.153857
880	2011	21.7422	-0.508369	2.89037	15	1	160.1	5.08203	34	0	0	0	0.983685	-0.0164494	1	21.5912	7.71065	0.859807	-0.151047	0.6909	-0.36976	0.151593	0.0849632	6.73859	0	0	0	0	0	0	0	0	0	0	0	0	0	0	0	1	0	0	0	0	0	0	0	0	0.142693
880	2012	21.7458	-0.55236	2.94444	15	1	160.1	5.08203	34	0	1	0	0.82323	-0.19452	1	21.4676	7.82963	0.757102	-0.278257	0.68751	-0.374679	0.0996393	-0.0952986	6.92788	0	0	0	0	0	0	0	0	0	0	0	0	0	0	0	0	1	0	0	0	0	0	0	0	0.115075
880	2013	21.7877	-0.537948	2.99573	15	1	160.1	5.08203	34	0	1	0	0.729518	-0.315372	1	21.5666	7.99497	0.801544	-0.221215	0.68173	-0.383122	0.102125	-0.0742795	7.06971	0	0	0	0	0	0	0	0	0	0	0	0	0	0	0	0	0	1	0	0	0	0	0	0	0.121929
880	2014	21.9855	-0.440187	3.04452	15	1	160.1	5.08203	34	0	1	0	0.892419	-0.11382	1	21.8469	8.0097	0.87074	-0.138412	0.70038	-0.356132	0.0724586	0.097931	7.17324	0	0	0	0	0	0	0	0	0	0	0	0	0	0	0	0	0	0	1	0	0	0	0	0	0.117536
880	2015	21.9609	-0.468571	3.09104	15	1	160.1	5.08203	34	0	1	0	1.323	0.279899	1	21.6132	8.03106	0.706347	-0.347649	0.67022	-0.400149	0.0889024	-0.116913	7.26346	0	0	0	0	0	0	0	0	0	0	0	0	0	0	0	0	0	0	0	1	0	0	0	0	0.12588
880	2016	21.8665	-0.541644	3.13549	15	1	111.398	4.72205	34	0	1	0	1.23312	0.209548	1	21.2794	7.95297	0.556033	-0.586927	0.66934	-0.401463	0.0628283	0.247282	7.35634	0	0	0	0	0	0	0	0	0	0	0	0	0	0	0	0	0	0	0	0	1	0	0	0	0.134055
881	2008	21.9319	-0.472044	2.70805	6	1	105.3	4.66627	26	1	0	0	0.463065	-0.769888	1	21.64	7.4055	0.746802	-0.291955	0.62973	-0.462464	0.179311	-0.066703	5.24737	0	0	0	0	0	0	0	0	0	0	0	0	1	0	0	0	0	0	0	0	0	0	0	0	0.200854
881	2009	22.1193	-0.442407	2.77259	6	1	105.3	4.66627	26	1	0	0	0.653883	-0.424827	1	21.2545	7.46508	0.421129	-0.864816	0.59321	-0.522207	0.055859	0.372675	5.44833	0	0	0	0	0	0	0	0	0	0	0	0	0	1	0	0	0	0	0	0	0	0	0	0	0.283768
881	2010	22.2962	-0.4861	2.83321	6	1	105.3	4.66627	26	1	0	0	0.681793	-0.383029	1	21.2783	7.28276	0.361249	-1.01819	0.62733	-0.466283	0.0843185	0.506901	5.66112	0	0	0	0	0	0	0	0	0	0	0	0	0	0	1	0	0	0	0	0	0	0	0	0	0.316071
881	2011	22.5718	-0.379011	2.89037	6	1	104.7	4.6606	26	1	0	0	0.366295	-1.00432	1	21.2668	7.46965	0.271188	-1.30494	0.67672	-0.390498	0.176925	-0.0679459	5.8967	0	0	0	0	0	0	0	0	0	0	0	0	0	0	0	1	0	0	0	0	0	0	0	0	0.281701
881	2012	22.5374	-0.447017	2.94444	6	1	104.7	4.6606	26	1	1	1	0.378118	-0.972549	1	21.7035	7.63675	0.434356	-0.833892	0.68122	-0.38387	0.0913304	-0.00396203	5.96837	0	0	0	0	0	0	0	0	0	0	0	0	0	0	0	0	1	0	0	0	0	0	0	0	0.232866
881	2013	22.5367	-0.453579	2.99573	6	1	104.7	4.6606	26	1	1	1	0.323463	-1.12867	1	21.4154	7.62462	0.32581	-1.12144	0.64336	-0.441051	0.0762077	0.198349	6.10017	0	0	0	0	0	0	0	0	0	0	0	0	0	0	0	0	0	1	0	0	0	0	0	0	0.217664
881	2014	22.5211	-0.474294	3.04452	6	1	104.7	4.6606	26	1	1	1	0.418595	-0.870851	1	21.4313	7.72798	0.336216	-1.09	0.62844	-0.464515	0.0425274	0.470558	6.07577	0	0	0	0	0	0	0	0	0	0	0	0	0	0	0	0	0	0	1	0	0	0	0	0	0.199357
881	2015	22.3176	-0.215688	3.09104	6	1	104.7	4.6606	26	1	1	1	1.21683	0.196247	1	21.4652	7.64348	0.426408	-0.852359	0.47469	-0.745093	0.00921815	0.884189	5.8955	0	0	0	0	0	0	0	0	0	0	0	0	0	0	0	0	0	0	0	1	0	0	0	0	0.115884
881	2016	23.1298	-0.634727	3.13549	6	1	77.52	4.36335	26	1	1	1	0.760075	-0.274338	1	21.8295	8.36916	0.272431	-1.30037	0.48072	-0.73247	0.00901521	0.891993	5.92082	0	0	0	0	0	0	0	0	0	0	0	0	0	0	0	0	0	0	0	0	1	0	0	0	0.206062
883	2008	22.1334	-0.338893	2.70805	17	0	66.1	4.20618	44	1	0	0	0.198549	-1.61672	1	22.119	9.09527	0.985613	-0.0144913	0.43075	-0.842227	0.216486	-0.0730952	5.00385	0	0	0	0	1	1	0	0	0	0	0	0	1	0	0	0	0	0	0	0	0	0	0	0	0.10728
883	2009	22.2867	-0.295858	2.77259	17	0	66.1	4.20618	44	1	0	0	0.531904	-0.631292	1	22.2616	9.2365	0.975249	-0.0250629	0.38972	-0.942327	0.147389	-0.496323	5.3634	0	0	0	0	1	1	0	0	0	0	0	0	0	1	0	0	0	0	0	0	0	0	0	0	0.113915
883	2010	24.0689	-0.396722	2.83321	17	0	66.1	4.20618	44	1	0	0	0.66087	-0.414198	1	23.1507	7.62608	0.399117	-0.918502	0.40427	-0.905672	0.230047	-0.134171	5.5764	0	0	0	0	1	1	0	0	0	0	0	0	0	0	1	0	0	0	0	0	0	0	0	0	0.208558
883	2011	24.1674	-0.376012	2.89037	17	0	63.7	4.16976	44	1	0	0	0.316954	-1.149	1	22.9859	8.03073	0.306803	-1.18155	0.47497	-0.744504	0.228978	-0.125587	5.77769	0	0	0	0	1	1	0	0	0	0	0	0	0	0	0	1	0	0	0	0	0	0	0	0	0.168714
883	2012	24.1922	-0.550912	2.94444	17	0	63.7	4.16976	44	1	1	1	0.578958	-0.546525	1	23.0554	8.12118	0.320914	-1.13658	0.48488	-0.723854	0.132802	-0.184994	5.95201	0	0	0	0	1	1	0	0	0	0	0	0	0	0	0	0	1	0	0	0	0	0	0	0	0.198806
883	2013	24.1792	-0.611825	2.99573	17	0	63.7	4.16976	44	1	1	1	0.539307	-0.617471	1	23.132	8.18924	0.350882	-1.04731	0.50123	-0.69069	0.123373	-0.253991	6.10078	0	0	0	0	1	1	1	0	0	0	0	0	0	0	0	0	0	1	0	0	0	0	0	0	0.167422
883	2014	24.24	-0.626465	3.04452	17	0	63.7	4.16976	44	1	1	1	1.02134	0.0211168	1	22.7102	8.20139	0.216574	-1.52982	0.52023	-0.653484	0.112858	-0.370935	6.23617	0	0	0	0	1	1	1	0	0	0	0	0	0	0	0	0	0	0	1	0	0	0	0	0	0.315253
883	2015	24.4842	-0.840764	3.09104	17	0	63.7	4.16976	44	1	1	1	0.929467	-0.0731442	1	22.6839	8.31361	0.165261	-1.80023	0.49007	-0.713207	0.0744244	-0.31641	6.33104	0	0	0	0	1	1	1	0	0	0	0	0	0	0	0	0	0	0	0	1	0	0	0	0	0.377543
883	2016	24.4552	-1.00358	3.13549	17	0	44.08	3.80844	44	1	1	1	0.713671	-0.337334	1	22.9626	8.2953	0.224783	-1.49262	0.48296	-0.727821	0.0991629	-0.284092	6.397	0	0	0	0	1	1	1	0	0	0	0	0	0	0	0	0	0	0	0	0	1	0	0	0	0.353202
887	2008	20.7943	-0.654402	2.30259	12	0	54.8	4.02177	29	0	0	0	1.91369	0.649033	0	20.748	8.06746	0.955079	-0.0459613	0.43993	-0.82114	0.198461	0.0162533	4.58824	0.75	0.75	0.559616	0.559616	0	0	0	0	0	0	0	0	1	0	0	0	0	0	0	0	0	0	0	0	0.293748
887	2009	21.2886	-0.741149	2.3979	12	0	54.8	4.02177	29	0	0	0	3.66537	1.29893	0	21.1112	8.18116	0.837524	-0.177306	0.40334	-0.907975	0.141526	-0.436803	4.91231	0	0	0	0	0	0	0	0	0	0	0	0	0	1	0	0	0	0	0	0	0	0	0	0	0.34406
887	2010	21.5789	-0.671311	2.48491	12	0	54.8	4.02177	29	0	0	0	4.413	1.48455	0	21.6483	8.34854	1.07203	0.0695539	0.44419	-0.811503	0.219527	-0.0823086	5.09817	0	0	0	0	0	0	0	0	0	0	0	0	0	0	1	0	0	0	0	0	0	0	0	0	0.312853
887	2011	21.8369	-0.695169	2.56495	12	0	50.5	3.94158	29	0	0	0	2.20676	0.791527	0	21.8394	8.29879	1.00255	0.00254805	0.4431	-0.81396	0.229068	-0.126028	5.36898	0	0	0	0	0	0	0	0	0	0	0	0	0	0	0	1	0	0	0	0	0	0	0	0	0.279596
887	2012	22.086	-0.702297	2.63906	12	0	50.5	3.94158	29	0	1	0	1.41056	0.343984	0	21.9379	8.13505	0.86232	-0.148129	0.45259	-0.792769	0.126301	-0.126988	5.64118	0	0	0	0	0	0	0	0	0	0	0	0	0	0	0	0	1	0	0	0	0	0	0	0	0.292252
887	2013	22.1444	-0.804535	2.70805	12	0	50.5	3.94158	29	0	1	0	2.09797	0.74097	0	22.1493	8.133	1.00484	0.00482813	0.47706	-0.740113	0.122251	-0.242595	5.86387	0	0	0	0	0	0	0	0	0	0	0	0	0	0	0	0	0	1	0	0	0	0	0	0	0.281572
887	2014	22.4145	-0.835882	2.77259	12	0	50.5	3.94158	29	0	1	0	2.83692	1.04272	0	22.3407	9.41516	0.928854	-0.0738037	0.47564	-0.743094	0.0940391	-0.142338	5.97535	0	0	0	0	0	0	0	0	0	0	0	0	0	0	0	0	0	0	1	0	0	0	0	0	0.296702
887	2015	22.7343	-0.710745	2.83321	12	0	50.5	3.94158	29	0	1	0	3.52366	1.2595	0	22.6017	9.49574	0.875784	-0.132636	0.46847	-0.758283	0.0582379	-0.0301057	6.06785	0	0	0	0	0	0	0	0	0	0	0	0	0	0	0	0	0	0	0	1	0	0	0	0	0.307557
887	2016	23.1969	-0.817281	2.89037	12	0	40.32	3.72135	29	0	1	0	2.69874	0.992785	0	22.8496	9.59117	0.706629	-0.34725	0.48394	-0.725794	0.103918	-0.345672	6.16359	0.814815	0.563272	0.595983	0.446781	0	0	0	0	0	0	0	0	0	0	0	0	0	0	0	0	1	0	0	0	0.296488
893	2008	20.7519	-0.465253	2.30259	19	1	110	4.70953	26	1	0	0	2.12282	0.752746	0	21.2075	6.91671	1.57725	0.455685	0.87608	-0.132298	0.156307	0.0701414	6.21971	0	0	0	0	0	1	0	0	0	0	0	0	1	0	0	0	0	0	0	0	0	0	0	0	0.060566
893	2009	21.5415	-0.144548	2.3979	19	1	110	4.70953	26	1	0	0	2.82588	1.03882	0	22.5991	6.1506	2.87935	1.05756	0.84206	-0.171904	0.0752094	0.155361	6.48155	0	0	0	0	0	1	0	0	0	0	0	0	0	1	0	0	0	0	0	0	0	0	0	0	0.06707
893	2010	22.2174	-0.120366	2.48491	19	1	110	4.70953	26	1	0	0	1.28848	0.253462	0	22.4399	6.24611	1.24923	0.22253	0.83317	-0.182518	0.164195	0.039779	6.69549	0	0	0	0	0	1	0	0	0	0	0	0	0	0	1	0	0	0	0	0	0	0	0	0	0.076729
893	2011	22.0641	-0.0863556	2.56495	19	1	71.5	4.28359	26	1	0	0	0.750957	-0.286407	0	22.6288	6.30079	1.75895	0.564717	0.82159	-0.196514	0.155148	0.0635039	6.95224	0	0	0	0	0	1	0	0	0	0	0	0	0	0	0	1	0	0	0	0	0	0	0	0	-0.008569
893	2012	22.6418	-0.0536002	2.63906	19	1	71.5	4.28359	26	1	1	1	0.378084	-0.97264	0	22.8416	6.28227	1.22105	0.199713	0.84316	-0.170599	0.0741416	0.184989	7.11976	0	0	0	0	0	1	0	0	0	0	0	0	0	0	0	0	1	0	0	0	0	0	0	0	0.016665
893	2013	22.5498	-0.196905	2.70805	19	1	71.5	4.28359	26	1	1	1	0.757753	-0.277398	0	23.0318	6.23441	1.61945	0.48209	0.84193	-0.172058	0.0964028	-0.0140892	7.27479	0	0	0	0	0	1	1	0	0	0	0	0	0	0	0	0	0	1	0	0	0	0	0	0	0.025462
893	2014	22.8098	-0.0696116	2.77259	19	1	71.5	4.28359	26	1	1	1	0.539864	-0.616439	0	23.2727	6.38182	1.58912	0.463178	0.88118	-0.126493	0.0907087	-0.129273	7.38116	0	0	0	0	0	1	1	0	0	0	0	0	0	0	0	0	0	0	1	0	0	0	0	0	-0.014665
893	2015	22.5719	-1.31768	2.83321	19	1	71.5	4.28359	26	1	1	1	1.98187	0.684041	0	23.1347	6.35437	1.75621	0.563156	0.73019	-0.314451	0.096217	-0.208809	7.49452	0	0	0	0	0	1	1	0	0	0	0	0	0	0	0	0	0	0	0	1	0	0	0	0	0.003528
893	2016	22.3663	-2.33188	2.89037	19	1	65.766	4.20119	26	1	1	1	1.69653	0.528583	0	21.5987	6.08904	0.46413	-0.76759	0.77274	-0.257813	0.0994321	-0.191253	7.61832	0	0	0	0	0	1	1	0	0	0	0	0	0	0	0	0	0	0	0	0	1	0	0	0	0.046522
895	2008	22.2176	-1.1375	2.30259	16	0	139.7	4.94663	13	1	0	0	4.68893	1.5452	0	23.9817	9.48349	5.83684	1.76419	0.44219	-0.816016	0.196391	0.0265148	4.80628	0	0	0	0	1	0	0	0	0	0	0	0	1	0	0	0	0	0	0	0	0	0	0	0	0.091678
895	2009	22.473	-1.03868	2.3979	16	0	139.7	4.94663	13	1	0	0	5.59308	1.72153	0	24.0679	9.45352	4.9279	1.59491	0.38753	-0.947962	0.0814788	0.172808	5.16341	0	0	0	0	1	0	0	0	0	0	0	0	0	1	0	0	0	0	0	0	0	0	0	0	0.09782
895	2010	22.6267	-1.02791	2.48491	16	0	139.7	4.94663	13	1	0	0	7.85854	2.0616	0	24.3154	9.58679	5.41231	1.68868	0.40435	-0.905474	0.181117	0.107063	5.35265	0	0	0	0	1	0	0	0	0	0	0	0	0	0	1	0	0	0	0	0	0	0	0	0	0.095232
895	2011	22.7824	-0.805367	2.56495	16	0	126.9	4.85125	13	1	0	0	5.40715	1.68772	0	24.3021	9.59825	4.57068	1.51966	0.40523	-0.9033	0.161717	0.205047	5.57781	0	0	0	0	1	0	0	0	0	0	0	0	0	0	0	1	0	0	0	0	0	0	0	0	0.072853
895	2012	23.5384	-1.39417	2.63906	16	0	126.9	4.85125	13	1	1	1	3.8159	1.33918	0	24.4046	11.0194	2.37822	0.866351	0.40754	-0.897616	0.10043	0.103856	5.73909	0	0	0	0	1	0	0	0	0	0	0	0	0	0	0	0	1	0	0	0	0	0	0	0	0.179851
895	2013	23.7062	-1.42634	2.70805	16	0	126.9	4.85125	13	1	1	1	5.24676	1.65761	0	24.5288	11.1417	2.27642	0.822603	0.4327	-0.837711	0.0922108	0.0627461	5.87303	0	0	0	0	1	0	0	0	0	0	0	0	0	0	0	0	0	1	0	0	0	0	0	0	0.194309
895	2014	23.8135	-1.36363	2.77259	16	0	126.9	4.85125	13	1	1	1	3.15835	1.15005	0	24.5454	11.1296	2.07874	0.731761	0.45437	-0.788843	0.0930151	-0.129899	5.99149	0	0	0	0	1	0	0	0	0	0	0	0	0	0	0	0	0	0	1	0	0	0	0	0	0.199296
895	2015	23.8537	-1.4822	2.83321	16	0	126.9	4.85125	13	1	1	1	2.94395	1.07975	0	24.5232	10.844	1.95314	0.669441	0.44358	-0.812877	0.072576	-0.283716	6.07544	0	0	0	0	1	0	0	0	0	0	0	0	0	0	0	0	0	0	0	1	0	0	0	0	0.207696
895	2016	23.7844	-1.22327	2.89037	16	0	82.368	4.42326	13	1	1	1	3.23436	1.17383	0	24.6716	10.8284	2.42812	0.887118	0.42307	-0.860218	0.0853519	-0.105249	6.20292	0	0	0	0	1	0	0	0	0	0	0	0	0	0	0	0	0	0	0	0	1	0	0	0	0.181057
898	2008	25.247	-0.858225	2.3979	6	1	105.3	4.66627	31	1	0	0	0.553679	-0.591169	1	25.1005	10.3499	0.863711	-0.146517	0.62973	-0.462464	0.179311	-0.066703	5.24737	0	0.162393	0	0.150481	0	0	0	0	0	0	0	0	1	0	0	0	0	0	0	0	0	0	0	0	0.163347
898	2009	25.3383	-0.760831	2.48491	6	1	105.3	4.66627	31	1	0	0	1.1363	0.127775	1	24.9736	10.3386	0.694406	-0.364698	0.59321	-0.522207	0.055859	0.372675	5.44833	0.444444	0.289477	0.367725	0.254237	0	0	0	0	0	0	0	0	0	1	0	0	0	0	0	0	0	0	0	0	0.091464
898	2010	25.3783	-0.747654	2.56495	6	1	105.3	4.66627	31	1	0	0	0.556793	-0.585562	1	25.2497	10.3048	0.879341	-0.128583	0.62733	-0.466283	0.0843185	0.506901	5.66112	0	0.160079	0	0.148488	0	0	0	0	0	0	0	0	0	0	1	0	0	0	0	0	0	0	0	0	0.105343
898	2011	25.3579	-0.709023	2.63906	6	1	104.7	4.6606	31	1	0	0	0.319441	-1.14118	1	25.2277	10.2687	0.877995	-0.130114	0.67672	-0.390498	0.176925	-0.0679459	5.8967	0	0.264918	0	0.235007	0	0	0	0	0	0	0	0	0	0	0	1	0	0	0	0	0	0	0	0	0.044425
898	2012	25.3407	-0.647022	2.70805	6	1	104.7	4.6606	31	1	1	1	0.285063	-1.25504	1	25.0768	10.2415	0.76798	-0.263991	0.68122	-0.38387	0.0913304	-0.00396203	5.96837	0.375	0.280913	0.318454	0.247573	0	0	0	0	0	0	0	0	0	0	0	0	1	0	0	0	0	0	0	0	0.027242
898	2013	25.2544	-0.707408	2.77259	6	1	104.7	4.6606	31	1	1	1	0.265499	-1.32614	1	25.0451	10.4199	0.811167	-0.209282	0.64336	-0.441051	0.0762077	0.198349	6.10017	0	0.21453	0	0.194357	0	0	0	0	0	0	0	0	0	0	0	0	0	1	0	0	0	0	0	0	0.111511
898	2014	25.2373	-0.750645	2.83321	6	1	104.7	4.6606	31	1	1	1	0.476166	-0.741989	1	25.028	10.5827	0.811099	-0.209366	0.62844	-0.464515	0.0425274	0.470558	6.07577	0.1875	0.264583	0.17185	0.234743	0	0	0	0	0	0	0	0	0	0	0	0	0	0	1	0	0	0	0	0	0.11555
898	2015	25.2074	-0.679315	2.89037	6	1	104.7	4.6606	31	1	1	1	0.363302	-1.01252	1	24.689	10.5406	0.595501	-0.518352	0.47469	-0.745093	0.00921815	0.884189	5.8955	0.472222	0.302428	0.386773	0.26423	0	0	0	0	0	0	0	0	0	0	0	0	0	0	0	1	0	0	0	0	0.062359
898	2016	25.2014	-0.722026	2.94444	6	1	77.52	4.36335	31	1	1	1	0.402735	-0.909476	1	24.7816	10.5284	0.657235	-0.419714	0.48072	-0.73247	0.00901521	0.891993	5.92082	0	0.261444	0	0.232257	0	0	0	0	0	0	0	0	0	0	0	0	0	0	0	0	1	0	0	0	0.13296
899	2008	22.6309	-0.234428	2.3979	14	0	57	4.06044	44	1	0	0	0.324558	-1.12529	1	21.5369	6.10479	0.334897	-1.09393	0.40382	-0.906786	0.200187	0.00769938	4.14546	0	0	0	0	0	0	0	0	0	0	0	0	1	0	0	0	0	0	0	0	0	0	0	0	0.155855
899	2009	22.5785	-0.267139	2.48491	14	0	57	4.06044	44	1	0	0	0.766334	-0.266137	1	21.4971	6.12905	0.339089	-1.08149	0.37206	-0.9887	0.100343	-0.0187079	4.32933	0	0	0	0	0	0	0	0	0	0	0	0	0	1	0	0	0	0	0	0	0	0	0	0	0.155794
899	2010	22.5889	-0.254483	2.56495	14	0	57	4.06044	44	1	0	0	0.593608	-0.521537	1	21.4445	6.12905	0.3184	-1.14445	0.40457	-0.90493	0.229777	-0.132842	4.46766	0	0	0	0	0	0	0	0	0	0	0	0	0	0	1	0	0	0	0	0	0	0	0	0	0.095428
899	2011	22.623	-0.194226	2.63906	14	0	54.9	4.02356	44	1	0	0	0.394729	-0.929557	1	21.6749	6.14847	0.387422	-0.948241	0.41562	-0.877984	0.2346	-0.153224	4.57216	0	0	0	0	0	0	0	0	0	0	0	0	0	0	0	1	0	0	0	0	0	0	0	0	0.008901
899	2012	22.5449	-0.24123	2.70805	14	0	54.9	4.02356	44	1	1	1	0.428879	-0.84658	1	21.6672	6.19644	0.415725	-0.877731	0.45442	-0.788733	0.105589	0.057823	4.73317	0	0	0	0	0	0	0	0	0	0	0	0	0	0	0	0	1	0	0	0	0	0	0	0	0.170548
899	2013	22.5377	-0.340939	2.77259	14	0	54.9	4.02356	44	1	1	1	0.540527	-0.615211	1	21.6974	6.22258	0.431627	-0.840193	0.46718	-0.761041	0.116531	-0.184455	4.90895	0	0	0	0	0	0	0	0	0	0	0	0	0	0	0	0	0	1	0	0	0	0	0	0	0.276322
899	2014	22.5068	-0.438758	2.83321	14	0	54.9	4.02356	44	1	1	1	0.740033	-0.30106	1	21.705	6.23048	0.448509	-0.801825	0.48467	-0.724287	0.095635	-0.161725	5.03117	0	0	0	0	0	0	0	0	0	0	0	0	0	0	0	0	0	0	1	0	0	0	0	0	0.286742
899	2015	22.5107	-0.578336	2.89037	14	0	54.9	4.02356	44	1	1	1	1.25134	0.224213	1	21.6605	6.23245	0.427285	-0.850305	0.49081	-0.711698	0.0710438	-0.256615	5.15434	0	0	0	0	0	0	0	0	0	0	0	0	0	0	0	0	0	0	0	1	0	0	0	0	0.367924
899	2016	22.7472	-0.994628	2.94444	14	0	46.464	3.85997	44	1	1	1	1.19773	0.18043	1	21.5012	6.45205	0.287613	-1.24614	0.46595	-0.763677	0.0958053	-0.240613	5.33421	0	0	0	0	0	0	0	0	0	0	0	0	0	0	0	0	0	0	0	0	1	0	0	0	0.276146
901	2008	19.8889	-1.37734	2.19722	8	0	49.8	3.9279	36	0	0	0	3.13627	1.14303	1	18.9454	6.68586	0.389171	-0.943736	0.37495	-0.980963	0.16452	0.184495	4.46245	0	0	0	0	0	0	0	0	0	0	0	0	1	0	0	0	0	0	0	0	0	0	0	0	0.156317
901	2009	19.8975	-1.42184	2.30259	8	0	49.8	3.9279	36	0	0	0	6.93773	1.93697	1	19.3785	6.75926	0.595006	-0.519184	0.34172	-1.07376	0.0118724	0.879469	4.69291	0	0	0	0	0	0	0	0	0	0	0	0	0	1	0	0	0	0	0	0	0	0	0	0	0.222067
901	2010	20.7862	-1.41176	2.3979	8	0	49.8	3.9279	36	0	0	0	3.91418	1.36461	1	20.7312	7.56372	0.946791	-0.0546771	0.33533	-1.09264	0.150909	0.25599	4.81254	0	0	0	0	0	0	0	0	0	0	0	0	0	0	1	0	0	0	0	0	0	0	0	0	0.243825
901	2011	20.8735	-1.37176	2.48491	8	0	50.3	3.93769	36	0	0	0	2.70796	0.996197	1	20.9448	7.5353	1.07364	0.0710591	0.35702	-1.02996	0.195792	0.0375441	4.8581	0.5	0.5	0.405465	0.405465	0	0	0	0	0	0	0	0	0	0	0	1	0	0	0	0	0	0	0	0	0.186966
901	2012	21.0266	-0.962337	2.56495	8	0	50.3	3.93769	36	0	1	0	1.72467	0.545035	1	20.9918	7.64731	0.965671	-0.0349323	0.36675	-1.00307	0.108787	0.0292894	4.98332	0	0	0	0	0	0	0	0	0	0	0	0	0	0	0	0	1	0	0	0	0	0	0	0	0.168822
901	2013	21.2067	-0.813037	2.63906	8	0	50.3	3.93769	36	0	1	0	2.33747	0.849071	1	21.0054	7.62511	0.817815	-0.20112	0.37914	-0.96985	0.0756459	0.231116	5.10463	0	0	0	0	0	0	0	0	0	0	0	0	0	0	0	0	0	1	0	0	0	0	0	0	0.179539
901	2014	21.4782	-1.15212	2.70805	8	0	50.3	3.93769	36	0	1	0	5.13407	1.6359	1	21.14	7.73061	0.712921	-0.338384	0.37892	-0.97043	0.0271497	0.670199	5.08356	0	0.194444	0	0.177681	0	0	0	0	0	0	0	0	0	0	0	0	0	0	1	0	0	0	0	0	0.194191
901	2015	21.4792	-1.26102	2.77259	8	0	50.3	3.93769	36	0	1	0	8.0358	2.08391	1	21.3166	7.80995	0.84993	-0.162601	0.28997	-1.23798	-0.0395044	1.69875	5.06049	0	0.157407	0	0.146183	0	0	0	0	0	0	0	0	0	0	0	0	0	0	0	1	0	0	0	0	0.205298
901	2016	22.4689	-1.04607	2.83321	8	0	40.584	3.72772	36	0	1	0	2.34822	0.853659	1	22.4247	8.64453	0.956666	-0.0443008	0.27166	-1.3032	0.0175364	0.772916	5.0272	0	0.15625	0	0.145182	0	0	0	0	0	0	0	0	0	0	0	0	0	0	0	0	1	0	0	0	0.208425
902	2008	20.9109	-0.469516	2.19722	17	0	66.1	4.20618	26	1	0	0	0.543228	-0.610225	0	21.4269	7.43956	1.67544	0.516077	0.43075	-0.842227	0.216486	-0.0730952	5.00385	0	0	0	0	1	1	0	0	0	0	0	0	1	0	0	0	0	0	0	0	0	0	0	0	0.047349
902	2009	20.969	-0.378037	2.30259	17	0	66.1	4.20618	26	1	0	0	1.50943	0.411731	0	21.2069	7.54168	1.26839	0.237748	0.38972	-0.942327	0.147389	-0.496323	5.3634	0	0	0	0	1	1	0	0	0	0	0	0	0	1	0	0	0	0	0	0	0	0	0	0	0.059492
902	2010	20.9836	-0.386205	2.3979	17	0	66.1	4.20618	26	1	0	0	1.75999	0.565309	0	21.4357	6.78559	1.57185	0.452255	0.40427	-0.905672	0.230047	-0.134171	5.5764	0	0	0	0	1	1	0	0	0	0	0	0	0	0	1	0	0	0	0	0	0	0	0	0	0.059
902	2011	20.9176	-0.411013	2.48491	17	0	63.7	4.16976	26	1	0	0	1.2619	0.232617	0	21.2971	6.34388	1.46168	0.37959	0.47497	-0.744504	0.228978	-0.125587	5.77769	0	0	0	0	1	1	0	0	0	0	0	0	0	0	0	1	0	0	0	0	0	0	0	0	0.058804
902	2012	20.8611	-0.379311	2.56495	17	0	63.7	4.16976	26	1	1	1	1.62294	0.484239	0	21.1712	6.27664	1.36376	0.310247	0.48488	-0.723854	0.132802	-0.184994	5.95201	0	0	0	0	1	1	0	0	0	0	0	0	0	0	0	0	1	0	0	0	0	0	0	0	0.049431
902	2013	21.0127	-0.251868	2.63906	17	0	63.7	4.16976	26	1	1	1	1.93164	0.658371	0	21.2931	6.40192	1.32361	0.280366	0.50123	-0.69069	0.123373	-0.253991	6.10078	0	0	0	0	1	1	1	0	0	0	0	0	0	0	0	0	0	1	0	0	0	0	0	0	0.056968
902	2014	22.3693	-0.827548	2.70805	17	0	63.7	4.16976	26	1	1	1	1.82646	0.602379	0	22.8458	8.69283	1.6105	0.476542	0.52023	-0.653484	0.112858	-0.370935	6.23617	0	0	0	0	1	1	1	0	0	0	0	0	0	0	0	0	0	0	1	0	0	0	0	0	0.185727
902	2015	22.665	-1.2642	2.77259	17	0	63.7	4.16976	26	1	1	1	2.87977	1.05771	0	22.987	8.78309	1.37997	0.322064	0.49007	-0.713207	0.0744244	-0.31641	6.33104	0	0	0	0	1	1	1	0	0	0	0	0	0	0	0	0	0	0	0	1	0	0	0	0	0.187731
902	2016	22.7887	-1.12949	2.83321	17	0	44.08	3.80844	26	1	1	1	1.87693	0.629636	0	22.8366	8.81922	1.0491	0.0479301	0.48296	-0.727821	0.0991629	-0.284092	6.397	0	0	0	0	1	1	1	0	0	0	0	0	0	0	0	0	0	0	0	0	1	0	0	0	0.161344
903	2008	22.0476	-1.08201	2.19722	25	0	50.1	3.93378	34	0	0	0	0.504974	-0.683248	1	21.3066	7.45356	0.476598	-0.741082	0.41765	-0.873112	0.184977	0.137432	3.43369	0	0	0	0	0	0	0	0	0	0	0	0	1	0	0	0	0	0	0	0	0	0	0	0	0.161348
903	2009	22.182	-0.932717	2.30259	25	0	50.1	3.93378	34	0	0	0	1.19861	0.181161	1	21.636	7.55904	0.579137	-0.546217	0.35765	-1.0282	0.0927102	0.0571198	3.61713	0	0	0	0	0	0	0	0	0	0	0	0	0	1	0	0	0	0	0	0	0	0	0	0	0.140557
903	2010	22.2372	-0.878227	2.3979	25	0	50.1	3.93378	34	0	0	0	1.46469	0.38164	1	21.5683	7.59287	0.512331	-0.668784	0.38114	-0.964589	0.176579	0.168307	3.78798	0	0	0	0	0	0	0	0	0	0	0	0	0	0	1	0	0	0	0	0	0	0	0	0	0.132215
903	2011	22.215	-0.869505	2.48491	25	0	67.6	4.22829	34	0	0	0	0.618756	-0.480044	1	21.5117	7.56372	0.494938	-0.703322	0.37929	-0.969454	0.231122	0.00121322	4.02677	0	0	0	0	0	0	0	0	0	0	0	0	0	0	0	1	0	0	0	0	0	0	0	0	0.156853
903	2012	22.4276	-0.65324	2.56495	25	0	67.6	4.22829	34	0	1	0	0.575812	-0.551974	1	21.5912	7.44015	0.433234	-0.836477	0.37455	-0.98203	0.165314	-0.120556	4.23055	0	0	0	0	0	0	0	0	0	0	0	0	0	0	0	0	1	0	0	0	0	0	0	0	0.177717
903	2013	22.4344	-0.687682	2.63906	25	0	67.6	4.22829	34	0	1	0	0.578057	-0.548082	1	21.6676	7.83558	0.464522	-0.766746	0.39333	-0.933106	0.155721	-0.215094	4.37999	0	0	0	0	0	0	0	0	0	0	0	0	0	0	0	0	0	1	0	0	0	0	0	0	0.215374
903	2014	22.5841	-0.800289	2.70805	25	0	67.6	4.22829	34	0	1	0	0.841365	-0.172729	1	21.6074	7.88194	0.376563	-0.976671	0.38262	-0.960713	0.0948267	0.0613731	4.45353	0.625	0.625	0.485508	0.485508	0	0	0	0	0	0	0	0	0	0	0	0	0	0	1	0	0	0	0	0	0.193631
903	2015	22.6851	-0.726011	2.77259	25	0	67.6	4.22829	34	0	1	0	0.932423	-0.0699684	1	21.7642	7.87967	0.398146	-0.920937	0.38367	-0.957972	0.0653981	-0.127117	4.69462	0	0	0	0	0	0	0	0	0	0	0	0	0	0	0	0	0	0	0	1	0	0	0	0	0.167023
903	2016	22.883	-0.727459	2.83321	25	0	57.816	4.07441	34	0	1	0	0.88804	-0.118738	1	22.0909	7.85516	0.452859	-0.792175	0.3611	-1.0186	0.0941845	-0.0650328	4.88855	0	0	0	0	0	0	0	0	0	0	0	0	0	0	0	0	0	0	0	0	1	0	0	0	0.137579
908	2008	20.7124	-0.419044	2.30259	18	0	83.6	4.43793	27	1	0	0	1.03029	0.0298411	0	19.1945	6.80793	0.219161	-1.51795	0.40942	-0.893014	0.217748	-0.0793491	4.72477	0	0	0	0	1	0	0	0	0	0	0	0	1	0	0	0	0	0	0	0	0	0	0	0	0.13997
908	2009	20.4809	-0.13728	2.3979	18	0	83.6	4.43793	27	1	0	0	3.51068	1.25581	0	19.281	6.73934	0.30119	-1.20001	0.38346	-0.95852	0.129597	-0.315694	5.0337	0	0	0	0	1	0	0	0	0	0	0	0	0	1	0	0	0	0	0	0	0	0	0	0	-0.024165
908	2010	19.9712	-0.130925	2.48491	18	0	83.6	4.43793	27	1	0	0	4.93027	1.59539	0	19.1973	6.608	0.461183	-0.773959	0.40026	-0.915641	0.219333	-0.0813512	5.22874	0	0	0	0	1	0	0	0	0	0	0	0	0	0	1	0	0	0	0	0	0	0	0	0	0.167113
908	2011	19.8592	-0.00187776	2.56495	18	0	65.1	4.19117	27	1	0	0	3.08935	1.12796	0	18.75	6.5582	0.329889	-1.109	0.43089	-0.841902	0.214501	-0.054422	5.45197	0	0	0	0	1	0	0	0	0	0	0	0	0	0	0	1	0	0	0	0	0	0	0	0	0.145942
908	2012	19.7294	0.150593	2.63906	18	0	65.1	4.19117	27	1	1	1	5.95354	1.78399	0	18.7943	6.53379	0.392473	-0.935288	0.43267	-0.83778	0.121184	-0.0813306	5.66184	0	0	0	0	1	0	0	0	0	0	0	0	0	0	0	0	1	0	0	0	0	0	0	0	0.160335
908	2013	19.6349	-0.0158886	2.70805	18	0	65.1	4.19117	27	1	1	1	7.19164	1.97292	0	18.9353	6.43615	0.496787	-0.699594	0.43294	-0.837156	0.110246	-0.120564	5.79004	0	0	0	0	1	0	0	0	0	0	0	0	0	0	0	0	0	1	0	0	0	0	0	0	0.213362
908	2014	21.3724	-0.73273	2.77259	18	0	65.1	4.19117	27	1	1	1	5.53748	1.71154	0	21.3947	7.67879	1.0228	0.0225424	0.45099	-0.79631	0.0992177	-0.205245	5.9079	0	0	0	0	1	0	0	0	0	0	0	0	0	0	0	0	0	0	1	0	0	0	0	0	0.852313
908	2015	21.9595	-1.05876	2.83321	18	0	65.1	4.19117	27	1	1	1	3.74499	1.32042	0	21.623	7.91316	0.714287	-0.33647	0.43909	-0.823051	0.102673	-0.816062	6.02265	0	0	0	0	1	0	0	0	0	0	0	0	0	0	0	0	0	0	0	1	0	0	0	0	0.811504
908	2016	22.3592	-0.710979	2.89037	18	0	47.084	3.87295	27	1	1	1	1.79073	0.582626	0	21.6944	8.07028	0.514316	-0.664917	0.42559	-0.854279	0.0811147	-0.0503796	6.15027	0	0	0	0	1	0	0	0	0	0	0	0	0	0	0	0	0	0	0	0	1	0	0	0	0.788201
910	2008	22.8807	-0.398544	2.19722	10	1	112.6	4.73268	20	0	0	0	0.240922	-1.42328	0	22.466	9.00479	0.66054	-0.414698	0.84108	-0.173068	0.190743	-0.134712	6.3646	0	0	0	0	1	0	0	0	0	0	0	0	1	0	0	0	0	0	0	0	0	0	0	0	0.236044
910	2009	22.779	-0.387548	2.30259	10	1	112.6	4.73268	20	0	0	0	0.767019	-0.265244	0	22.5838	9.0059	0.822638	-0.195239	0.80371	-0.218517	0.113949	-0.279701	6.55387	0	0	0	0	1	0	0	0	0	0	0	0	0	1	0	0	0	0	0	0	0	0	0	0	0.241955
910	2010	22.8754	-0.390691	2.3979	10	1	112.6	4.73268	20	0	0	0	0.527923	-0.638804	0	22.6578	9.08035	0.804445	-0.217602	0.83024	-0.18604	0.200518	-0.172642	6.75454	0	0	0	0	1	0	0	0	0	0	0	0	0	0	1	0	0	0	0	0	0	0	0	0	0.25359
910	2011	22.9295	-0.377471	2.48491	10	1	92.5	4.53796	20	0	0	0	0.286939	-1.24849	0	22.7129	9.08444	0.805221	-0.216639	0.82757	-0.189262	0.18015	-0.0874124	6.97121	0	0	0	0	1	0	0	0	0	0	0	0	0	0	0	1	0	0	0	0	0	0	0	0	0.247562
910	2012	22.8969	-0.41052	2.56495	10	1	92.5	4.53796	20	0	1	0	0.285645	-1.253	0	22.8411	9.09437	0.94565	-0.0558826	0.83394	-0.181594	0.0995655	-0.0944873	7.16074	0	0	0	0	1	0	0	0	0	0	0	0	0	0	0	0	1	0	0	0	0	0	0	0	0.240042
910	2013	22.8932	-0.444943	2.63906	10	1	92.5	4.53796	20	0	1	0	0.300562	-1.2021	0	22.8262	9.10331	0.935158	-0.0670401	0.84228	-0.171643	0.105164	-0.10625	7.30482	0	0	0	0	1	0	0	0	0	0	0	0	0	0	0	0	0	1	0	0	0	0	0	0	0.249933
910	2014	22.826	-0.472026	2.70805	10	1	92.5	4.53796	20	0	1	0	0.459288	-0.778077	0	22.8562	9.11438	1.03062	0.0301621	0.85372	-0.158152	0.0923531	-0.149745	7.41024	0	0	0	0	1	0	0	0	0	0	0	0	0	0	0	0	0	0	1	0	0	0	0	0	0.262554
910	2015	22.5913	-0.468685	2.77259	10	1	92.5	4.53796	20	0	1	0	1.34738	0.298163	0	22.7615	8.6074	1.18552	0.170178	0.82875	-0.187837	0.0991108	-0.245165	7.49622	0	0	0	0	1	0	0	0	0	0	0	0	0	0	0	0	0	0	0	1	0	0	0	0	0.28982
910	2016	22.5036	-0.714463	2.83321	10	1	66.8	4.21656	20	0	1	0	1.7091	0.535965	0	22.5998	8.57206	1.10111	0.0963211	0.81359	-0.206299	0.0855368	-0.0247787	7.61425	0	0	0	0	1	0	0	0	0	0	0	0	0	0	0	0	0	0	0	0	1	0	0	0	0.339493
912	2008	22.7891	-0.620964	2.19722	23	0	114.4	4.7484	26	1	0	0	0.590075	-0.527506	1	22.4752	8.90259	0.730649	-0.313822	0.35325	-1.04058	0.207733	0.0313151	5.07679	0	0	0	0	0	0	0	0	0	0	0	0	1	0	0	0	0	0	0	0	0	0	0	0	0.213852
912	2009	22.7152	-0.706599	2.30259	23	0	114.4	4.7484	26	1	0	0	0.842845	-0.170973	1	22.2806	8.80687	0.647555	-0.434552	0.32712	-1.11743	0.112447	-0.14361	5.36812	0	0	0	0	0	0	0	0	0	0	0	0	0	1	0	0	0	0	0	0	0	0	0	0	0.144997
912	2010	22.7082	-0.580111	2.3979	23	0	114.4	4.7484	26	1	0	0	0.581904	-0.541451	1	21.9775	9.05731	0.481541	-0.730765	0.36676	-1.00305	0.213818	-0.0070894	5.57697	0.625	0.625	0.485508	0.485508	0	0	0	0	0	0	0	0	0	0	1	0	0	0	0	0	0	0	0	0	0.113368
912	2011	22.943	-0.44723	2.48491	23	0	84.4	4.44735	26	1	0	0	0.376889	-0.975806	1	22.0739	8.91905	0.419326	-0.869107	0.4374	-0.826907	0.222127	0.0400842	5.68392	0	0	0	0	0	0	0	0	0	0	0	0	0	0	0	1	0	0	0	0	0	0	0	0	0.180906
912	2012	23.2688	-0.274188	2.56495	23	0	84.4	4.44735	26	1	1	1	0.232625	-1.45833	1	22.1507	8.67197	0.326899	-1.11811	0.44419	-0.811503	0.136407	0.0753817	5.86038	0	0	0	0	0	0	0	0	0	0	0	0	0	0	0	0	1	0	0	0	0	0	0	0	0.176536
912	2013	23.3485	-0.220374	2.63906	23	0	84.4	4.44735	26	1	1	1	0.193193	-1.64406	1	22.1272	8.58597	0.294853	-1.22128	0.44754	-0.803989	0.108501	0.153367	5.99139	0	0	0	0	0	0	0	0	0	0	0	0	0	0	0	0	0	1	0	0	0	0	0	0	0.126875
912	2014	23.2604	-0.0966343	2.70805	23	0	84.4	4.44735	26	1	1	1	0.307227	-1.18017	1	22.1106	8.53876	0.316651	-1.14996	0.45038	-0.797664	0.0894977	0.114121	6.10775	0.666667	0.666667	0.510826	0.510826	0	0	0	0	0	0	0	0	0	0	0	0	0	0	1	0	0	0	0	0	0.023759
912	2015	22.8379	-0.0942327	2.77259	23	0	84.4	4.44735	26	1	1	1	0.51677	-0.660158	1	21.8312	8.08024	0.365391	-1.00679	0.44754	-0.803989	0.0502124	0.134604	6.22034	0	0	0	0	0	0	0	0	0	0	0	0	0	0	0	0	0	0	0	1	0	0	0	0	0.094175
912	2016	22.7599	-0.0151685	2.83321	23	0	60.312	4.11598	26	1	1	1	1.00901	0.00897094	1	21.8414	8.08178	0.399129	-0.918471	0.42314	-0.860052	0.092166	-0.0422075	6.33047	0	0	0	0	0	0	0	0	0	0	0	0	0	0	0	0	0	0	0	0	1	0	0	0	0.020595
913	2008	21.8398	-0.525592	2.19722	11	1	73.1	4.30542	37	0	0	0	0.397957	-0.92141	0	22.0876	9.1226	1.28121	0.247805	0.8754	-0.133074	0.141878	0.155982	5.8423	0	0	0	0	1	0	0	0	0	0	0	0	1	0	0	0	0	0	0	0	0	0	0	0	0.174126
913	2009	21.7529	-0.656302	2.30259	11	1	73.1	4.30542	37	0	0	0	1.39619	0.333749	0	22.0147	9.03539	1.2991	0.261676	0.80747	-0.213849	0.0727803	0.182641	5.98855	0.375	0.375	0.318454	0.318454	1	0	0	0	0	0	0	0	0	1	0	0	0	0	0	0	0	0	0	0	0.183186
913	2010	22.0554	-0.490185	2.3979	11	1	73.1	4.30542	37	0	0	0	0.952719	-0.0484348	0	22.0551	8.99454	0.999598	-0.00040159	0.81314	-0.206852	0.199976	-0.169473	6.20301	0.555556	0.521043	0.441833	0.419396	1	0	0	0	0	0	0	0	0	0	1	0	0	0	0	0	0	0	0	0	0.158664
913	2011	22.0698	-0.477322	2.48491	11	1	59.3	4.09933	37	0	0	0	0.51443	-0.664696	0	22.0243	8.84434	0.955419	-0.0456056	0.81997	-0.198488	0.162588	0.0185921	6.39373	0	0	0	0	1	0	0	0	0	0	0	0	0	0	0	1	0	0	0	0	0	0	0	0	0.136604
913	2012	22.101	-0.886844	2.56495	11	1	59.3	4.09933	37	0	1	0	0.472319	-0.7501	0	22.0243	8.81878	0.926143	-0.0767264	0.82685	-0.190132	0.0793475	0.127761	6.58284	0	0	0	0	1	0	0	0	0	0	0	0	0	0	0	0	1	0	0	0	0	0	0	0	0.148027
913	2013	22.1366	-0.808273	2.63906	11	1	59.3	4.09933	37	0	1	0	0.569453	-0.56308	0	21.9132	8.61432	0.799923	-0.22324	0.80265	-0.219837	0.0858637	0.0967744	6.70597	0	0	0	0	1	0	0	0	0	0	0	0	0	0	0	0	0	1	0	0	0	0	0	0	0.173018
913	2014	22.0137	-0.859887	2.70805	11	1	59.3	4.09933	37	0	1	0	0.758751	-0.276081	0	21.6004	8.46464	0.661403	-0.413392	0.79891	-0.224507	0.0720217	0.10337	6.81108	0	0	0	0	1	0	0	0	0	0	0	0	0	0	0	0	0	0	1	0	0	0	0	0	0.170908
913	2015	21.9553	-0.897447	2.77259	11	1	59.3	4.09933	37	0	1	0	1.52401	0.421348	0	21.4836	8.52754	0.624022	-0.47157	0.72374	-0.323323	0.0870539	-0.0936895	6.91887	0	0	0	0	1	0	0	0	0	0	0	0	0	0	0	0	0	0	0	1	0	0	0	0	0.189681
913	2016	22.0023	-1.07411	2.83321	11	1	44.654	3.82109	37	0	1	0	2.10277	0.743254	0	21.5377	8.34522	0.628408	-0.464566	0.76022	-0.274147	0.0861066	-0.0316055	7.03053	0	0	0	0	1	0	0	0	0	0	0	0	0	0	0	0	0	0	0	0	1	0	0	0	0.208339
915	2008	20.7624	-0.555222	2.70805	15	1	160.2	5.08265	27	1	0	0	0.707214	-0.346422	1	20.1039	5.43808	0.517686	-0.658387	0.72358	-0.323544	0.193154	-0.149059	6.07239	0	0	0	0	0	0	0	0	0	0	0	0	1	0	0	0	0	0	0	0	0	0	0	0	0.505335
915	2009	20.8274	-0.643673	2.77259	15	1	160.2	5.08265	27	1	0	0	1.4002	0.336613	1	20.0289	5.36598	0.450029	-0.798443	0.67284	-0.396248	0.0898171	-0.00869054	6.25304	0	0	0	0	0	0	0	0	0	0	0	0	0	1	0	0	0	0	0	0	0	0	0	0	0.660863
915	2010	20.8529	-0.84529	2.83321	15	1	160.2	5.08265	27	1	0	0	2.8011	1.03001	1	20.144	5.46383	0.492173	-0.708924	0.6633	-0.410528	0.148327	0.132575	6.51027	0	0	0	0	0	0	0	0	0	0	0	0	0	0	1	0	0	0	0	0	0	0	0	0	0.681111
915	2011	20.8713	-1.08881	2.89037	15	1	160.1	5.08203	27	1	0	0	1.83432	0.606674	1	20.3906	5.65249	0.618325	-0.480741	0.6909	-0.36976	0.151593	0.0849632	6.73859	0	0	0	0	0	0	0	0	0	0	0	0	0	0	0	1	0	0	0	0	0	0	0	0	0.647105
915	2012	21.0173	-1.22085	2.94444	15	1	160.1	5.08203	27	1	1	1	2.11571	0.749388	1	20.5372	7.7757	0.618723	-0.480098	0.68751	-0.374679	0.0996393	-0.0952986	6.92788	0	0	0	0	0	0	0	0	0	0	0	0	0	0	0	0	1	0	0	0	0	0	0	0	0.692905
915	2013	21.1881	-1.30502	2.99573	15	1	160.1	5.08203	27	1	1	1	3.47772	1.24638	1	20.814	7.81157	0.688141	-0.373762	0.68173	-0.383122	0.102125	-0.0742795	7.06971	0	0.111111	0	0.105361	0	0	0	0	0	0	0	0	0	0	0	0	0	1	0	0	0	0	0	0	0.669838
915	2014	21.3935	-1.4201	3.04452	15	1	160.1	5.08203	27	1	1	1	2.40504	0.877567	1	21.041	7.82445	0.702911	-0.352524	0.70038	-0.356132	0.0724586	0.097931	7.17324	0	0	0	0	0	0	0	0	0	0	0	0	0	0	0	0	0	0	1	0	0	0	0	0	0.620636
915	2015	21.4561	-1.64573	3.09104	15	1	160.1	5.08203	27	1	1	1	3.04567	1.11372	1	20.9327	7.81076	0.592513	-0.523382	0.67022	-0.400149	0.0889024	-0.116913	7.26346	0	0	0	0	0	0	0	0	0	0	0	0	0	0	0	0	0	0	0	1	0	0	0	0	0.622966
915	2016	21.6324	-1.53858	3.13549	15	1	111.398	4.72205	27	1	1	1	3.05943	1.11823	1	21.1583	7.86173	0.622318	-0.474303	0.66934	-0.401463	0.0628283	0.247282	7.35634	0	0.2	0	0.182322	0	0	0	0	0	0	0	0	0	0	0	0	0	0	0	0	1	0	0	0	0.604524
919	2008	21.513	-1.91596	2.30259	10	1	112.6	4.73268	27	1	0	0	1.17374	0.160197	1	21.3049	8.07683	0.812094	-0.208139	0.84108	-0.173068	0.190743	-0.134712	6.3646	0	0	0	0	1	0	0	0	0	0	0	0	1	0	0	0	0	0	0	0	0	0	0	0	0.289935
919	2009	21.6216	-1.81316	2.3979	10	1	112.6	4.73268	27	1	0	0	2.50407	0.917917	1	21.3998	8.128	0.800932	-0.22198	0.80371	-0.218517	0.113949	-0.279701	6.55387	0	0	0	0	1	0	0	0	0	0	0	0	0	1	0	0	0	0	0	0	0	0	0	0	0.286148
919	2010	21.7326	-1.61727	2.48491	10	1	112.6	4.73268	27	1	0	0	2.04446	0.715131	1	21.4938	8.16166	0.787653	-0.238698	0.83024	-0.18604	0.200518	-0.172642	6.75454	0	0	0	0	1	0	0	0	0	0	0	0	0	0	1	0	0	0	0	0	0	0	0	0	0.264341
919	2011	21.8079	-1.54187	2.56495	10	1	92.5	4.53796	27	1	0	0	1.36125	0.308405	1	21.5373	8.18479	0.762952	-0.27056	0.82757	-0.189262	0.18015	-0.0874124	6.97121	0	0	0	0	1	0	0	0	0	0	0	0	0	0	0	1	0	0	0	0	0	0	0	0	0.250372
919	2012	21.8861	-1.47325	2.63906	10	1	92.5	4.53796	27	1	1	1	1.08398	0.0806376	1	21.5583	8.3832	0.720543	-0.32775	0.83394	-0.181594	0.0995655	-0.0944873	7.16074	0	0	0	0	1	0	0	0	0	0	0	0	0	0	0	0	1	0	0	0	0	0	0	0	0.23938
919	2013	21.9185	-1.51005	2.70805	10	1	92.5	4.53796	27	1	1	1	1.40322	0.33877	1	21.6811	8.42156	0.788559	-0.237548	0.84228	-0.171643	0.105164	-0.10625	7.30482	0	0	0	0	1	0	0	0	0	0	0	0	0	0	0	0	0	1	0	0	0	0	0	0	0.23599
919	2014	22.0104	-1.42492	2.77259	10	1	92.5	4.53796	27	1	1	1	1.89232	0.637804	1	21.7428	8.42902	0.765261	-0.267538	0.85372	-0.158152	0.0923531	-0.149745	7.41024	0	0	0	0	1	0	0	0	0	0	0	0	0	0	0	0	0	0	1	0	0	0	0	0	0.242272
919	2015	22.0714	-1.42531	2.83321	10	1	92.5	4.53796	27	1	1	1	2.25149	0.81159	1	21.893	8.58017	0.836665	-0.178332	0.82875	-0.187837	0.0991108	-0.245165	7.49622	0	0	0	0	1	0	0	0	0	0	0	0	0	0	0	0	0	0	0	1	0	0	0	0	0.219655
919	2016	22.0734	-1.56715	2.89037	10	1	66.8	4.21656	27	1	1	1	1.76758	0.569612	1	21.9983	8.56484	0.927621	-0.0751319	0.81359	-0.206299	0.0855368	-0.0247787	7.61425	0	0	0	0	1	0	0	0	0	0	0	0	0	0	0	0	0	0	0	0	1	0	0	0	0.205027
920	2008	21.0695	-0.983625	2.19722	24	0	115.4	4.75703	26	1	0	0	1.25372	0.226118	1	21.0497	8.04815	0.980254	-0.0199439	0.33008	-1.10842	0.230729	-0.0759152	2.94074	0	0	0	0	0	0	0	0	0	0	0	0	1	0	0	0	0	0	0	0	0	0	0	0	0.175153
920	2009	21.1711	-1.09417	2.30259	24	0	115.4	4.75703	26	1	0	0	1.95774	0.671793	1	20.7302	7.96311	0.643203	-0.441296	0.3035	-1.19237	0.100499	-0.0220978	3.27387	0	0	0	0	0	0	0	0	0	0	0	0	0	1	0	0	0	0	0	0	0	0	0	0	0.17093
920	2010	21.1001	-1.09025	2.3979	24	0	115.4	4.75703	26	1	0	0	2.8141	1.03464	1	21.0921	7.94201	0.99226	-0.00777005	0.32714	-1.11737	0.171727	0.191158	3.40008	0	0	0	0	0	0	0	0	0	0	0	0	0	0	1	0	0	0	0	0	0	0	0	0	0.193973
920	2011	21.3484	-0.796328	2.48491	24	0	106.2	4.6747	26	1	0	0	1.42957	0.357377	1	21.2931	7.97109	0.94631	-0.0551847	0.34368	-1.06804	0.242664	-0.0486653	3.59206	0	0	0	0	0	0	0	0	0	0	0	0	0	0	0	1	0	0	0	0	0	0	0	0	0.211234
920	2012	21.414	-0.91045	2.56495	24	0	106.2	4.6747	26	1	1	1	1.42988	0.357587	1	21.5167	7.9179	1.10806	0.102609	0.36799	-0.9997	0.20062	-0.359872	3.73113	0	0.166667	0	0.154151	0	0	0	0	0	0	0	0	0	0	0	0	1	0	0	0	0	0	0	0	0.199776
[truncated: 10,555 more rows]
[truncated: 2 more columns]
